# Supplementary material for: Genome-Wide Analysis of the Almond AP2/ERF Superfamily and Its Functional Prediction during Dormancy in Response to Freezing Stress
Source: Biology (Basel). 2022 Oct 17;11(10):1520. doi: 10.3390/biology11101520 (PMC9598233; doi:10.3390/biology11101520)
Supplement: Supplementary file 1 [file biology-11-01520-s001.zip]

Archive with 22 entries (22 files):
- Figure S1 The consensus motif of the AP2 and ERFDREB DNA binding site from the JASPA CORE database.png
- Figure S2 AP2 target gene protein GO enrichment results.png
- Figure S3 AP2 target genes protein KEGG enrichment results.png
- Figure S4 ERFDREB target gene protein GO enrichment results.png
- Figure S5 ERFDREB target genes protein KEGG enrichment results.png
- Table S1.xlsx
- Table S10.xlsx
- Table S11.xlsx
- Table S12.xlsx
- Table S13.xlsx
- Table S14.xlsx
- Table S15.xlsx
- Table S16.xlsx
- Table S17.xlsx
- Table S2.xlsx
- Table S3.xlsx
- Table S4.xlsx
- Table S5.xlsx
- Table S6.xlsx
- Table S7.xlsx
- Table S8.xlsx
- Table S9.xlsx
