# Supplementary material for: Genome-Wide Analysis of the Almond AP2/ERF Superfamily and Its Functional Prediction during Dormancy in Response to Freezing Stress
Source: Biology (Basel). 2022 Oct 17;11(10):1520. doi: 10.3390/biology11101520 (PMC9598233; doi:10.3390/biology11101520)
Supplement: Supplementary file 1 [file biology-11-01520-s001.zip › Table S1.xlsx]

## Sheet: Sheet1
Sequences of primers for qRT-PCR
Gene name	Sequence（5'-3'）
Actin-F	TCGGAATCAACGGATTTGG
Actin-R	GGGTTCCTGACAGCAAAAATAG
PdERF3-F	TCATCTACTGGACAAGGAAGGC
PdERF3-R	TTCCGTTTGTTTTTCTCCTCTT
PdERF13-F	TCTCAGTCCTCAGCCTCAAAGC
PdERF13-R	CTCCTGTAGGGATGTTTTCGTC
PdERF21-F	GGCAGAGCAACAATGGAAGTC
PdERF21-R	GAGATGCTCAAATCCTCACACC
PdERF24-F	CGCAGCGGAGATTAGGGAT
PdERF24-R	GCCACCATCCGACGAAAA
PdERF31-F	AGGAAGACACGGAGTAGGCG
PdERF31-R	CCTTGCCTTTCATACAACCTTT
PdERF35-F	CAATGCTCGCCCTGTATCC
PdERF35-R	GTTCAAGCAAGCAGACCGAC
PdERF39-F	CATCCCACTTCACCCTCAAAC
PdERF39-R	ATGCGAACTCCTCGGTAAACT
PdERF44-F	ACCTCCGATGCTCAGTTGC
PdERF44-R	AATCGAGGCCGTCCATCA
PdERF47-F	CGTTGGTGAGCAAGAGGGA
PdERF47-R	GTCAATAGGCAGGCCACGTC
PdERF48-F	AGTAGCGGGAGCAACAATCA
PdERF48-R	GAACCTGGTGGTGCTGGAA
PdERF51-F	ACCTCGCTCTAGCACCCCAT
PdERF51-R	TCAGGCGACTTCCGATGGT
PdERF53-F	TCGGACAGAGTGGAACAGACG
PdERF53-R	GCCCCAGTTTTCGGTCAA
PdAP2-6-F	ACCCTCACCACTGATGCCA
PdAP2-6-R	AAAAGCGACCTTGTCACGAA
