# Supplementary material for: Genome-Wide Analysis of the Almond AP2/ERF Superfamily and Its Functional Prediction during Dormancy in Response to Freezing Stress
Source: Biology (Basel). 2022 Oct 17;11(10):1520. doi: 10.3390/biology11101520 (PMC9598233; doi:10.3390/biology11101520)
Supplement: Supplementary file 1 [file biology-11-01520-s001.zip › Table S10.xlsx]

## Sheet: Sheet1
AP2/ERF genes replication and homologous genes Ka/Ks values in almond
Duplication Type	Gene Name	Gene ID	Gene Name	Gene ID	Ka	Ks	Ka/Ks		Prunus dulcis VS Arabidopsis thaliana		Ka	Ks	Ka/Ks		Prunus dulcis VS Oryza sativa		Ka	Ks	Ka/Ks		Prunus dulcis VS Malus domestica		Ka	Ks	Ka/Ks		Prunus dulcis VS Prunus persica		Ka	Ks	Ka/Ks
Segmental duplication	PdERF17	Prudul26A030105T1	PdERF40	Prudul26A021957T1	0.286853	1.77926	0.161221		Prudul26A028263T1	AT1G77640.1	0.352187	NaN	NaN		Prudul26A010631T1	Os02t0594300	0.643174	2.5024	0.257023		Prudul26A010631T1	MD13G0088900	0.183915	0.696324	0.264122		Prudul26A006515T1	ONI26655	0.00640345	0.0305127	0.209862
	PdERF15	Prudul26A010146T1	PdERF39	Prudul26A031312T1	0.284407	NaN	NaN		Prudul26A014963T1	AT1G25560.1	0.292448	2.19176	0.133431		Prudul26A030105T1	Os06t0604000	0.418749	NaN	NaN		Prudul26A014963T1	MD13G0040800	0.113259	0.52872	0.214214		Prudul26A032194T1	ONI26656	0	0.0261275	0
	PdERF13	Prudul26A016786T1	PdERF42	Prudul26A003593T1	0.243854	1.82235	0.133813		Prudul26A028263T1	AT1G21910.1	0.276561	2.8014	0.0987222		Prudul26A016161T1	Os07t0669500	0.53017	NaN	NaN		Prudul26A016161T1	MD13G0151300	0.139699	0.491022	0.284506		Prudul26A022282T1	ONI26657	0.00375588	0.0250807	0.149752
	PdRAV1	Prudul26A014963T1	PdRAV2	Prudul26A026729T1	0.323881	NaN	NaN		Prudul26A010631T1	AT1G12980.1	0.567884	2.33642	0.243057		Prudul26A000941T1	Os04t0572400	0.418152	2.03608	0.205371		Prudul26A006515T1	MD13G0187200	0.0662326	0.311595	0.21256		Prudul26A029592T1	ONI27418	0.00640175	0.0151591	0.422304
	PdERF11	Prudul26A012219T1	PdERF74a	Prudul26A012280T1	0.620102	2.52713	0.245379		Prudul26A028263T1	AT1G44830.1	0.270262	1.40167	0.192814		Prudul26A032795T1	Os04t0572200	0.374664	1.49155	0.251191		Prudul26A032194T1	MD13G0187400	0.0803942	0.324694	0.2476		Prudul26A016161T1	ONI28360	0.00714291	0.020691	0.345219
	PdAT2-4a	Prudul26A016375T1	PdAT2-13a	Prudul26A001718T1	0.231924	1.49189	0.155456		Prudul26A005386T1	AT1G75490.1	0.38962	NaN	NaN		Prudul26A021957T1	Os06t0604000	0.294101	NaN	NaN		Prudul26A022282T1	MD13G0187500	0.0783189	0.674596	0.116097		Prudul26A010631T1	ONI30339	0.00938327	0.019814	0.473567
	PdERF14	Prudul26A012674T1	PdERF79	Prudul26A019965T1	0.313594	1.82473	0.171858		Prudul26A006515T1	AT3G23230.1	0.319145	1.9834	0.160908		Prudul26A002159T1	Os02t0655200	0.938989	NaN	NaN		Prudul26A029592T1	MD13G0218800	0.0821748	0.358107	0.22947		Prudul26A014963T1	ONI31315	0.00410082	0.00712806	0.575307
	PdERF17	Prudul26A030105T1	PdERF90	Prudul26A029414T1	0.273669	1.86324	0.146878		Prudul26A032194T1	AT3G23230.1	0.224541	1.80489	0.124407		Prudul26A020569T1	Os02t0656600	0.561367	NaN	NaN		Prudul26A010146T1	MD15G0081400	0.0927193	0.49323	0.187984		Prudul26A005386T1	ONI32545	0.00337458	0.0117881	0.286271
	PdERF15	Prudul26A010146T1	PdERF89a	Prudul26A025694T1	0.270989	1.11032	0.244064		Prudul26A022282T1	AT3G23240.1	0.253205	3.56828	0.0709599		Prudul26A024394T1	Os03t0117900	0.429375	1.69869	0.252769		Prudul26A030105T1	MD15G0109000	0.0752484	0.548028	0.137307		Prudul26A010146T1	ONI33833	0	0.0218197	0
	PdERF3	Prudul26A032194T1	PdERF95	Prudul26A007795T1	0.294928	1.43991	0.204824		Prudul26A014963T1	AT3G25730.1	0.25613	NaN	NaN		Prudul26A002241T1	Os04t0572400	0.512211	1.76375	0.29041		Prudul26A005386T1	MD15G0016800	0.19582	0.880829	0.222313		Prudul26A030105T1	ONI34400	0.00195535	0.0425898	0.0459113
	PdERF28	Prudul26A032173T1	PdERF67	Prudul26A032611T1	0.479194	1.46871	0.326269		Prudul26A010146T1	AT4G32800.1	0.407659	2.40365	0.1696		Prudul26A024394T1	Os04t0572200	0.395398	NaN	NaN		Prudul26A028263T1	MD15G0301900	0.119911	0.665513	0.180178		Prudul26A028263T1	ONI34822	0.012774	0.0238589	0.5354
	PdERF35	Prudul26A000941T1	PdERF63	Prudul26A028502T1	0.353259	2.38998	0.147809		Prudul26A006515T1	AT5G43410.1	0.346537	NaN	NaN		Prudul26A030274T1	Os03t0341000	0.594657	NaN	NaN		Prudul26A032194T1	MD16G0188000	0.0651457	0.402264	0.161948		Prudul26A000941T1	ONI25216	0.0136945	0.0237409	0.576835
	PdERF36	Prudul26A032795T1	PdERF64	Prudul26A001442T1	0.322812	1.41317	0.228431		Prudul26A016161T1	AT5G18560.1	0.409093	2.78438	0.146924								Prudul26A022282T1	MD16G0188300	0.090745	0.689205	0.131666		Prudul26A032795T1	ONI25217	0.0117076	0.0407472	0.287322
	PdERF23	Prudul26A003180T1	PdERF53	Prudul26A002159T1	0.472624	NaN	NaN		Prudul26A029592T1	AT5G57390.1	0.300071	NaN	NaN								Prudul26A010631T1	MD16G0090100	0.188972	0.770246	0.245339		Prudul26A003180T1	ONI22443	0.0125159	0.015951	0.78465
	PdERF31	Prudul26A025250T1	PdERF80	Prudul26A027944T1	0.549262	3.15833	0.173909		Prudul26A030105T1	AT5G11190.1	0.280149	3.21252	0.0872054								Prudul26A014963T1	MD16G0042500	0.0857362	0.544124	0.157567		Prudul26A032173T1	ONI23344	0.00455582	0.0202203	0.22531
	PdAT2-6	Prudul26A016310T1	PdAT2-15	Prudul26A000867T1	0.402486	1.32595	0.303545		Prudul26A008432T1	AT1G01250.1	0.265343	4.13608	0.0641532								Prudul26A016161T1	MD16G0152400	0.125541	0.448825	0.279709		Prudul26A008432T1	ONI23465	0.00216022	0.0223203	0.0967826
	PdAT2-6	Prudul26A016310T1	PdAT2-11a	Prudul26A028687T1	0.381559	1.40378	0.271808		Prudul26A021115T1	AT2G40220.1	0.395681	2.40592	0.164462								Prudul26A005386T1	MD08G0018500	0.191364	0.793072	0.241294		Prudul26A021115T1	ONI24653	0.00763851	0.037121	0.205773
	PdERF44	Prudul26A016276T1	PdERF52	Prudul26A020030T1	0.218852	1.32761	0.164847		Prudul26A025250T1	AT2G40340.1	0.44153	NaN	NaN								Prudul26A010146T1	MD08G0098000	0.0778596	0.474823	0.163976		Prudul26A025250T1	ONI24709	0.00224173	0.003706	0.604894
	PdERF39	Prudul26A031312T1	PdERF89a	Prudul26A025694T1	0.361361	2.51794	0.143515		Prudul26A032173T1	AT2G46310.1	0.502183	2.69047	0.186652								Prudul26A030105T1	MD08G0125600	0.101107	0.576319	0.175436		Prudul26A021924T1	ONI24963	0.00687763	0.00950884	0.723287
	PdERF40	Prudul26A021957T1	PdERF90	Prudul26A029414T1	0.232237	1.69361	0.137125		Prudul26A003180T1	AT2G44840.1	0.48413	2.24637	0.215517								Prudul26A000941T1	MD01G0159400	0.0910044	0.75223	0.12098		Prudul26A031706T1	ONI15244	0.00453516	0.0233179	0.194492
	PdAT2-11a	Prudul26A028687T1	PdAT2-15	Prudul26A000867T1	0.316303	1.07068	0.295421		Prudul26A025250T1	AT3G11020.1	0.479023	NaN	NaN								Prudul26A032795T1	MD01G0159600	0.140531	0.551133	0.254986		Prudul26A026696T1	ONI15394	0.00591172	0.0181474	0.325762
	PdERF87	Prudul26A003607T1	PdERF92	Prudul26A001620T1	0.481251	1.56361	0.307781		Prudul26A000941T1	AT5G51990.1	0.322057	NaN	NaN								Prudul26A032173T1	MD01G0057700	0.210329	0.490881	0.428472		Prudul26A021957T1	ONI16205	0.00459244	0.0487316	0.0942394
Tandem duplication	PdERF64	Prudul26A001442T1	PdERF65	Prudul26A015305T1	0.0524734	0.26793	0.195848		Prudul26A032795T1	AT5G52020.1	0.339114	2.78572	0.121733								Prudul26A008432T1	MD01G0063900	0.110348	0.671641	0.164297		Prudul26A020423T1	ONI16372	0.0154525	0.0396459	0.389763
	PdAT2-13a	Prudul26A001718T1	PdAT2-13b	Prudul26A001718T2	0.00413302	0.00953042	0.433666		Prudul26A021924T1	AT5G51190.1	0.340225	1.28389	0.264996								Prudul26A021115T1	MD01G0125200	0.130422	0.505505	0.258003		Prudul26A020030T1	ONI13439	0.00195313	0.0111734	0.174802
	PdAT2-13b	Prudul26A001718T2	PdAT2-13c	Prudul26A001718T3	0	0	NaN		Prudul26A025250T1	AT5G05410.1	0.444097	NaN	NaN								Prudul26A025250T1	MD01G0128100	0.211899	0.579921	0.365393		Prudul26A002650T1	ONI10512	0.00528404	0.0376491	0.14035
	PdERF56	Prudul26A011451T1	PdERF57	Prudul26A002241T1	0.0857079	0.3931	0.218031		Prudul26A021924T1	AT5G61600.1	0.434093	2.25487	0.192513								Prudul26A021924T1	MD01G0143600	0.164476	0.678524	0.242403		Prudul26A002159T1	ONI06461	0.00318937	0.00937879	0.340063
	PdERF57	Prudul26A002241T1	PdERF58	Prudul26A022611T1	0.1161	0.539782	0.215087		Prudul26A020423T1	AT1G80580.1	0.494812	2.13119	0.232177								Prudul26A008432T1	MD07G0125000	0.107393	0.658681	0.163043		Prudul26A028119T1	ONI06463	0.017439	0.0335486	0.519814
	PdERF23	Prudul26A003180T1	PdERF24	Prudul26A031578T1	0.364036	1.70142	0.21396		Prudul26A021957T1	AT1G15360.1	0.158194	NaN	NaN								Prudul26A000941T1	MD07G0218900	0.0980767	0.932472	0.105179		Prudul26A020569T1	ONI06507	0.00513847	0.0122828	0.418348
	PdERF59	Prudul26A027409T1	PdERF60	Prudul26A003816T1	0.183371	0.520131	0.352548		Prudul26A031706T1	AT1G53910.1	0.312977	2.465	0.126968								Prudul26A032795T1	MD07G0219100	0.168863	0.494181	0.341702		Prudul26A002241T1	ONI06936	0.0149701	0.0410359	0.364805
	PdERF71	Prudul26A004156T1	PdERF72	Prudul26A009059T1	0	0	NaN		Prudul26A026696T1	AT1G72570.1	0.299127	2.13267	0.14026								Prudul26A003180T1	MD07G0085900	0.147888	0.445598	0.331886		Prudul26A024394T1	ONI06944	0.00965614	0.022544	0.428325
	PdERF70b	Prudul26A027422T2	PdERF71	Prudul26A004156T1	0.349095	1.01964	0.342372		Prudul26A002650T1	AT1G28360.1	0.31868	NaN	NaN								Prudul26A021115T1	MD07G0184900	0.149558	0.604235	0.247515		Prudul26A032611T1	ONI07340	0.0119406	0.0385937	0.309391
	PdERF2a	Prudul26A006515T1	PdERF2b	Prudul26A006515T2	0	0	NaN		Prudul26A020030T1	AT3G20310.1	0.297964	2.08315	0.143035								Prudul26A021924T1	MD07G0205800	0.182577	0.652765	0.279697		Prudul26A013083T1	ONI07403	0.00702746	0.0140739	0.499325
	PdERF2b	Prudul26A006515T2	PdERF3	Prudul26A032194T1	0.296868	2.18154	0.136082		Prudul26A012280T1	AT1G49120.1	0.600083	NaN	NaN								Prudul26A021957T1	MD17G0178800	0.0557128	0.339554	0.164076		Prudul26A012280T1	ONI09137	0.0118451	0.0172112	0.688218
	PdAT2-18	Prudul26A006599T1	PdAT2-19a	Prudul26A012261T1	0.211655	0.350216	0.604354		Prudul26A002241T1	AT1G12610.1	0.395592	NaN	NaN								Prudul26A020423T1	MD17G0187500	0.16536	0.598594	0.276247		Prudul26A000649T1	ONI02189	0.00825156	0.0125567	0.657142
	PdERF95	Prudul26A007795T1	PdERF96	Prudul26A015423T1	0.367376	NaN	NaN		Prudul26A024394T1	AT1G12630.1	0.297971	2.4651	0.120876								Prudul26A031706T1	MD17G0133200	0.0677813	0.292001	0.232127		Prudul26A001718T2	ONI02701	0.00300338	0.0219695	0.136707
	PdERF25	Prudul26A018112T1	PdERF26	Prudul26A007921T1	0.330196	NaN	NaN		Prudul26A013083T1	AT1G64380.1	0.33077	3.06178	0.108032								Prudul26A026696T1	MD09G0160300	0.0838366	0.420444	0.1994		Prudul26A019965T1	ONI02967	0.00268878	0.0161188	0.16681
	PdERF26	Prudul26A007921T1	PdERF27	Prudul26A031582T1	0.354558	1.90504	0.186116		Prudul26A002159T1	AT4G17490.1	0.775073	2.94042	0.263593								Prudul26A002650T1	MD10G0245700	0.106289	0.810289	0.131174		Prudul26A027944T1	ONI03817	0.0140781	0.0244857	0.574952
	PdERF49	Prudul26A011959T1	PdERF50	Prudul26A022170T1	0.614147	NaN	NaN		Prudul26A028119T1	AT4G17490.1	0.394682	2.46025	0.160424								Prudul26A020030T1	MD11G0168000	0.05508	0.435539	0.126464		Prudul26A002579T1	ONI05058	0.0137709	0.0531195	0.259243
	PdAT2-19a	Prudul26A012261T1	PdAT2-19b	Prudul26A012261T2	0	0	NaN		Prudul26A032611T1	AT4G23750.1	0.413835	2.42455	0.170685								Prudul26A020030T1	MD03G0159200	0.0542992	0.383821	0.14147		Prudul26A014809T1	ONH95236	0.00203874	0.0172819	0.11797
	PdERF74a	Prudul26A012280T1	PdERF74b	Prudul26A012280T2	0	0	NaN		Prudul26A020569T1	AT4G16750.1	0.397414	2.7055	0.146891								Prudul26A002650T1	MD05G0262400	0.105403	0.693047	0.152087		Prudul26A032144T1	ONH95371	0.00450734	0.0216524	0.208168
	PdERF33b	Prudul26A021924T2	PdERF34	Prudul26A014067T1	0.544343	2.72358	0.199863		Prudul26A032611T1	AT4G11140.1	0.43812	2.16303	0.202549								Prudul26A012280T1	MD14G0196800	0.163491	0.379216	0.431129		Prudul26A019984T1	ONH96249	0.00218063	0.0348697	0.0625365
	PdERF65	Prudul26A015305T1	PdERF66	Prudul26A024394T1	0.152132	0.878361	0.1732		Prudul26A002159T1	AT5G47220.1	0.262825	NaN	NaN								Prudul26A032611T1	MD14G0103500	0.104857	0.706776	0.14836		Prudul26A014155T1	ONH93306	0.00167926	0.0190084	0.0883431
	PdAT2-4a	Prudul26A016375T1	PdAT2-4b	Prudul26A016375T2	0	0	NaN		Prudul26A028119T1	AT5G47230.1	0.421875	NaN	NaN								Prudul26A013083T1	MD14G0109600	0.111852	0.600164	0.18637		Prudul26A030274T1	ONH93983	0.00542008	0.0228328	0.237381
	PdERF24	Prudul26A031578T1	PdERF25	Prudul26A018112T1	0.416733	1.60796	0.259169		Prudul26A028687T1	AT2G28550.1	0.289174	1.6122	0.179366								Prudul26A002241T1	MD04G0060600	0.158843	1.00125	0.158645
	PdAT2-8a	Prudul26A020899T1	PdAT2-8b	Prudul26A020899T2	0	0	NaN		Prudul26A027944T1	AT2G38340.1	0.549115	3.57497	0.1536								Prudul26A024394T1	MD04G0060500	0.146575	0.480341	0.305149
	PdERF33a	Prudul26A021924T1	PdERF33b	Prudul26A021924T2	0	0	NaN		Prudul26A019965T1	AT3G50260.1	0.278483	NaN	NaN								Prudul26A002159T1	MD04G0052600	0.0832878	0.527949	0.157757
	PdERF89a	Prudul26A025694T1	PdERF89b	Prudul26A025694T2	0.00168162	0	NaN		Prudul26A000649T1	AT4G39780.1	0.275195	1.66197	0.165584								Prudul26A028119T1	MD04G0052800	0.0989868	0.872853	0.113406
	PdERF70a	Prudul26A027422T1	PdERF70b	Prudul26A027422T2	0	0	NaN		Prudul26A001718T2	AT4G37750.1	0.23794	1.79234	0.132754								Prudul26A020569T1	MD04G0054500	0.135874	0.529362	0.256675
	PdAT2-11a	Prudul26A028687T1	PdAT2-11b	Prudul26A028687T2	0	0	NaN		Prudul26A002579T1	AT5G18450.1	0.45943	1.91361	0.240085								Prudul26A012280T1	MD06G0179100	0.169229	0.344274	0.491555
	PdERF38a	Prudul26A031706T1	PdERF38b	Prudul26A031706T2	0	0.0038437	0		Prudul26A014809T1	AT2G41710.1	0.203631	1.39208	0.146278								Prudul26A032611T1	MD06G0079900	0.1085	0.679759	0.159615
									Prudul26A019984T1	AT2G36450.1	0.320879	3.19343	0.100481								Prudul26A013083T1	MD06G0084700	0.0783613	0.605519	0.129412
									Prudul26A032144T1	AT3G57600.1	0.301078	2.86802	0.104978								Prudul26A002241T1	MD06G0055500	0.152777	1.06374	0.143623
									Prudul26A030274T1	AT2G47520.1	0.31009	1.95857	0.158325								Prudul26A002159T1	MD06G0043600	0.0809746	0.531591	0.152325
									Prudul26A014155T1	AT2G31230.1	0.472298	4.24461	0.11127								Prudul26A028119T1	MD06G0043700	0.11016	0.793955	0.138748
									Prudul26A014155T1	AT3G23230.1	0.58155	2.08078	0.279487								Prudul26A020569T1	MD06G0045100	0.183954	0.511271	0.359797
									Prudul26A014155T1	AT3G23240.1	0.342709	NaN	NaN								Prudul26A000649T1	MD01G0016100	0.113361	0.411286	0.275626
																					Prudul26A027944T1	MD12G0147900	0.191494	0.574669	0.333225
																					Prudul26A002579T1	MD12G0211100	0.142512	0.631783	0.225572
																					Prudul26A019965T1	MD15G0249600	0.0531981	0.590068	0.0901559
																					Prudul26A000649T1	MD15G0283300	0.100818	0.412411	0.244459
																					Prudul26A001718T2	MD02G0162300	0.0774748	0.381585	0.203034
																					Prudul26A019965T1	MD02G0151200	0.0786098	0.552626	0.142248
																					Prudul26A027944T1	MD04G0131400	0.192481	0.51675	0.372483
																					Prudul26A019984T1	MD12G0018100	0.121384	0.510615	0.237722
																					Prudul26A014809T1	MD12G0061200	0.0519183	0.254239	0.204211
																					Prudul26A014809T1	MD12G0064400	0.0830359	0.28581	0.290529
																					Prudul26A032144T1	MD12G0056900	0.0741182	0.418151	0.177252
																					Prudul26A014809T1	MD14G0066500	0.0573352	0.292051	0.196319
																					Prudul26A019984T1	MD14G0015600	0.118842	0.564164	0.210652
																					Prudul26A014155T1	MD10G0157200	0.136523	0.707089	0.193077
																					Prudul26A030274T1	MD11G0251500	0.115021	0.411197	0.279722
																					Prudul26A030274T1	MD03G0239400	0.132345	0.33703	0.39268
																					Prudul26A014155T1	MD05G0165700	0.136197	0.778654	0.174913
