# Supplementary material for: Genome-Wide Analysis of the Almond AP2/ERF Superfamily and Its Functional Prediction during Dormancy in Response to Freezing Stress
Source: Biology (Basel). 2022 Oct 17;11(10):1520. doi: 10.3390/biology11101520 (PMC9598233; doi:10.3390/biology11101520)
Supplement: Supplementary file 1 [file biology-11-01520-s001.zip › Table S11.xlsx]

## Sheet: Sheet1
Cis-element analyses of the PdAP2/ERF genes
Gene name	Gene ID	Cis-acting element name	Nucleotide type	Cis-acting element starting position	Cis-acting element length	Cis-acting element ending position	Functional description
PdAP2-1	Prudul26A029592T1	Myb-binding site	CAACAG	1727	6	1733
PdAP2-1	Prudul26A029592T1	Unnamed__4	CTCC	745	4	749
PdAP2-1	Prudul26A029592T1	Unnamed__4	CTCC	1064	4	1068
PdAP2-1	Prudul26A029592T1	Unnamed__4	CTCC	1076	4	1080
PdAP2-1	Prudul26A029592T1	Unnamed__4	CTCC	1162	4	1166
PdAP2-1	Prudul26A029592T1	Unnamed__4	CTCC	1514	4	1518
PdAP2-1	Prudul26A029592T1	Unnamed__4	CTCC	1534	4	1538
PdAP2-1	Prudul26A029592T1	Unnamed__4	CTCC	1538	4	1542
PdAP2-1	Prudul26A029592T1	Unnamed__4	CTCC	1574	4	1578
PdAP2-1	Prudul26A029592T1	Unnamed__4	CTCC	1638	4	1642
PdAP2-1	Prudul26A029592T1	Unnamed__4	CTCC	1831	4	1835
PdAP2-1	Prudul26A029592T1	Unnamed__4	CTCC	1849	4	1853
PdAP2-1	Prudul26A029592T1	Unnamed__4	CTCC	1872	4	1876
PdAP2-1	Prudul26A029592T1	Unnamed__4	CTCC	1937	4	1941
PdAP2-1	Prudul26A029592T1	Unnamed__4	CTCC	1940	4	1944
PdAP2-1	Prudul26A029592T1	Unnamed__4	CTCC	1943	4	1947
PdAP2-1	Prudul26A029592T1	W box	TTGACC	1724	6	1730
PdAP2-1	Prudul26A029592T1	TC-rich repeats	ATTCTCTAAC	35	9	44	cis-acting element involved in defense and stress responsiveness
PdAP2-1	Prudul26A029592T1	ERE	ATTTCATA	395	8	403
PdAP2-1	Prudul26A029592T1	STRE	AGGGG	1530	5	1535
PdAP2-1	Prudul26A029592T1	STRE	AGGGG	1874	5	1879
PdAP2-1	Prudul26A029592T1	ABRE4	CACGTA	943	6	949
PdAP2-1	Prudul26A029592T1	G-Box	CACGTG	990	6	996	cis-acting regulatory element involved in light responsiveness
PdAP2-1	Prudul26A029592T1	G-Box	CACGTG	1016	6	1022	cis-acting regulatory element involved in light responsiveness
PdAP2-1	Prudul26A029592T1	G-Box	CACGTT	1183	6	1189	cis-acting regulatory element involved in light responsiveness
PdAP2-1	Prudul26A029592T1	CAAT-box	CAAT	10	4	14
PdAP2-1	Prudul26A029592T1	CAAT-box	CAAAT	28	5	33	common cis-acting element in promoter and enhancer regions
PdAP2-1	Prudul26A029592T1	CAAT-box	CCAAT	54	5	59	common cis-acting element in promoter and enhancer regions
PdAP2-1	Prudul26A029592T1	CAAT-box	CAAT	55	4	59
PdAP2-1	Prudul26A029592T1	CAAT-box	CAAT	139	4	143
PdAP2-1	Prudul26A029592T1	CAAT-box	CAAT	159	4	163
PdAP2-1	Prudul26A029592T1	CAAT-box	CCAAT	189	5	194	common cis-acting element in promoter and enhancer regions
PdAP2-1	Prudul26A029592T1	CAAT-box	CAAT	190	4	194
PdAP2-1	Prudul26A029592T1	CAAT-box	CAAT	222	4	226
PdAP2-1	Prudul26A029592T1	CAAT-box	CAAT	245	4	249
PdAP2-1	Prudul26A029592T1	CAAT-box	CAAT	262	4	266
PdAP2-1	Prudul26A029592T1	CAAT-box	CAAT	338	4	342
PdAP2-1	Prudul26A029592T1	CAAT-box	CAAT	364	4	368
PdAP2-1	Prudul26A029592T1	CAAT-box	CCAAT	388	5	393	common cis-acting element in promoter and enhancer regions
PdAP2-1	Prudul26A029592T1	CAAT-box	CAAT	389	4	393
PdAP2-1	Prudul26A029592T1	CAAT-box	CAAAT	414	5	419	common cis-acting element in promoter and enhancer regions
PdAP2-1	Prudul26A029592T1	CAAT-box	CCAAT	461	5	466	common cis-acting element in promoter and enhancer regions
PdAP2-1	Prudul26A029592T1	CAAT-box	CAAT	579	4	583
PdAP2-1	Prudul26A029592T1	CAAT-box	CAAAT	587	5	592	common cis-acting element in promoter and enhancer regions
PdAP2-1	Prudul26A029592T1	CAAT-box	CAAAT	627	5	632	common cis-acting element in promoter and enhancer regions
PdAP2-1	Prudul26A029592T1	CAAT-box	CAAT	633	4	637
PdAP2-1	Prudul26A029592T1	CAAT-box	CAAT	659	4	663
PdAP2-1	Prudul26A029592T1	CAAT-box	CAAT	675	4	679
PdAP2-1	Prudul26A029592T1	CAAT-box	CCAAT	752	5	757	common cis-acting element in promoter and enhancer regions
PdAP2-1	Prudul26A029592T1	CAAT-box	CAAT	753	4	757
PdAP2-1	Prudul26A029592T1	CAAT-box	CAAAT	761	5	766	common cis-acting element in promoter and enhancer regions
PdAP2-1	Prudul26A029592T1	CAAT-box	CAAAT	771	5	776	common cis-acting element in promoter and enhancer regions
PdAP2-1	Prudul26A029592T1	CAAT-box	CCAAT	856	5	861	common cis-acting element in promoter and enhancer regions
PdAP2-1	Prudul26A029592T1	CAAT-box	CAAT	905	4	909
PdAP2-1	Prudul26A029592T1	CAAT-box	CAAAT	1033	5	1038	common cis-acting element in promoter and enhancer regions
PdAP2-1	Prudul26A029592T1	CAAT-box	CAAT	1053	4	1057
PdAP2-1	Prudul26A029592T1	CAAT-box	CAAT	1122	4	1126
PdAP2-1	Prudul26A029592T1	CAAT-box	CAAT	1138	4	1142
PdAP2-1	Prudul26A029592T1	CAAT-box	CAAAT	1237	5	1242	common cis-acting element in promoter and enhancer regions
PdAP2-1	Prudul26A029592T1	CAAT-box	CAAT	1240	4	1244
PdAP2-1	Prudul26A029592T1	CAAT-box	CAAT	1248	4	1252
PdAP2-1	Prudul26A029592T1	CAAT-box	CAAAT	1287	5	1292	common cis-acting element in promoter and enhancer regions
PdAP2-1	Prudul26A029592T1	CAAT-box	CAAAT	1319	5	1324	common cis-acting element in promoter and enhancer regions
PdAP2-1	Prudul26A029592T1	CAAT-box	CAAAT	1490	5	1495	common cis-acting element in promoter and enhancer regions
PdAP2-1	Prudul26A029592T1	GT1-motif	GGTTAA	1427	6	1433	light responsive element
PdAP2-1	Prudul26A029592T1	E2Fb	TTTGCCGC	1561	8	1569
PdAP2-1	Prudul26A029592T1	HD-Zip 3	GTAAT(G/C)ATTAC	105	9.5	114.5	protein binding site
PdAP2-1	Prudul26A029592T1		motif_sequence	346	4	350	short_function
PdAP2-1	Prudul26A029592T1		motif_sequence	452	4	456	short_function
PdAP2-1	Prudul26A029592T1		motif_sequence	745	4	749	short_function
PdAP2-1	Prudul26A029592T1		motif_sequence	1074	4	1078	short_function
PdAP2-1	Prudul26A029592T1		motif_sequence	1160	4	1164	short_function
PdAP2-1	Prudul26A029592T1		motif_sequence	1197	4	1201	short_function
PdAP2-1	Prudul26A029592T1		motif_sequence	1205	4	1209	short_function
PdAP2-1	Prudul26A029592T1		motif_sequence	1291	4	1295	short_function
PdAP2-1	Prudul26A029592T1		motif_sequence	1314	4	1318	short_function
PdAP2-1	Prudul26A029592T1		motif_sequence	1507	4	1511	short_function
PdAP2-1	Prudul26A029592T1		motif_sequence	1636	4	1640	short_function
PdAP2-1	Prudul26A029592T1		motif_sequence	1743	4	1747	short_function
PdAP2-1	Prudul26A029592T1		motif_sequence	1748	4	1752	short_function
PdAP2-1	Prudul26A029592T1		motif_sequence	1761	4	1765	short_function
PdAP2-1	Prudul26A029592T1		motif_sequence	1847	4	1851	short_function
PdAP2-1	Prudul26A029592T1		motif_sequence	1870	4	1874	short_function
PdAP2-1	Prudul26A029592T1		motif_sequence	1935	4	1939	short_function
PdAP2-1	Prudul26A029592T1	MYB	CAACCA	858	6	864
PdAP2-1	Prudul26A029592T1	MYB	CAACCA	1296	6	1302
PdAP2-1	Prudul26A029592T1	MYB	TAACCA	1426	6	1432
PdAP2-1	Prudul26A029592T1	MYB	CAACAG	1727	6	1733
PdAP2-1	Prudul26A029592T1	LAMP-element	CTTTATCA	785	8	793	part of a light responsive element
PdAP2-1	Prudul26A029592T1	ARE	AAACCA	921	6	927	cis-acting regulatory element essential for the anaerobic induction
PdAP2-1	Prudul26A029592T1	GARE-motif	TCTGTTG	1727	7	1734	gibberellin-responsive element
PdAP2-1	Prudul26A029592T1	WUN-motif	AAATTTCCT	1253	9	1262	wound-responsive element
PdAP2-1	Prudul26A029592T1	WUN-motif	TTATTACAT	1699	9	1708
PdAP2-1	Prudul26A029592T1	TATA-box	TATATA	175	6	181	core promoter element around -30 of transcription start
PdAP2-1	Prudul26A029592T1	TATA-box	ATATAA	176	6	182	core promoter element around -30 of transcription start
PdAP2-1	Prudul26A029592T1	TATA-box	TATA	177	4	181	core promoter element around -30 of transcription start
PdAP2-1	Prudul26A029592T1	TATA-box	TATAA	240	5	245	core promoter element around -30 of transcription start
PdAP2-1	Prudul26A029592T1	TATA-box	TATA	241	4	245	core promoter element around -30 of transcription start
PdAP2-1	Prudul26A029592T1	TATA-box	TATAA	283	5	288	core promoter element around -30 of transcription start
PdAP2-1	Prudul26A029592T1	TATA-box	TATA	284	4	288	core promoter element around -30 of transcription start
PdAP2-1	Prudul26A029592T1	TATA-box	TACAAAA	291	7	298	core promoter element around -30 of transcription start
PdAP2-1	Prudul26A029592T1	TATA-box	ATATAT	373	6	379	core promoter element around -30 of transcription start
PdAP2-1	Prudul26A029592T1	TATA-box	TATA	374	4	378	core promoter element around -30 of transcription start
PdAP2-1	Prudul26A029592T1	TATA-box	ATTATA	391	6	397	core promoter element around -30 of transcription start
PdAP2-1	Prudul26A029592T1	TATA-box	TATAA	392	5	397	core promoter element around -30 of transcription start
PdAP2-1	Prudul26A029592T1	TATA-box	TATA	393	4	397	core promoter element around -30 of transcription start
PdAP2-1	Prudul26A029592T1	TATA-box	TATACA	421	6	427	core promoter element around -30 of transcription start
PdAP2-1	Prudul26A029592T1	TATA-box	TATATA	423	6	429	core promoter element around -30 of transcription start
PdAP2-1	Prudul26A029592T1	TATA-box	TATA	425	4	429	core promoter element around -30 of transcription start
PdAP2-1	Prudul26A029592T1	TATA-box	TATAA	442	5	447	core promoter element around -30 of transcription start
PdAP2-1	Prudul26A029592T1	TATA-box	TATA	443	4	447	core promoter element around -30 of transcription start
PdAP2-1	Prudul26A029592T1	TATA-box	ATTATA	513	6	519	core promoter element around -30 of transcription start
PdAP2-1	Prudul26A029592T1	TATA-box	TATAA	514	5	519	core promoter element around -30 of transcription start
PdAP2-1	Prudul26A029592T1	TATA-box	TATA	515	4	519	core promoter element around -30 of transcription start
PdAP2-1	Prudul26A029592T1	TATA-box	TATA	531	4	535	core promoter element around -30 of transcription start
PdAP2-1	Prudul26A029592T1	TATA-box	TATA	646	4	650	core promoter element around -30 of transcription start
PdAP2-1	Prudul26A029592T1	TATA-box	ATTATA	661	6	667	core promoter element around -30 of transcription start
PdAP2-1	Prudul26A029592T1	TATA-box	TATATAA	662	7	669	core promoter element around -30 of transcription start
PdAP2-1	Prudul26A029592T1	TATA-box	TATATA	663	6	669	core promoter element around -30 of transcription start
PdAP2-1	Prudul26A029592T1	TATA-box	ATATAA	664	6	670	core promoter element around -30 of transcription start
PdAP2-1	Prudul26A029592T1	TATA-box	TATA	665	4	669	core promoter element around -30 of transcription start
PdAP2-1	Prudul26A029592T1	TATA-box	TATACA	805	6	811	core promoter element around -30 of transcription start
PdAP2-1	Prudul26A029592T1	TATA-box	TATA	807	4	811	core promoter element around -30 of transcription start
PdAP2-1	Prudul26A029592T1	TATA-box	TATA	852	4	856	core promoter element around -30 of transcription start
PdAP2-1	Prudul26A029592T1	TATA-box	TATAAAT	957	7	964	core promoter element around -30 of transcription start
PdAP2-1	Prudul26A029592T1	TATA-box	TATAAA	958	6	964	core promoter element around -30 of transcription start
PdAP2-1	Prudul26A029592T1	TATA-box	TATAA	959	5	964	core promoter element around -30 of transcription start
PdAP2-1	Prudul26A029592T1	TATA-box	TATA	960	4	964	core promoter element around -30 of transcription start
PdAP2-1	Prudul26A029592T1	TATA-box	TATA	1151	4	1155	core promoter element around -30 of transcription start
PdAP2-1	Prudul26A029592T1	TATA-box	ATATAT	1229	6	1235	core promoter element around -30 of transcription start
PdAP2-1	Prudul26A029592T1	TATA-box	TATATA	1230	6	1236	core promoter element around -30 of transcription start
PdAP2-1	Prudul26A029592T1	TATA-box	ATATAT	1231	6	1237	core promoter element around -30 of transcription start
PdAP2-1	Prudul26A029592T1	TATA-box	TATA	1232	4	1236	core promoter element around -30 of transcription start
PdAP2-1	Prudul26A029592T1	TATA-box	TACAAAA	1271	7	1278	core promoter element around -30 of transcription start
PdAP2-1	Prudul26A029592T1	TATA-box	TATACA	1274	6	1280	core promoter element around -30 of transcription start
PdAP2-1	Prudul26A029592T1	TATA-box	TATA	1276	4	1280	core promoter element around -30 of transcription start
PdAP2-1	Prudul26A029592T1	TATA-box	TATA	1418	4	1422	core promoter element around -30 of transcription start
PdAP2-1	Prudul26A029592T1	TATA-box	TATA	1519	4	1523	core promoter element around -30 of transcription start
PdAP2-1	Prudul26A029592T1	TATA-box	ccTATAAAaa	1523	9	1532	core promoter element around -30 of transcription start
PdAP2-1	Prudul26A029592T1	TATA-box	TATA	1774	4	1778	core promoter element around -30 of transcription start
PdAP2-1	Prudul26A029592T1	MYB-like sequence	TAACCA	1426	6	1432
PdAP2-1	Prudul26A029592T1	AT~TATA-box	TATATA	175	6	181
PdAP2-1	Prudul26A029592T1	AT~TATA-box	TATATA	423	6	429
PdAP2-1	Prudul26A029592T1	AT~TATA-box	TATATA	663	6	669
PdAP2-1	Prudul26A029592T1	AT~TATA-box	TATATA	1230	6	1236
PdAP2-1	Prudul26A029592T1	TCCC-motif	TCTCCCT	1637	7	1644	part of a light responsive element
PdAP2-1	Prudul26A029592T1	chs-CMA2a	TCACTTGA	68	8	76	part of a light responsive element
PdAP2-1	Prudul26A029592T1	ABRE3a	TACGTG	943	6	949
PdAP2-1	Prudul26A029592T1	TCT-motif	TCTTAC	476	6	482	part of a light responsive element
PdAP2-1	Prudul26A029592T1	MYC	CATGTG	164	6	170
PdAP2-1	Prudul26A029592T1	MYC	CATGTG	166	6	172
PdAP2-1	Prudul26A029592T1	MYC	CATGTG	1395	6	1401
PdAP2-1	Prudul26A029592T1	Unnamed__1	CGTGG	1018	5	1023
PdAP2-1	Prudul26A029592T1	O2-site	GATGACATGG	1003	9	1012	cis-acting regulatory element involved in zein metabolism regulation
PdAP2-1	Prudul26A029592T1	O2-site	GATGA(C/T)(A/G)TG(A/G)	1751	8.5	1759.5	cis-acting regulatory element involved in zein metabolism regulation
PdAP2-1	Prudul26A029592T1	ABRE	CGCACGTGTC	941	9	950	cis-acting element involved in the abscisic acid responsiveness
PdAP2-1	Prudul26A029592T1	ABRE	ACGTG	943	5	948	cis-acting element involved in the abscisic acid responsiveness
PdAP2-1	Prudul26A029592T1	ABRE	CACGTG	990	6	996	cis-acting element involved in the abscisic acid responsiveness
PdAP2-1	Prudul26A029592T1	ABRE	ACGTG	991	5	996	cis-acting element involved in the abscisic acid responsiveness
PdAP2-1	Prudul26A029592T1	ABRE	CGTACGTGCA	1010	9	1019	cis-acting element involved in the abscisic acid responsiveness
PdAP2-1	Prudul26A029592T1	ABRE	CACGTG	1016	6	1022	cis-acting element involved in the abscisic acid responsiveness
PdAP2-1	Prudul26A029592T1	ABRE	ACGTG	1017	5	1022	cis-acting element involved in the abscisic acid responsiveness
PdAP2-1	Prudul26A029592T1	ABRE	ACGTG	1183	5	1188	cis-acting element involved in the abscisic acid responsiveness
PdAP2-1	Prudul26A029592T1	ABRE	GACACGTGGC	1393	9	1402	cis-acting element involved in the abscisic acid responsiveness
PdAP2-1	Prudul26A029592T1	ABRE	GCCGCGTGGC	1556	9	1565	cis-acting element involved in the abscisic acid responsiveness
PdAP2-1	Prudul26A029592T1	G-box	TACGTG	943	6	949	cis-acting regulatory element involved in light responsiveness
PdAP2-1	Prudul26A029592T1	G-box	ACACGTGT	989	8	997	cis-acting regulatory element involved in light responsiveness
PdAP2-1	Prudul26A029592T1	G-box	CACGTG	990	6	996	cis-acting regulatory element involved in light responsiveness
PdAP2-1	Prudul26A029592T1	G-box	CACGTG	1016	6	1022	cis-acting regulatory element involved in light responsiveness
PdAP2-1	Prudul26A029592T1	G-box	tgACACGTGGCA	1555	11	1566	cis-acting regulatory element involved in light responsiveness
PdAP2-1	Prudul26A029592T1	ACE	GACACGTATG	941	9	950	cis-acting element involved in light responsiveness
PdAP2-1	Prudul26A029592T1	F-box	CTATTCTCATT	402	10	412
PdAP2-1	Prudul26A029592T1	AT~ABRE	TACGTGTC	941	8	949
PdAP2-1	Prudul26A029592T1	Myc	TCTCTTA	306	7	313
PdAP2-1	Prudul26A029592T1	MBS	CAACTG	1376	6	1382	MYB binding site involved in drought-inducibility
PdAP2-1	Prudul26A029592T1	Box 4	ATTAAT	410	6	416	part of a conserved DNA module involved in light responsiveness
PdAP2-1	Prudul26A029592T1	Box 4	ATTAAT	894	6	900	part of a conserved DNA module involved in light responsiveness
PdAP2-1	Prudul26A029592T1	Box 4	ATTAAT	968	6	974	part of a conserved DNA module involved in light responsiveness
PdAP2-1	Prudul26A029592T1	RY-element	CATGCATG	927	8	935	cis-acting regulatory element involved in seed-specific regulation
PdAP2-1	Prudul26A029592T1	TGA-element	AACGAC	995	6	1001	auxin-responsive element
PdAP2-1	Prudul26A029592T1	Myb	CAACTG	1376	6	1382
PdAP2-2	Prudul26A028343T1	G-box	TAAACGTG	211	8	219	cis-acting regulatory element involved in light responsiveness
PdAP2-2	Prudul26A028343T1	G-box	CACGAC	261	6	267	cis-acting regulatory element involved in light responsiveness
PdAP2-2	Prudul26A028343T1	G-box	TAACACGTAG	1456	10	1466	cis-acting regulatory element involved in light responsiveness
PdAP2-2	Prudul26A028343T1	G-box	TACGTG	1459	6	1465	cis-acting regulatory element involved in light responsiveness
PdAP2-2	Prudul26A028343T1	MSA-like	TCAAACGGT	608	9	617	cis-acting element involved in cell cycle regulation
PdAP2-2	Prudul26A028343T1	Myc	TCTCTTA	1250	7	1257
PdAP2-2	Prudul26A028343T1	TGA-element	AACGAC	1483	6	1489	auxin-responsive element
PdAP2-2	Prudul26A028343T1	Box 4	ATTAAT	1039	6	1045	part of a conserved DNA module involved in light responsiveness
PdAP2-2	Prudul26A028343T1	Box 4	ATTAAT	1403	6	1409	part of a conserved DNA module involved in light responsiveness
PdAP2-2	Prudul26A028343T1	LTR	CCGAAA	255	6	261	cis-acting element involved in low-temperature responsiveness
PdAP2-2	Prudul26A028343T1	LTR	CCGAAA	590	6	596	cis-acting element involved in low-temperature responsiveness
PdAP2-2	Prudul26A028343T1	ARE	AAACCA	194	6	200	cis-acting regulatory element essential for the anaerobic induction
PdAP2-2	Prudul26A028343T1	ARE	AAACCA	1115	6	1121	cis-acting regulatory element essential for the anaerobic induction
PdAP2-2	Prudul26A028343T1	WUN-motif	CAATTACAT	1104	9	1113
PdAP2-2	Prudul26A028343T1	TATA-box	TATA	7	4	11	core promoter element around -30 of transcription start
PdAP2-2	Prudul26A028343T1	TATA-box	ATATAT	19	6	25	core promoter element around -30 of transcription start
PdAP2-2	Prudul26A028343T1	TATA-box	TATA	20	4	24	core promoter element around -30 of transcription start
PdAP2-2	Prudul26A028343T1	TATA-box	TATTTAAA	30	8	38	core promoter element around -30 of transcription start
PdAP2-2	Prudul26A028343T1	TATA-box	TATA	41	4	45	core promoter element around -30 of transcription start
PdAP2-2	Prudul26A028343T1	TATA-box	ATTATA	165	6	171	core promoter element around -30 of transcription start
PdAP2-2	Prudul26A028343T1	TATA-box	TATATAA	166	7	173	core promoter element around -30 of transcription start
PdAP2-2	Prudul26A028343T1	TATA-box	TATATA	167	6	173	core promoter element around -30 of transcription start
PdAP2-2	Prudul26A028343T1	TATA-box	ATATAT	168	6	174	core promoter element around -30 of transcription start
PdAP2-2	Prudul26A028343T1	TATA-box	TATA	169	4	173	core promoter element around -30 of transcription start
PdAP2-2	Prudul26A028343T1	TATA-box	TATACA	476	6	482	core promoter element around -30 of transcription start
PdAP2-2	Prudul26A028343T1	TATA-box	TATA	478	4	482	core promoter element around -30 of transcription start
PdAP2-2	Prudul26A028343T1	TATA-box	TATA	492	4	496	core promoter element around -30 of transcription start
PdAP2-2	Prudul26A028343T1	TATA-box	ATTATA	643	6	649	core promoter element around -30 of transcription start
PdAP2-2	Prudul26A028343T1	TATA-box	TATAA	644	5	649	core promoter element around -30 of transcription start
PdAP2-2	Prudul26A028343T1	TATA-box	TATA	645	4	649	core promoter element around -30 of transcription start
PdAP2-2	Prudul26A028343T1	TATA-box	TATA	725	4	729	core promoter element around -30 of transcription start
PdAP2-2	Prudul26A028343T1	TATA-box	TATA	766	4	770	core promoter element around -30 of transcription start
PdAP2-2	Prudul26A028343T1	TATA-box	ATATAA	805	6	811	core promoter element around -30 of transcription start
PdAP2-2	Prudul26A028343T1	TATA-box	TATA	806	4	810	core promoter element around -30 of transcription start
PdAP2-2	Prudul26A028343T1	TATA-box	TATA	839	4	843	core promoter element around -30 of transcription start
PdAP2-2	Prudul26A028343T1	TATA-box	TATATTTATATTT	1149	12	1161	core promoter element around -30 of transcription start
PdAP2-2	Prudul26A028343T1	TATA-box	ATTATA	1150	6	1156	core promoter element around -30 of transcription start
PdAP2-2	Prudul26A028343T1	TATA-box	TATAA	1151	5	1156	core promoter element around -30 of transcription start
PdAP2-2	Prudul26A028343T1	TATA-box	TATA	1152	4	1156	core promoter element around -30 of transcription start
PdAP2-2	Prudul26A028343T1	TATA-box	ATATAA	1157	6	1163	core promoter element around -30 of transcription start
PdAP2-2	Prudul26A028343T1	TATA-box	TATA	1158	4	1162	core promoter element around -30 of transcription start
PdAP2-2	Prudul26A028343T1	TATA-box	TATATA	1246	6	1252	core promoter element around -30 of transcription start
PdAP2-2	Prudul26A028343T1	TATA-box	ATATAA	1247	6	1253	core promoter element around -30 of transcription start
PdAP2-2	Prudul26A028343T1	TATA-box	TATA	1248	4	1252	core promoter element around -30 of transcription start
PdAP2-2	Prudul26A028343T1	TATA-box	TATAA	1303	5	1308	core promoter element around -30 of transcription start
PdAP2-2	Prudul26A028343T1	TATA-box	TATA	1304	4	1308	core promoter element around -30 of transcription start
PdAP2-2	Prudul26A028343T1	TATA-box	TATACA	1333	6	1339	core promoter element around -30 of transcription start
PdAP2-2	Prudul26A028343T1	TATA-box	TATA	1335	4	1339	core promoter element around -30 of transcription start
PdAP2-2	Prudul26A028343T1	TATA-box	TATA	1364	4	1368	core promoter element around -30 of transcription start
PdAP2-2	Prudul26A028343T1	TATA-box	ATATAT	1375	6	1381	core promoter element around -30 of transcription start
PdAP2-2	Prudul26A028343T1	TATA-box	TATATA	1376	6	1382	core promoter element around -30 of transcription start
PdAP2-2	Prudul26A028343T1	TATA-box	ATATAA	1377	6	1383	core promoter element around -30 of transcription start
PdAP2-2	Prudul26A028343T1	TATA-box	TATA	1378	4	1382	core promoter element around -30 of transcription start
PdAP2-2	Prudul26A028343T1	TATA-box	ATATAA	1425	6	1431	core promoter element around -30 of transcription start
PdAP2-2	Prudul26A028343T1	TATA-box	TATA	1426	4	1430	core promoter element around -30 of transcription start
PdAP2-2	Prudul26A028343T1	TATA-box	ATATAA	1453	6	1459	core promoter element around -30 of transcription start
PdAP2-2	Prudul26A028343T1	TATA-box	TATA	1454	4	1458	core promoter element around -30 of transcription start
PdAP2-2	Prudul26A028343T1	TATA-box	TATAA	1471	5	1476	core promoter element around -30 of transcription start
PdAP2-2	Prudul26A028343T1	TATA-box	TATA	1472	4	1476	core promoter element around -30 of transcription start
PdAP2-2	Prudul26A028343T1	TATA-box	ATATAA	1574	6	1580	core promoter element around -30 of transcription start
PdAP2-2	Prudul26A028343T1	TATA-box	TATA	1575	4	1579	core promoter element around -30 of transcription start
PdAP2-2	Prudul26A028343T1	TATA-box	ATATAT	1579	6	1585	core promoter element around -30 of transcription start
PdAP2-2	Prudul26A028343T1	TATA-box	TATATA	1580	6	1586	core promoter element around -30 of transcription start
PdAP2-2	Prudul26A028343T1	TATA-box	ATATAT	1581	6	1587	core promoter element around -30 of transcription start
PdAP2-2	Prudul26A028343T1	TATA-box	TATA	1582	4	1586	core promoter element around -30 of transcription start
PdAP2-2	Prudul26A028343T1	TATA-box	TATATAA	1615	7	1622	core promoter element around -30 of transcription start
PdAP2-2	Prudul26A028343T1	TATA-box	TATATA	1616	6	1622	core promoter element around -30 of transcription start
PdAP2-2	Prudul26A028343T1	TATA-box	TATA	1618	4	1622	core promoter element around -30 of transcription start
PdAP2-2	Prudul26A028343T1	TATA-box	ATATAA	1750	6	1756	core promoter element around -30 of transcription start
PdAP2-2	Prudul26A028343T1	TATA-box	TATA	1751	4	1755	core promoter element around -30 of transcription start
PdAP2-2	Prudul26A028343T1	TATA-box	TATAAA	1959	6	1965	core promoter element around -30 of transcription start
PdAP2-2	Prudul26A028343T1	TATA-box	TATAA	1960	5	1965	core promoter element around -30 of transcription start
PdAP2-2	Prudul26A028343T1	TATA-box	TATA	1961	4	1965	core promoter element around -30 of transcription start
PdAP2-2	Prudul26A028343T1	AT~TATA-box	TATATA	167	6	173
PdAP2-2	Prudul26A028343T1	AT~TATA-box	TATATA	1246	6	1252
PdAP2-2	Prudul26A028343T1	AT~TATA-box	TATATA	1376	6	1382
PdAP2-2	Prudul26A028343T1	AT~TATA-box	TATATA	1580	6	1586
PdAP2-2	Prudul26A028343T1	AT~TATA-box	TATATA	1616	6	1622
PdAP2-2	Prudul26A028343T1	ACA-motif	AATCACAACCATA	1319	12	1331	part of gapA in (gapA-CMA1) involved with light responsiveness
PdAP2-2	Prudul26A028343T1	MYC	CATGTG	649	6	655
PdAP2-2	Prudul26A028343T1	MYC	CAATTG	1019	6	1025
PdAP2-2	Prudul26A028343T1	ABRE3a	TACGTG	1459	6	1465
PdAP2-2	Prudul26A028343T1	Unnamed__1	CGTGG	46	5	51
PdAP2-2	Prudul26A028343T1	ABRE	GCCGCGTGGC	45	9	54	cis-acting element involved in the abscisic acid responsiveness
PdAP2-2	Prudul26A028343T1	ABRE	ACGTG	214	5	219	cis-acting element involved in the abscisic acid responsiveness
PdAP2-2	Prudul26A028343T1	ABRE	ACGTG	1459	5	1464	cis-acting element involved in the abscisic acid responsiveness
PdAP2-2	Prudul26A028343T1	ABRE	ACGTG	1546	5	1551	cis-acting element involved in the abscisic acid responsiveness
PdAP2-2	Prudul26A028343T1	STRE	AGGGG	1242	5	1247
PdAP2-2	Prudul26A028343T1	Sp1	GGGCGG	676	6	682	light responsive element
PdAP2-2	Prudul26A028343T1	ABRE4	CACGTA	1459	6	1465
PdAP2-2	Prudul26A028343T1	CAAT-box	CAAAT	23	5	28	common cis-acting element in promoter and enhancer regions
PdAP2-2	Prudul26A028343T1	CAAT-box	CCAAT	110	5	115	common cis-acting element in promoter and enhancer regions
PdAP2-2	Prudul26A028343T1	CAAT-box	CAAT	127	4	131
PdAP2-2	Prudul26A028343T1	CAAT-box	CAAAT	337	5	342	common cis-acting element in promoter and enhancer regions
PdAP2-2	Prudul26A028343T1	CAAT-box	CAAT	503	4	507
PdAP2-2	Prudul26A028343T1	CAAT-box	CAAT	530	4	534
PdAP2-2	Prudul26A028343T1	CAAT-box	CAAAT	536	5	541	common cis-acting element in promoter and enhancer regions
PdAP2-2	Prudul26A028343T1	CAAT-box	CAAT	539	4	543
PdAP2-2	Prudul26A028343T1	CAAT-box	CAAT	595	4	599
PdAP2-2	Prudul26A028343T1	CAAT-box	CCAAT	797	5	802	common cis-acting element in promoter and enhancer regions
PdAP2-2	Prudul26A028343T1	CAAT-box	CAAAT	811	5	816	common cis-acting element in promoter and enhancer regions
PdAP2-2	Prudul26A028343T1	CAAT-box	CAAT	832	4	836
PdAP2-2	Prudul26A028343T1	CAAT-box	CAAT	883	4	887
PdAP2-2	Prudul26A028343T1	CAAT-box	CAAAT	896	5	901	common cis-acting element in promoter and enhancer regions
PdAP2-2	Prudul26A028343T1	CAAT-box	CAAT	917	4	921
PdAP2-2	Prudul26A028343T1	CAAT-box	CAAT	936	4	940
PdAP2-2	Prudul26A028343T1	CAAT-box	CAAT	1019	4	1023
PdAP2-2	Prudul26A028343T1	CAAT-box	CAAT	1021	4	1025
PdAP2-2	Prudul26A028343T1	CAAT-box	CAAAT	1025	5	1030	common cis-acting element in promoter and enhancer regions
PdAP2-2	Prudul26A028343T1	CAAT-box	CAAT	1104	4	1108
PdAP2-2	Prudul26A028343T1	CAAT-box	CAAAT	1217	5	1222	common cis-acting element in promoter and enhancer regions
PdAP2-2	Prudul26A028343T1	CAAT-box	CAAT	1227	4	1231
PdAP2-2	Prudul26A028343T1	CAAT-box	CAAT	1266	4	1270
PdAP2-2	Prudul26A028343T1	CAAT-box	CAAAT	1270	5	1275	common cis-acting element in promoter and enhancer regions
PdAP2-2	Prudul26A028343T1	CAAT-box	CAAT	1331	4	1335
PdAP2-2	Prudul26A028343T1	CAAT-box	CAAT	1434	4	1438
PdAP2-2	Prudul26A028343T1	CAAT-box	CCAAT	1505	5	1510	common cis-acting element in promoter and enhancer regions
PdAP2-2	Prudul26A028343T1	CAAT-box	CCAAT	1559	5	1564	common cis-acting element in promoter and enhancer regions
PdAP2-2	Prudul26A028343T1	CAAT-box	CCAAT	1566	5	1571	common cis-acting element in promoter and enhancer regions
PdAP2-2	Prudul26A028343T1	CAAT-box	CAAT	1680	4	1684
PdAP2-2	Prudul26A028343T1	CAAT-box	CAAT	1695	4	1699
PdAP2-2	Prudul26A028343T1	CAAT-box	CAAT	1736	4	1740
PdAP2-2	Prudul26A028343T1	CAAT-box	CAAT	1821	4	1825
PdAP2-2	Prudul26A028343T1	CAAT-box	CCAAT	1852	5	1857	common cis-acting element in promoter and enhancer regions
PdAP2-2	Prudul26A028343T1	CAAT-box	CCAAT	1879	5	1884	common cis-acting element in promoter and enhancer regions
PdAP2-2	Prudul26A028343T1	CAAT-box	CAAT	1880	4	1884
PdAP2-2	Prudul26A028343T1	CAAT-box	CAAT	1893	4	1897
PdAP2-2	Prudul26A028343T1	GT1-motif	GGTTAAT	413	7	420	light responsive element
PdAP2-2	Prudul26A028343T1	GT1-motif	GGTTAA	1799	6	1805	light responsive element
PdAP2-2	Prudul26A028343T1	G-Box	CACGTT	213	6	219	cis-acting regulatory element involved in light responsiveness
PdAP2-2	Prudul26A028343T1	G-Box	CACGTT	1545	6	1551	cis-acting regulatory element involved in light responsiveness
PdAP2-2	Prudul26A028343T1		motif_sequence	67	4	71	short_function
PdAP2-2	Prudul26A028343T1		motif_sequence	620	4	624	short_function
PdAP2-2	Prudul26A028343T1		motif_sequence	659	4	663	short_function
PdAP2-2	Prudul26A028343T1		motif_sequence	801	4	805	short_function
PdAP2-2	Prudul26A028343T1		motif_sequence	865	4	869	short_function
PdAP2-2	Prudul26A028343T1		motif_sequence	1221	4	1225	short_function
PdAP2-2	Prudul26A028343T1		motif_sequence	1741	4	1745	short_function
PdAP2-2	Prudul26A028343T1		motif_sequence	1780	4	1784	short_function
PdAP2-2	Prudul26A028343T1		motif_sequence	1823	4	1827	short_function
PdAP2-2	Prudul26A028343T1		motif_sequence	1856	4	1860	short_function
PdAP2-2	Prudul26A028343T1		motif_sequence	1874	4	1878	short_function
PdAP2-2	Prudul26A028343T1		motif_sequence	1931	4	1935	short_function
PdAP2-2	Prudul26A028343T1	MYB	CAACAG	735	6	741
PdAP2-2	Prudul26A028343T1	Myb-binding site	CAACAG	735	6	741
PdAP2-2	Prudul26A028343T1	W box	TTGACC	272	6	278
PdAP2-2	Prudul26A028343T1	W box	TTGACC	443	6	449
PdAP2-2	Prudul26A028343T1	W box	TTGACC	504	6	510
PdAP2-2	Prudul26A028343T1	Unnamed__4	CTCC	1164	4	1168
PdAP2-2	Prudul26A028343T1	Unnamed__4	CTCC	1180	4	1184
PdAP2-2	Prudul26A028343T1	Unnamed__4	CTCC	1209	4	1213
PdAP2-2	Prudul26A028343T1	Unnamed__4	CTCC	1553	4	1557
PdAP2-2	Prudul26A028343T1	Unnamed__4	CTCC	1766	4	1770
PdAP2-2	Prudul26A028343T1	Unnamed__4	CTCC	1825	4	1829
PdAP2-2	Prudul26A028343T1	Unnamed__4	CTCC	1968	4	1972
PdAP2-2	Prudul26A028343T1	Box II	ACACGTAGA	1458	9	1467	part of a light responsive element
PdAP2-2	Prudul26A028343T1	MRE	AACCTAA	789	7	796	MYB binding site involved in light responsiveness
PdAP2-2	Prudul26A028343T1	ERE	ATTTCATA	56	8	64
PdAP2-3	Prudul26A006201T1	Myc	TCTCTTA	317	7	324
PdAP2-3	Prudul26A006201T1	Myc	TCTCTTA	1777	7	1784
PdAP2-3	Prudul26A006201T1	TCA	TCATCTTCAT	208	9	217
PdAP2-3	Prudul26A006201T1	TCA	TCATCTTCAT	494	9	503
PdAP2-3	Prudul26A006201T1	TCA	TCATCTTCAT	556	9	565
PdAP2-3	Prudul26A006201T1	G-box	TACGTG	334	6	340	cis-acting regulatory element involved in light responsiveness
PdAP2-3	Prudul26A006201T1	TATA	TATAAAAT	1462	8	1470
PdAP2-3	Prudul26A006201T1	TATA	TATAAAAT	1466	8	1474
PdAP2-3	Prudul26A006201T1	GATA-motif	AAGGATAAGG	1549	9	1558	part of a light responsive element
PdAP2-3	Prudul26A006201T1	Unnamed__1	CGTGG	1214	5	1219
PdAP2-3	Prudul26A006201T1	Unnamed__1	CGTGG	1906	5	1911
PdAP2-3	Prudul26A006201T1	Unnamed__2	CCCCGG	911	6	917
PdAP2-3	Prudul26A006201T1	TCT-motif	TCTTAC	1228	6	1234	part of a light responsive element
PdAP2-3	Prudul26A006201T1	MYC	CATGTG	465	6	471
PdAP2-3	Prudul26A006201T1	MYC	CATTTG	515	6	521
PdAP2-3	Prudul26A006201T1	ABRE3a	TACGTG	334	6	340
PdAP2-3	Prudul26A006201T1	ABRE	TACGGTC	172	7	179	cis-acting element involved in the abscisic acid responsiveness
PdAP2-3	Prudul26A006201T1	ABRE	ACGTG	334	5	339	cis-acting element involved in the abscisic acid responsiveness
PdAP2-3	Prudul26A006201T1	ABRE	ACGTG	1213	5	1218	cis-acting element involved in the abscisic acid responsiveness
PdAP2-3	Prudul26A006201T1	ATC-motif	AGTAATCT	504	8	512	part of a conserved DNA module involved in light responsiveness
PdAP2-3	Prudul26A006201T1	TATA-box	TATA	35	4	39	core promoter element around -30 of transcription start
PdAP2-3	Prudul26A006201T1	TATA-box	TATAAA	236	6	242	core promoter element around -30 of transcription start
PdAP2-3	Prudul26A006201T1	TATA-box	TATAA	237	5	242	core promoter element around -30 of transcription start
PdAP2-3	Prudul26A006201T1	TATA-box	TATA	238	4	242	core promoter element around -30 of transcription start
PdAP2-3	Prudul26A006201T1	TATA-box	TATA	484	4	488	core promoter element around -30 of transcription start
PdAP2-3	Prudul26A006201T1	TATA-box	TACAAAA	1014	7	1021	core promoter element around -30 of transcription start
PdAP2-3	Prudul26A006201T1	TATA-box	TAAAGATT	1421	8	1429	core promoter element around -30 of transcription start
PdAP2-3	Prudul26A006201T1	TATA-box	TACAAAA	1456	7	1463	core promoter element around -30 of transcription start
PdAP2-3	Prudul26A006201T1	TATA-box	TATAAAA	1463	7	1470	core promoter element around -30 of transcription start
PdAP2-3	Prudul26A006201T1	TATA-box	TATAAA	1464	6	1470	core promoter element around -30 of transcription start
PdAP2-3	Prudul26A006201T1	TATA-box	TATAA	1465	5	1470	core promoter element around -30 of transcription start
PdAP2-3	Prudul26A006201T1	TATA-box	TATA	1466	4	1470	core promoter element around -30 of transcription start
PdAP2-3	Prudul26A006201T1	TATA-box	TATA	1690	4	1694	core promoter element around -30 of transcription start
PdAP2-3	Prudul26A006201T1	MYB-like sequence	TAACCA	1207	6	1213
PdAP2-3	Prudul26A006201T1	MYB-like sequence	TAACCA	1566	6	1572
PdAP2-3	Prudul26A006201T1	WUN-motif	TAATTACTC	1092	9	1101
PdAP2-3	Prudul26A006201T1	ARE	AAACCA	100	6	106	cis-acting regulatory element essential for the anaerobic induction
PdAP2-3	Prudul26A006201T1	ARE	AAACCA	350	6	356	cis-acting regulatory element essential for the anaerobic induction
PdAP2-3	Prudul26A006201T1	ARE	AAACCA	807	6	813	cis-acting regulatory element essential for the anaerobic induction
PdAP2-3	Prudul26A006201T1	ARE	AAACCA	957	6	963	cis-acting regulatory element essential for the anaerobic induction
PdAP2-3	Prudul26A006201T1	TCCC-motif	TCTCCCT	1164	7	1171	part of a light responsive element
PdAP2-3	Prudul26A006201T1	chs-CMA2a	TCACTTGA	446	8	454	part of a light responsive element
PdAP2-3	Prudul26A006201T1	GCN4_motif	TGAGTCA	1538	7	1545	cis-regulatory element involved in endosperm expression
PdAP2-3	Prudul26A006201T1	MYB	TAACCA	1207	6	1213
PdAP2-3	Prudul26A006201T1	MYB	CAACAG	1366	6	1372
PdAP2-3	Prudul26A006201T1	MYB	TAACCA	1566	6	1572
PdAP2-3	Prudul26A006201T1		motif_sequence	583	4	587	short_function
PdAP2-3	Prudul26A006201T1		motif_sequence	617	4	621	short_function
PdAP2-3	Prudul26A006201T1		motif_sequence	628	4	632	short_function
PdAP2-3	Prudul26A006201T1		motif_sequence	633	4	637	short_function
PdAP2-3	Prudul26A006201T1		motif_sequence	641	4	645	short_function
PdAP2-3	Prudul26A006201T1		motif_sequence	667	4	671	short_function
PdAP2-3	Prudul26A006201T1		motif_sequence	725	4	729	short_function
PdAP2-3	Prudul26A006201T1		motif_sequence	1166	4	1170	short_function
PdAP2-3	Prudul26A006201T1		motif_sequence	1254	4	1258	short_function
PdAP2-3	Prudul26A006201T1		motif_sequence	1382	4	1386	short_function
PdAP2-3	Prudul26A006201T1		motif_sequence	1577	4	1581	short_function
PdAP2-3	Prudul26A006201T1	WRE3	CCACCT	717	6	723
PdAP2-3	Prudul26A006201T1	WRE3	CCACCT	844	6	850
PdAP2-3	Prudul26A006201T1	WRE3	CCACCT	1836	6	1842
PdAP2-3	Prudul26A006201T1	STRE	AGGGG	546	5	551
PdAP2-3	Prudul26A006201T1	STRE	AGGGG	682	5	687
PdAP2-3	Prudul26A006201T1	STRE	AGGGG	1597	5	1602
PdAP2-3	Prudul26A006201T1	I-box	atGATAAGGTC	214	10	224	part of a light responsive element
PdAP2-3	Prudul26A006201T1	I-box	TGATAATGT	215	9	224	part of a light responsive element
PdAP2-3	Prudul26A006201T1	G-Box	CACGTT	1212	6	1218	cis-acting regulatory element involved in light responsiveness
PdAP2-3	Prudul26A006201T1	GT1-motif	GGTTAA	1208	6	1214	light responsive element
PdAP2-3	Prudul26A006201T1	GT1-motif	GGTTAA	1781	6	1787	light responsive element
PdAP2-3	Prudul26A006201T1	CAAT-box	CAAAT	78	5	83	common cis-acting element in promoter and enhancer regions
PdAP2-3	Prudul26A006201T1	CAAT-box	CAAT	116	4	120
PdAP2-3	Prudul26A006201T1	CAAT-box	CAAT	169	4	173
PdAP2-3	Prudul26A006201T1	CAAT-box	CAAT	182	4	186
PdAP2-3	Prudul26A006201T1	CAAT-box	CAAAT	194	5	199	common cis-acting element in promoter and enhancer regions
PdAP2-3	Prudul26A006201T1	CAAT-box	CAAT	249	4	253
PdAP2-3	Prudul26A006201T1	CAAT-box	CAAAT	312	5	317	common cis-acting element in promoter and enhancer regions
PdAP2-3	Prudul26A006201T1	CAAT-box	CAAT	325	4	329
PdAP2-3	Prudul26A006201T1	CAAT-box	CAAT	396	4	400
PdAP2-3	Prudul26A006201T1	CAAT-box	CAAAT	516	5	521	common cis-acting element in promoter and enhancer regions
PdAP2-3	Prudul26A006201T1	CAAT-box	CAAT	527	4	531
PdAP2-3	Prudul26A006201T1	CAAT-box	CAAT	658	4	662
PdAP2-3	Prudul26A006201T1	CAAT-box	CAAAT	673	5	678	common cis-acting element in promoter and enhancer regions
PdAP2-3	Prudul26A006201T1	CAAT-box	CCAAT	688	5	693	common cis-acting element in promoter and enhancer regions
PdAP2-3	Prudul26A006201T1	CAAT-box	CCAAT	743	5	748	common cis-acting element in promoter and enhancer regions
PdAP2-3	Prudul26A006201T1	CAAT-box	CAAAT	875	5	880	common cis-acting element in promoter and enhancer regions
PdAP2-3	Prudul26A006201T1	CAAT-box	CAAAT	1007	5	1012	common cis-acting element in promoter and enhancer regions
PdAP2-3	Prudul26A006201T1	CAAT-box	CAAT	1022	4	1026
PdAP2-3	Prudul26A006201T1	CAAT-box	CAAT	1087	4	1091
PdAP2-3	Prudul26A006201T1	CAAT-box	CAAAT	1204	5	1209	common cis-acting element in promoter and enhancer regions
PdAP2-3	Prudul26A006201T1	CAAT-box	CCAAT	1296	5	1301	common cis-acting element in promoter and enhancer regions
PdAP2-3	Prudul26A006201T1	CAAT-box	CAAT	1297	4	1301
PdAP2-3	Prudul26A006201T1	CAAT-box	CAAT	1472	4	1476
PdAP2-3	Prudul26A006201T1	CAAT-box	CAAT	1476	4	1480
PdAP2-3	Prudul26A006201T1	CAAT-box	CAAT	1480	4	1484
PdAP2-3	Prudul26A006201T1	CAAT-box	CAAT	1544	4	1548
PdAP2-3	Prudul26A006201T1	CAAT-box	CCAAT	1669	5	1674	common cis-acting element in promoter and enhancer regions
PdAP2-3	Prudul26A006201T1	ABRE4	CACGTA	334	6	340
PdAP2-3	Prudul26A006201T1	TCA-element	CCATCTTTTT	1102	9	1111	cis-acting element involved in salicylic acid responsiveness
PdAP2-3	Prudul26A006201T1	TCA-element	CCATCTTTTT	1233	9	1242	cis-acting element involved in salicylic acid responsiveness
PdAP2-3	Prudul26A006201T1	TCA-element	CCATCTTTTT	1309	9	1318	cis-acting element involved in salicylic acid responsiveness
PdAP2-3	Prudul26A006201T1	re2f-1	GCGGGAAA	608	8	616
PdAP2-3	Prudul26A006201T1	AAGAA-motif	gGTAAAGAAA	895	9	904
PdAP2-3	Prudul26A006201T1	AAGAA-motif	GAAAGAA	896	7	903
PdAP2-3	Prudul26A006201T1	AAGAA-motif	GAAAGAA	1243	7	1250
PdAP2-3	Prudul26A006201T1	Unnamed__4	CTCC	602	4	606
PdAP2-3	Prudul26A006201T1	Unnamed__4	CTCC	628	4	632
PdAP2-3	Prudul26A006201T1	Unnamed__4	CTCC	633	4	637
PdAP2-3	Prudul26A006201T1	Unnamed__4	CTCC	641	4	645
PdAP2-3	Prudul26A006201T1	Unnamed__4	CTCC	852	4	856
PdAP2-3	Prudul26A006201T1	Unnamed__4	CTCC	1166	4	1170
PdAP2-3	Prudul26A006201T1	Unnamed__4	CTCC	1256	4	1260
PdAP2-3	Prudul26A006201T1	Unnamed__4	CTCC	1282	4	1286
PdAP2-3	Prudul26A006201T1	Unnamed__4	CTCC	1577	4	1581
PdAP2-3	Prudul26A006201T1	Unnamed__4	CTCC	1709	4	1713
PdAP2-3	Prudul26A006201T1	Unnamed__4	CTCC	1720	4	1724
PdAP2-3	Prudul26A006201T1	Unnamed__4	CTCC	1744	4	1748
PdAP2-3	Prudul26A006201T1	Unnamed__4	CTCC	1787	4	1791
PdAP2-3	Prudul26A006201T1	Unnamed__4	CTCC	1790	4	1794
PdAP2-3	Prudul26A006201T1	W box	TTGACC	170	6	176
PdAP2-3	Prudul26A006201T1	Myb-binding site	CAACAG	1366	6	1372
PdAP2-4a	Prudul26A016375T1	TCA-element	CCATCTTTTT	1014	9	1023	cis-acting element involved in salicylic acid responsiveness
PdAP2-4a	Prudul26A016375T1	ERE	ATTTTAAA	1732	8	1740
PdAP2-4a	Prudul26A016375T1	ERE	ATTTTAAA	1734	8	1742
PdAP2-4a	Prudul26A016375T1	re2f-1	GCGGGAAA	168	8	176
PdAP2-4a	Prudul26A016375T1	Myb-binding site	CAACAG	1301	6	1307
PdAP2-4a	Prudul26A016375T1	Unnamed__4	CTCC	532	4	536
PdAP2-4a	Prudul26A016375T1	Unnamed__4	CTCC	621	4	625
PdAP2-4a	Prudul26A016375T1	Unnamed__4	CTCC	984	4	988
PdAP2-4a	Prudul26A016375T1	Unnamed__4	CTCC	1174	4	1178
PdAP2-4a	Prudul26A016375T1	Unnamed__4	CTCC	1229	4	1233
PdAP2-4a	Prudul26A016375T1	Unnamed__4	CTCC	1333	4	1337
PdAP2-4a	Prudul26A016375T1	Unnamed__4	CTCC	1455	4	1459
PdAP2-4a	Prudul26A016375T1	Unnamed__4	CTCC	1889	4	1893
PdAP2-4a	Prudul26A016375T1	W box	TTGACC	908	6	914
PdAP2-4a	Prudul26A016375T1	W box	TTGACC	1424	6	1430
PdAP2-4a	Prudul26A016375T1	AAGAA-motif	gGTAAAGAAA	512	9	521
PdAP2-4a	Prudul26A016375T1	AAGAA-motif	GAAAGAA	1318	7	1325
PdAP2-4a	Prudul26A016375T1		motif_sequence	177	4	181	short_function
PdAP2-4a	Prudul26A016375T1		motif_sequence	589	4	593	short_function
PdAP2-4a	Prudul26A016375T1		motif_sequence	652	4	656	short_function
PdAP2-4a	Prudul26A016375T1		motif_sequence	987	4	991	short_function
PdAP2-4a	Prudul26A016375T1		motif_sequence	1435	4	1439	short_function
PdAP2-4a	Prudul26A016375T1		motif_sequence	1474	4	1478	short_function
PdAP2-4a	Prudul26A016375T1		motif_sequence	1760	4	1764	short_function
PdAP2-4a	Prudul26A016375T1		motif_sequence	1777	4	1781	short_function
PdAP2-4a	Prudul26A016375T1		motif_sequence	1887	4	1891	short_function
PdAP2-4a	Prudul26A016375T1		motif_sequence	1949	4	1953	short_function
PdAP2-4a	Prudul26A016375T1		motif_sequence	1961	4	1965	short_function
PdAP2-4a	Prudul26A016375T1	MYB	CAACCA	669	6	675
PdAP2-4a	Prudul26A016375T1	MYB	CAACAG	1301	6	1307
PdAP2-4a	Prudul26A016375T1	MYB	CAACCA	1354	6	1360
PdAP2-4a	Prudul26A016375T1	MYB	CAACCA	1370	6	1376
PdAP2-4a	Prudul26A016375T1	as-1	TGACG	1817	5	1822
PdAP2-4a	Prudul26A016375T1	STRE	AGGGG	163	5	168
PdAP2-4a	Prudul26A016375T1	G-Box	CACGTG	840	6	846	cis-acting regulatory element involved in light responsiveness
PdAP2-4a	Prudul26A016375T1	CAAT-box	CAAT	30	4	34
PdAP2-4a	Prudul26A016375T1	CAAT-box	CAAT	42	4	46
PdAP2-4a	Prudul26A016375T1	CAAT-box	CAAAT	95	5	100	common cis-acting element in promoter and enhancer regions
PdAP2-4a	Prudul26A016375T1	CAAT-box	CCAAT	115	5	120	common cis-acting element in promoter and enhancer regions
PdAP2-4a	Prudul26A016375T1	CAAT-box	CAAT	116	4	120
PdAP2-4a	Prudul26A016375T1	CAAT-box	CAAAT	132	5	137	common cis-acting element in promoter and enhancer regions
PdAP2-4a	Prudul26A016375T1	CAAT-box	CAAT	137	4	141
PdAP2-4a	Prudul26A016375T1	CAAT-box	CAAT	249	4	253
PdAP2-4a	Prudul26A016375T1	CAAT-box	CAAT	270	4	274
PdAP2-4a	Prudul26A016375T1	CAAT-box	CAAAT	387	5	392	common cis-acting element in promoter and enhancer regions
PdAP2-4a	Prudul26A016375T1	CAAT-box	CCAAT	520	5	525	common cis-acting element in promoter and enhancer regions
PdAP2-4a	Prudul26A016375T1	CAAT-box	CAAT	521	4	525
PdAP2-4a	Prudul26A016375T1	CAAT-box	CAAT	546	4	550
PdAP2-4a	Prudul26A016375T1	CAAT-box	CAAAT	579	5	584	common cis-acting element in promoter and enhancer regions
PdAP2-4a	Prudul26A016375T1	CAAT-box	CAAAT	707	5	712	common cis-acting element in promoter and enhancer regions
PdAP2-4a	Prudul26A016375T1	CAAT-box	CCCAATTT	749	8	757	common cis-acting element in promoter and enhancer regions
PdAP2-4a	Prudul26A016375T1	CAAT-box	CCAAT	751	5	756	common cis-acting element in promoter and enhancer regions
PdAP2-4a	Prudul26A016375T1	CAAT-box	CAAT	763	4	767
PdAP2-4a	Prudul26A016375T1	CAAT-box	CAAAT	799	5	804	common cis-acting element in promoter and enhancer regions
PdAP2-4a	Prudul26A016375T1	CAAT-box	CAAT	865	4	869
PdAP2-4a	Prudul26A016375T1	CAAT-box	CAAT	897	4	901
PdAP2-4a	Prudul26A016375T1	CAAT-box	CAAT	917	4	921
PdAP2-4a	Prudul26A016375T1	CAAT-box	CAAAT	1189	5	1194	common cis-acting element in promoter and enhancer regions
PdAP2-4a	Prudul26A016375T1	CAAT-box	CAAAT	1232	5	1237	common cis-acting element in promoter and enhancer regions
PdAP2-4a	Prudul26A016375T1	CAAT-box	CCAAT	1324	5	1329	common cis-acting element in promoter and enhancer regions
PdAP2-4a	Prudul26A016375T1	CAAT-box	CAAT	1325	4	1329
PdAP2-4a	Prudul26A016375T1	CAAT-box	CCAAT	1357	5	1362	common cis-acting element in promoter and enhancer regions
PdAP2-4a	Prudul26A016375T1	CAAT-box	CAAT	1358	4	1362
PdAP2-4a	Prudul26A016375T1	CAAT-box	CCAAT	1398	5	1403	common cis-acting element in promoter and enhancer regions
PdAP2-4a	Prudul26A016375T1	CAAT-box	CAAT	1399	4	1403
PdAP2-4a	Prudul26A016375T1	CAAT-box	CAAT	1401	4	1405
PdAP2-4a	Prudul26A016375T1	CAAT-box	CAAAT	1427	5	1432	common cis-acting element in promoter and enhancer regions
PdAP2-4a	Prudul26A016375T1	CAAT-box	CCAAT	1457	5	1462	common cis-acting element in promoter and enhancer regions
PdAP2-4a	Prudul26A016375T1	CAAT-box	CAAT	1458	4	1462
PdAP2-4a	Prudul26A016375T1	CAAT-box	CAAT	1535	4	1539
PdAP2-4a	Prudul26A016375T1	CAAT-box	CAAT	1593	4	1597
PdAP2-4a	Prudul26A016375T1	CAAT-box	CAAT	1595	4	1599
PdAP2-4a	Prudul26A016375T1	CAAT-box	CAAAT	1626	5	1631	common cis-acting element in promoter and enhancer regions
PdAP2-4a	Prudul26A016375T1	CAAT-box	CAAT	1651	4	1655
PdAP2-4a	Prudul26A016375T1	CAAT-box	CAAT	1683	4	1687
PdAP2-4a	Prudul26A016375T1	CAAT-box	CAAT	1725	4	1729
PdAP2-4a	Prudul26A016375T1	CAAT-box	CAAAT	1740	5	1745	common cis-acting element in promoter and enhancer regions
PdAP2-4a	Prudul26A016375T1	CAAT-box	CAAAT	1820	5	1825	common cis-acting element in promoter and enhancer regions
PdAP2-4a	Prudul26A016375T1	CAAT-box	CCAAT	1898	5	1903	common cis-acting element in promoter and enhancer regions
PdAP2-4a	Prudul26A016375T1	CAAT-box	CAAT	1945	4	1949
PdAP2-4a	Prudul26A016375T1	MYC	CATTTG	578	6	584
PdAP2-4a	Prudul26A016375T1	MYC	CATGTG	930	6	936
PdAP2-4a	Prudul26A016375T1	MYC	CAATTG	1399	6	1405
PdAP2-4a	Prudul26A016375T1	MYC	CATTTG	1427	6	1433
PdAP2-4a	Prudul26A016375T1	MYC	CAATTG	1593	6	1599
PdAP2-4a	Prudul26A016375T1	AT-rich sequence	TAAAATACT	888	9	897	element for maximal elicitor-mediated activation (2copies)
PdAP2-4a	Prudul26A016375T1	Unnamed__2	AACCTAACCT	230	9	239
PdAP2-4a	Prudul26A016375T1	Unnamed__1	CGTGG	839	5	844
PdAP2-4a	Prudul26A016375T1	Unnamed__1	CGTGG	1123	5	1128
PdAP2-4a	Prudul26A016375T1	GATA-motif	AAGATAAGATT	1569	10	1579	part of a light responsive element
PdAP2-4a	Prudul26A016375T1	O2-site	GATGATGTGG	434	9	443	cis-acting regulatory element involved in zein metabolism regulation
PdAP2-4a	Prudul26A016375T1	ABRE	CACGTG	840	6	846	cis-acting element involved in the abscisic acid responsiveness
PdAP2-4a	Prudul26A016375T1	ABRE	ACGTG	841	5	846	cis-acting element involved in the abscisic acid responsiveness
PdAP2-4a	Prudul26A016375T1	ABRE	ACGTG	1124	5	1129	cis-acting element involved in the abscisic acid responsiveness
PdAP2-4a	Prudul26A016375T1	ARE	AAACCA	235	6	241	cis-acting regulatory element essential for the anaerobic induction
PdAP2-4a	Prudul26A016375T1	ARE	AAACCA	416	6	422	cis-acting regulatory element essential for the anaerobic induction
PdAP2-4a	Prudul26A016375T1	ARE	AAACCA	562	6	568	cis-acting regulatory element essential for the anaerobic induction
PdAP2-4a	Prudul26A016375T1	ARE	AAACCA	1009	6	1015	cis-acting regulatory element essential for the anaerobic induction
PdAP2-4a	Prudul26A016375T1	ARE	AAACCA	1691	6	1697	cis-acting regulatory element essential for the anaerobic induction
PdAP2-4a	Prudul26A016375T1	AE-box	AGAAACAA	1628	8	1636	part of a module for light response
PdAP2-4a	Prudul26A016375T1	WUN-motif	TTATTACAT	882	9	891
PdAP2-4a	Prudul26A016375T1	WUN-motif	CCATTTCAA	1677	9	1686
PdAP2-4a	Prudul26A016375T1	CAT-box	GCCACT	1764	6	1770	cis-acting regulatory element related to meristem expression
PdAP2-4a	Prudul26A016375T1	TATA-box	TACAAAA	105	7	112	core promoter element around -30 of transcription start
PdAP2-4a	Prudul26A016375T1	TATA-box	ATTATA	336	6	342	core promoter element around -30 of transcription start
PdAP2-4a	Prudul26A016375T1	TATA-box	TATAA	337	5	342	core promoter element around -30 of transcription start
PdAP2-4a	Prudul26A016375T1	TATA-box	TATA	338	4	342	core promoter element around -30 of transcription start
PdAP2-4a	Prudul26A016375T1	TATA-box	TATATA	343	6	349	core promoter element around -30 of transcription start
PdAP2-4a	Prudul26A016375T1	TATA-box	ATATAT	344	6	350	core promoter element around -30 of transcription start
PdAP2-4a	Prudul26A016375T1	TATA-box	TATATA	345	6	351	core promoter element around -30 of transcription start
PdAP2-4a	Prudul26A016375T1	TATA-box	ATATAT	346	6	352	core promoter element around -30 of transcription start
PdAP2-4a	Prudul26A016375T1	TATA-box	TATATA	347	6	353	core promoter element around -30 of transcription start
PdAP2-4a	Prudul26A016375T1	TATA-box	ATATAT	348	6	354	core promoter element around -30 of transcription start
PdAP2-4a	Prudul26A016375T1	TATA-box	TATATA	349	6	355	core promoter element around -30 of transcription start
PdAP2-4a	Prudul26A016375T1	TATA-box	ATATAT	350	6	356	core promoter element around -30 of transcription start
PdAP2-4a	Prudul26A016375T1	TATA-box	TATATA	351	6	357	core promoter element around -30 of transcription start
PdAP2-4a	Prudul26A016375T1	TATA-box	ATATAT	352	6	358	core promoter element around -30 of transcription start
PdAP2-4a	Prudul26A016375T1	TATA-box	TATATA	353	6	359	core promoter element around -30 of transcription start
PdAP2-4a	Prudul26A016375T1	TATA-box	ATATAT	354	6	360	core promoter element around -30 of transcription start
PdAP2-4a	Prudul26A016375T1	TATA-box	TATATA	355	6	361	core promoter element around -30 of transcription start
PdAP2-4a	Prudul26A016375T1	TATA-box	ATATAT	356	6	362	core promoter element around -30 of transcription start
PdAP2-4a	Prudul26A016375T1	TATA-box	TATA	357	4	361	core promoter element around -30 of transcription start
PdAP2-4a	Prudul26A016375T1	TATA-box	ATATAT	759	6	765	core promoter element around -30 of transcription start
PdAP2-4a	Prudul26A016375T1	TATA-box	TATA	760	4	764	core promoter element around -30 of transcription start
PdAP2-4a	Prudul26A016375T1	TATA-box	TATAAA	846	6	852	core promoter element around -30 of transcription start
PdAP2-4a	Prudul26A016375T1	TATA-box	TATATAA	847	7	854	core promoter element around -30 of transcription start
PdAP2-4a	Prudul26A016375T1	TATA-box	TATATA	848	6	854	core promoter element around -30 of transcription start
PdAP2-4a	Prudul26A016375T1	TATA-box	TATA	850	4	854	core promoter element around -30 of transcription start
PdAP2-4a	Prudul26A016375T1	TATA-box	TATA	1566	4	1570	core promoter element around -30 of transcription start
PdAP2-4a	Prudul26A016375T1	TATA-box	ATTATA	1583	6	1589	core promoter element around -30 of transcription start
PdAP2-4a	Prudul26A016375T1	TATA-box	TATAA	1584	5	1589	core promoter element around -30 of transcription start
PdAP2-4a	Prudul26A016375T1	TATA-box	TATA	1585	4	1589	core promoter element around -30 of transcription start
PdAP2-4a	Prudul26A016375T1	TGACG-motif	TGACG	1817	5	1822	cis-acting regulatory element involved in the MeJA-responsiveness
PdAP2-4a	Prudul26A016375T1	AT~TATA-box	TATATA	343	6	349
PdAP2-4a	Prudul26A016375T1	AT~TATA-box	TATATA	345	6	351
PdAP2-4a	Prudul26A016375T1	AT~TATA-box	TATATA	347	6	353
PdAP2-4a	Prudul26A016375T1	AT~TATA-box	TATATA	349	6	355
PdAP2-4a	Prudul26A016375T1	AT~TATA-box	TATATA	351	6	357
PdAP2-4a	Prudul26A016375T1	AT~TATA-box	TATATA	353	6	359
PdAP2-4a	Prudul26A016375T1	AT~TATA-box	TATATA	355	6	361
PdAP2-4a	Prudul26A016375T1	AT~TATA-box	TATATAAA	846	8	854
PdAP2-4a	Prudul26A016375T1	AT~TATA-box	TATATA	848	6	854
PdAP2-4a	Prudul26A016375T1	CGTCA-motif	CGTCA	1817	5	1822	cis-acting regulatory element involved in the MeJA-responsiveness
PdAP2-4a	Prudul26A016375T1	MBS	CAACTG	1477	6	1483	MYB binding site involved in drought-inducibility
PdAP2-4a	Prudul26A016375T1	Box 4	ATTAAT	219	6	225	part of a conserved DNA module involved in light responsiveness
PdAP2-4a	Prudul26A016375T1	Box 4	ATTAAT	223	6	229	part of a conserved DNA module involved in light responsiveness
PdAP2-4a	Prudul26A016375T1	Box 4	ATTAAT	390	6	396	part of a conserved DNA module involved in light responsiveness
PdAP2-4a	Prudul26A016375T1	Box 4	ATTAAT	523	6	529	part of a conserved DNA module involved in light responsiveness
PdAP2-4a	Prudul26A016375T1	Box 4	ATTAAT	1442	6	1448	part of a conserved DNA module involved in light responsiveness
PdAP2-4a	Prudul26A016375T1	Myb	TAACTG	3	6	9
PdAP2-4a	Prudul26A016375T1	Myb	CAACTG	1477	6	1483
PdAP2-4a	Prudul26A016375T1	LTR	CCGAAA	284	6	290	cis-acting element involved in low-temperature responsiveness
PdAP2-4a	Prudul26A016375T1	G-box	CACGTG	840	6	846	cis-acting regulatory element involved in light responsiveness
PdAP2-4a	Prudul26A016375T1	G-box	CACGTC	1124	6	1130	cis-acting regulatory element involved in light responsiveness
PdAP2-4b	Prudul26A016375T2	STRE	AGGGG	163	5	168
PdAP2-4b	Prudul26A016375T2	G-Box	CACGTG	840	6	846	cis-acting regulatory element involved in light responsiveness
PdAP2-4b	Prudul26A016375T2	CAAT-box	CAAT	30	4	34
PdAP2-4b	Prudul26A016375T2	CAAT-box	CAAT	42	4	46
PdAP2-4b	Prudul26A016375T2	CAAT-box	CAAAT	95	5	100	common cis-acting element in promoter and enhancer regions
PdAP2-4b	Prudul26A016375T2	CAAT-box	CCAAT	115	5	120	common cis-acting element in promoter and enhancer regions
PdAP2-4b	Prudul26A016375T2	CAAT-box	CAAT	116	4	120
PdAP2-4b	Prudul26A016375T2	CAAT-box	CAAAT	132	5	137	common cis-acting element in promoter and enhancer regions
PdAP2-4b	Prudul26A016375T2	CAAT-box	CAAT	137	4	141
PdAP2-4b	Prudul26A016375T2	CAAT-box	CAAT	249	4	253
PdAP2-4b	Prudul26A016375T2	CAAT-box	CAAT	270	4	274
PdAP2-4b	Prudul26A016375T2	CAAT-box	CAAAT	387	5	392	common cis-acting element in promoter and enhancer regions
PdAP2-4b	Prudul26A016375T2	CAAT-box	CCAAT	520	5	525	common cis-acting element in promoter and enhancer regions
PdAP2-4b	Prudul26A016375T2	CAAT-box	CAAT	521	4	525
PdAP2-4b	Prudul26A016375T2	CAAT-box	CAAT	546	4	550
PdAP2-4b	Prudul26A016375T2	CAAT-box	CAAAT	579	5	584	common cis-acting element in promoter and enhancer regions
PdAP2-4b	Prudul26A016375T2	CAAT-box	CAAAT	707	5	712	common cis-acting element in promoter and enhancer regions
PdAP2-4b	Prudul26A016375T2	CAAT-box	CCCAATTT	749	8	757	common cis-acting element in promoter and enhancer regions
PdAP2-4b	Prudul26A016375T2	CAAT-box	CCAAT	751	5	756	common cis-acting element in promoter and enhancer regions
PdAP2-4b	Prudul26A016375T2	CAAT-box	CAAT	763	4	767
PdAP2-4b	Prudul26A016375T2	CAAT-box	CAAAT	799	5	804	common cis-acting element in promoter and enhancer regions
PdAP2-4b	Prudul26A016375T2	CAAT-box	CAAT	865	4	869
PdAP2-4b	Prudul26A016375T2	CAAT-box	CAAT	897	4	901
PdAP2-4b	Prudul26A016375T2	CAAT-box	CAAT	917	4	921
PdAP2-4b	Prudul26A016375T2	CAAT-box	CAAAT	1189	5	1194	common cis-acting element in promoter and enhancer regions
PdAP2-4b	Prudul26A016375T2	CAAT-box	CAAAT	1232	5	1237	common cis-acting element in promoter and enhancer regions
PdAP2-4b	Prudul26A016375T2	CAAT-box	CCAAT	1324	5	1329	common cis-acting element in promoter and enhancer regions
PdAP2-4b	Prudul26A016375T2	CAAT-box	CAAT	1325	4	1329
PdAP2-4b	Prudul26A016375T2	CAAT-box	CCAAT	1357	5	1362	common cis-acting element in promoter and enhancer regions
PdAP2-4b	Prudul26A016375T2	CAAT-box	CAAT	1358	4	1362
PdAP2-4b	Prudul26A016375T2	CAAT-box	CCAAT	1398	5	1403	common cis-acting element in promoter and enhancer regions
PdAP2-4b	Prudul26A016375T2	CAAT-box	CAAT	1399	4	1403
PdAP2-4b	Prudul26A016375T2	CAAT-box	CAAT	1401	4	1405
PdAP2-4b	Prudul26A016375T2	CAAT-box	CAAAT	1427	5	1432	common cis-acting element in promoter and enhancer regions
PdAP2-4b	Prudul26A016375T2	CAAT-box	CCAAT	1457	5	1462	common cis-acting element in promoter and enhancer regions
PdAP2-4b	Prudul26A016375T2	CAAT-box	CAAT	1458	4	1462
PdAP2-4b	Prudul26A016375T2	CAAT-box	CAAT	1535	4	1539
PdAP2-4b	Prudul26A016375T2	CAAT-box	CAAT	1593	4	1597
PdAP2-4b	Prudul26A016375T2	CAAT-box	CAAT	1595	4	1599
PdAP2-4b	Prudul26A016375T2	CAAT-box	CAAAT	1626	5	1631	common cis-acting element in promoter and enhancer regions
PdAP2-4b	Prudul26A016375T2	CAAT-box	CAAT	1651	4	1655
PdAP2-4b	Prudul26A016375T2	CAAT-box	CAAT	1683	4	1687
PdAP2-4b	Prudul26A016375T2	CAAT-box	CAAT	1725	4	1729
PdAP2-4b	Prudul26A016375T2	CAAT-box	CAAAT	1740	5	1745	common cis-acting element in promoter and enhancer regions
PdAP2-4b	Prudul26A016375T2	CAAT-box	CAAAT	1820	5	1825	common cis-acting element in promoter and enhancer regions
PdAP2-4b	Prudul26A016375T2	CAAT-box	CCAAT	1898	5	1903	common cis-acting element in promoter and enhancer regions
PdAP2-4b	Prudul26A016375T2	CAAT-box	CAAT	1945	4	1949
PdAP2-4b	Prudul26A016375T2	MYB	CAACCA	669	6	675
PdAP2-4b	Prudul26A016375T2	MYB	CAACAG	1301	6	1307
PdAP2-4b	Prudul26A016375T2	MYB	CAACCA	1354	6	1360
PdAP2-4b	Prudul26A016375T2	MYB	CAACCA	1370	6	1376
PdAP2-4b	Prudul26A016375T2		motif_sequence	177	4	181	short_function
PdAP2-4b	Prudul26A016375T2		motif_sequence	589	4	593	short_function
PdAP2-4b	Prudul26A016375T2		motif_sequence	652	4	656	short_function
PdAP2-4b	Prudul26A016375T2		motif_sequence	987	4	991	short_function
PdAP2-4b	Prudul26A016375T2		motif_sequence	1435	4	1439	short_function
PdAP2-4b	Prudul26A016375T2		motif_sequence	1474	4	1478	short_function
PdAP2-4b	Prudul26A016375T2		motif_sequence	1760	4	1764	short_function
PdAP2-4b	Prudul26A016375T2		motif_sequence	1777	4	1781	short_function
PdAP2-4b	Prudul26A016375T2		motif_sequence	1887	4	1891	short_function
PdAP2-4b	Prudul26A016375T2		motif_sequence	1949	4	1953	short_function
PdAP2-4b	Prudul26A016375T2		motif_sequence	1961	4	1965	short_function
PdAP2-4b	Prudul26A016375T2	as-1	TGACG	1817	5	1822
PdAP2-4b	Prudul26A016375T2	re2f-1	GCGGGAAA	168	8	176
PdAP2-4b	Prudul26A016375T2	Unnamed__4	CTCC	532	4	536
PdAP2-4b	Prudul26A016375T2	Unnamed__4	CTCC	621	4	625
PdAP2-4b	Prudul26A016375T2	Unnamed__4	CTCC	984	4	988
PdAP2-4b	Prudul26A016375T2	Unnamed__4	CTCC	1174	4	1178
PdAP2-4b	Prudul26A016375T2	Unnamed__4	CTCC	1229	4	1233
PdAP2-4b	Prudul26A016375T2	Unnamed__4	CTCC	1333	4	1337
PdAP2-4b	Prudul26A016375T2	Unnamed__4	CTCC	1455	4	1459
PdAP2-4b	Prudul26A016375T2	Unnamed__4	CTCC	1889	4	1893
PdAP2-4b	Prudul26A016375T2	W box	TTGACC	908	6	914
PdAP2-4b	Prudul26A016375T2	W box	TTGACC	1424	6	1430
PdAP2-4b	Prudul26A016375T2	Myb-binding site	CAACAG	1301	6	1307
PdAP2-4b	Prudul26A016375T2	AAGAA-motif	gGTAAAGAAA	512	9	521
PdAP2-4b	Prudul26A016375T2	AAGAA-motif	GAAAGAA	1318	7	1325
PdAP2-4b	Prudul26A016375T2	TCA-element	CCATCTTTTT	1014	9	1023	cis-acting element involved in salicylic acid responsiveness
PdAP2-4b	Prudul26A016375T2	ERE	ATTTTAAA	1732	8	1740
PdAP2-4b	Prudul26A016375T2	ERE	ATTTTAAA	1734	8	1742
PdAP2-4b	Prudul26A016375T2	G-box	CACGTG	840	6	846	cis-acting regulatory element involved in light responsiveness
PdAP2-4b	Prudul26A016375T2	G-box	CACGTC	1124	6	1130	cis-acting regulatory element involved in light responsiveness
PdAP2-4b	Prudul26A016375T2	CGTCA-motif	CGTCA	1817	5	1822	cis-acting regulatory element involved in the MeJA-responsiveness
PdAP2-4b	Prudul26A016375T2	MBS	CAACTG	1477	6	1483	MYB binding site involved in drought-inducibility
PdAP2-4b	Prudul26A016375T2	Myb	TAACTG	3	6	9
PdAP2-4b	Prudul26A016375T2	Myb	CAACTG	1477	6	1483
PdAP2-4b	Prudul26A016375T2	Box 4	ATTAAT	219	6	225	part of a conserved DNA module involved in light responsiveness
PdAP2-4b	Prudul26A016375T2	Box 4	ATTAAT	223	6	229	part of a conserved DNA module involved in light responsiveness
PdAP2-4b	Prudul26A016375T2	Box 4	ATTAAT	390	6	396	part of a conserved DNA module involved in light responsiveness
PdAP2-4b	Prudul26A016375T2	Box 4	ATTAAT	523	6	529	part of a conserved DNA module involved in light responsiveness
PdAP2-4b	Prudul26A016375T2	Box 4	ATTAAT	1442	6	1448	part of a conserved DNA module involved in light responsiveness
PdAP2-4b	Prudul26A016375T2	LTR	CCGAAA	284	6	290	cis-acting element involved in low-temperature responsiveness
PdAP2-4b	Prudul26A016375T2	AE-box	AGAAACAA	1628	8	1636	part of a module for light response
PdAP2-4b	Prudul26A016375T2	WUN-motif	TTATTACAT	882	9	891
PdAP2-4b	Prudul26A016375T2	WUN-motif	CCATTTCAA	1677	9	1686
PdAP2-4b	Prudul26A016375T2	ARE	AAACCA	235	6	241	cis-acting regulatory element essential for the anaerobic induction
PdAP2-4b	Prudul26A016375T2	ARE	AAACCA	416	6	422	cis-acting regulatory element essential for the anaerobic induction
PdAP2-4b	Prudul26A016375T2	ARE	AAACCA	562	6	568	cis-acting regulatory element essential for the anaerobic induction
PdAP2-4b	Prudul26A016375T2	ARE	AAACCA	1009	6	1015	cis-acting regulatory element essential for the anaerobic induction
PdAP2-4b	Prudul26A016375T2	ARE	AAACCA	1691	6	1697	cis-acting regulatory element essential for the anaerobic induction
PdAP2-4b	Prudul26A016375T2	TGACG-motif	TGACG	1817	5	1822	cis-acting regulatory element involved in the MeJA-responsiveness
PdAP2-4b	Prudul26A016375T2	CAT-box	GCCACT	1764	6	1770	cis-acting regulatory element related to meristem expression
PdAP2-4b	Prudul26A016375T2	TATA-box	TACAAAA	105	7	112	core promoter element around -30 of transcription start
PdAP2-4b	Prudul26A016375T2	TATA-box	ATTATA	336	6	342	core promoter element around -30 of transcription start
PdAP2-4b	Prudul26A016375T2	TATA-box	TATAA	337	5	342	core promoter element around -30 of transcription start
PdAP2-4b	Prudul26A016375T2	TATA-box	TATA	338	4	342	core promoter element around -30 of transcription start
PdAP2-4b	Prudul26A016375T2	TATA-box	TATATA	343	6	349	core promoter element around -30 of transcription start
PdAP2-4b	Prudul26A016375T2	TATA-box	ATATAT	344	6	350	core promoter element around -30 of transcription start
PdAP2-4b	Prudul26A016375T2	TATA-box	TATATA	345	6	351	core promoter element around -30 of transcription start
PdAP2-4b	Prudul26A016375T2	TATA-box	ATATAT	346	6	352	core promoter element around -30 of transcription start
PdAP2-4b	Prudul26A016375T2	TATA-box	TATATA	347	6	353	core promoter element around -30 of transcription start
PdAP2-4b	Prudul26A016375T2	TATA-box	ATATAT	348	6	354	core promoter element around -30 of transcription start
PdAP2-4b	Prudul26A016375T2	TATA-box	TATATA	349	6	355	core promoter element around -30 of transcription start
PdAP2-4b	Prudul26A016375T2	TATA-box	ATATAT	350	6	356	core promoter element around -30 of transcription start
PdAP2-4b	Prudul26A016375T2	TATA-box	TATATA	351	6	357	core promoter element around -30 of transcription start
PdAP2-4b	Prudul26A016375T2	TATA-box	ATATAT	352	6	358	core promoter element around -30 of transcription start
PdAP2-4b	Prudul26A016375T2	TATA-box	TATATA	353	6	359	core promoter element around -30 of transcription start
PdAP2-4b	Prudul26A016375T2	TATA-box	ATATAT	354	6	360	core promoter element around -30 of transcription start
PdAP2-4b	Prudul26A016375T2	TATA-box	TATATA	355	6	361	core promoter element around -30 of transcription start
PdAP2-4b	Prudul26A016375T2	TATA-box	ATATAT	356	6	362	core promoter element around -30 of transcription start
PdAP2-4b	Prudul26A016375T2	TATA-box	TATA	357	4	361	core promoter element around -30 of transcription start
PdAP2-4b	Prudul26A016375T2	TATA-box	ATATAT	759	6	765	core promoter element around -30 of transcription start
PdAP2-4b	Prudul26A016375T2	TATA-box	TATA	760	4	764	core promoter element around -30 of transcription start
PdAP2-4b	Prudul26A016375T2	TATA-box	TATAAA	846	6	852	core promoter element around -30 of transcription start
PdAP2-4b	Prudul26A016375T2	TATA-box	TATATAA	847	7	854	core promoter element around -30 of transcription start
PdAP2-4b	Prudul26A016375T2	TATA-box	TATATA	848	6	854	core promoter element around -30 of transcription start
PdAP2-4b	Prudul26A016375T2	TATA-box	TATA	850	4	854	core promoter element around -30 of transcription start
PdAP2-4b	Prudul26A016375T2	TATA-box	TATA	1566	4	1570	core promoter element around -30 of transcription start
PdAP2-4b	Prudul26A016375T2	TATA-box	ATTATA	1583	6	1589	core promoter element around -30 of transcription start
PdAP2-4b	Prudul26A016375T2	TATA-box	TATAA	1584	5	1589	core promoter element around -30 of transcription start
PdAP2-4b	Prudul26A016375T2	TATA-box	TATA	1585	4	1589	core promoter element around -30 of transcription start
PdAP2-4b	Prudul26A016375T2	AT~TATA-box	TATATA	343	6	349
PdAP2-4b	Prudul26A016375T2	AT~TATA-box	TATATA	345	6	351
PdAP2-4b	Prudul26A016375T2	AT~TATA-box	TATATA	347	6	353
PdAP2-4b	Prudul26A016375T2	AT~TATA-box	TATATA	349	6	355
PdAP2-4b	Prudul26A016375T2	AT~TATA-box	TATATA	351	6	357
PdAP2-4b	Prudul26A016375T2	AT~TATA-box	TATATA	353	6	359
PdAP2-4b	Prudul26A016375T2	AT~TATA-box	TATATA	355	6	361
PdAP2-4b	Prudul26A016375T2	AT~TATA-box	TATATAAA	846	8	854
PdAP2-4b	Prudul26A016375T2	AT~TATA-box	TATATA	848	6	854
PdAP2-4b	Prudul26A016375T2	Unnamed__1	CGTGG	839	5	844
PdAP2-4b	Prudul26A016375T2	Unnamed__1	CGTGG	1123	5	1128
PdAP2-4b	Prudul26A016375T2	Unnamed__2	AACCTAACCT	230	9	239
PdAP2-4b	Prudul26A016375T2	AT-rich sequence	TAAAATACT	888	9	897	element for maximal elicitor-mediated activation (2copies)
PdAP2-4b	Prudul26A016375T2	MYC	CATTTG	578	6	584
PdAP2-4b	Prudul26A016375T2	MYC	CATGTG	930	6	936
PdAP2-4b	Prudul26A016375T2	MYC	CAATTG	1399	6	1405
PdAP2-4b	Prudul26A016375T2	MYC	CATTTG	1427	6	1433
PdAP2-4b	Prudul26A016375T2	MYC	CAATTG	1593	6	1599
PdAP2-4b	Prudul26A016375T2	GATA-motif	AAGATAAGATT	1569	10	1579	part of a light responsive element
PdAP2-4b	Prudul26A016375T2	O2-site	GATGATGTGG	434	9	443	cis-acting regulatory element involved in zein metabolism regulation
PdAP2-4b	Prudul26A016375T2	ABRE	CACGTG	840	6	846	cis-acting element involved in the abscisic acid responsiveness
PdAP2-4b	Prudul26A016375T2	ABRE	ACGTG	841	5	846	cis-acting element involved in the abscisic acid responsiveness
PdAP2-4b	Prudul26A016375T2	ABRE	ACGTG	1124	5	1129	cis-acting element involved in the abscisic acid responsiveness
PdAP2-5	Prudul26A028867T1	ERE	ATTTTAAA	593	8	601
PdAP2-5	Prudul26A028867T1	ERE	ATTTCATA	1041	8	1049
PdAP2-5	Prudul26A028867T1	MRE	AACCTAA	565	7	572	MYB binding site involved in light responsiveness
PdAP2-5	Prudul26A028867T1	AAGAA-motif	gGTAAAGAAA	206	9	215
PdAP2-5	Prudul26A028867T1	AAGAA-motif	GAAAGAA	1269	7	1276
PdAP2-5	Prudul26A028867T1	Myb-binding site	CAACAG	1741	6	1747
PdAP2-5	Prudul26A028867T1	Unnamed__4	CTCC	847	4	851
PdAP2-5	Prudul26A028867T1	Unnamed__4	CTCC	1807	4	1811
PdAP2-5	Prudul26A028867T1	Unnamed__4	CTCC	1843	4	1847
PdAP2-5	Prudul26A028867T1	Unnamed__4	CTCC	1925	4	1929
PdAP2-5	Prudul26A028867T1	Unnamed__4	CTCC	1949	4	1953
PdAP2-5	Prudul26A028867T1	W box	TTGACC	1933	6	1939
PdAP2-5	Prudul26A028867T1		motif_sequence	188	4	192	short_function
PdAP2-5	Prudul26A028867T1		motif_sequence	273	4	277	short_function
PdAP2-5	Prudul26A028867T1		motif_sequence	856	4	860	short_function
PdAP2-5	Prudul26A028867T1		motif_sequence	1030	4	1034	short_function
PdAP2-5	Prudul26A028867T1		motif_sequence	1152	4	1156	short_function
PdAP2-5	Prudul26A028867T1		motif_sequence	1447	4	1451	short_function
PdAP2-5	Prudul26A028867T1		motif_sequence	1472	4	1476	short_function
PdAP2-5	Prudul26A028867T1		motif_sequence	1710	4	1714	short_function
PdAP2-5	Prudul26A028867T1		motif_sequence	1807	4	1811	short_function
PdAP2-5	Prudul26A028867T1		motif_sequence	1843	4	1847	short_function
PdAP2-5	Prudul26A028867T1	AAAC-motif	CAATCAAAACCT	503	11	514	light responsive element
PdAP2-5	Prudul26A028867T1	MYB	CAACCA	627	6	633
PdAP2-5	Prudul26A028867T1	MYB	TAACCA	1435	6	1441
PdAP2-5	Prudul26A028867T1	MYB	CAACAG	1741	6	1747
PdAP2-5	Prudul26A028867T1	MYB	TAACCA	1909	6	1915
PdAP2-5	Prudul26A028867T1	as-1	TGACG	729	5	734
PdAP2-5	Prudul26A028867T1	as-1	TGACG	1069	5	1074
PdAP2-5	Prudul26A028867T1	Box II -like sequence	TCCGTGTACCA	1531	10	1541	cis-acting regulatory element
PdAP2-5	Prudul26A028867T1	MYB recognition site	CCGTTG	888	6	894
PdAP2-5	Prudul26A028867T1	GT1-motif	GGTTAAT	562	7	569	light responsive element
PdAP2-5	Prudul26A028867T1	GT1-motif	GGTTAA	563	6	569	light responsive element
PdAP2-5	Prudul26A028867T1	GT1-motif	GGTTAA	1567	6	1573	light responsive element
PdAP2-5	Prudul26A028867T1	GT1-motif	GGTTAAT	1910	7	1917	light responsive element
PdAP2-5	Prudul26A028867T1	GT1-motif	GGTTAAT	1915	7	1922	light responsive element
PdAP2-5	Prudul26A028867T1	GT1-motif	GGTTAA	1916	6	1922	light responsive element
PdAP2-5	Prudul26A028867T1	GT1-motif	GGTTAA	1942	6	1948	light responsive element
PdAP2-5	Prudul26A028867T1	GT1-motif	GGTTAA	1944	6	1950	light responsive element
PdAP2-5	Prudul26A028867T1	G-Box	CACGTT	1123	6	1129	cis-acting regulatory element involved in light responsiveness
PdAP2-5	Prudul26A028867T1	G-Box	CACGTT	1838	6	1844	cis-acting regulatory element involved in light responsiveness
PdAP2-5	Prudul26A028867T1	CAAT-box	CAAAT	18	5	23	common cis-acting element in promoter and enhancer regions
PdAP2-5	Prudul26A028867T1	CAAT-box	CAAT	75	4	79
PdAP2-5	Prudul26A028867T1	CAAT-box	CAAT	118	4	122
PdAP2-5	Prudul26A028867T1	CAAT-box	CAAAT	122	5	127	common cis-acting element in promoter and enhancer regions
PdAP2-5	Prudul26A028867T1	CAAT-box	CAAT	159	4	163
PdAP2-5	Prudul26A028867T1	CAAT-box	CAAT	168	4	172
PdAP2-5	Prudul26A028867T1	CAAT-box	CAAT	328	4	332
PdAP2-5	Prudul26A028867T1	CAAT-box	CAAAT	336	5	341	common cis-acting element in promoter and enhancer regions
PdAP2-5	Prudul26A028867T1	CAAT-box	CAAT	365	4	369
PdAP2-5	Prudul26A028867T1	CAAT-box	CCAAT	455	5	460	common cis-acting element in promoter and enhancer regions
PdAP2-5	Prudul26A028867T1	CAAT-box	CAAT	456	4	460
PdAP2-5	Prudul26A028867T1	CAAT-box	CCAAT	502	5	507	common cis-acting element in promoter and enhancer regions
PdAP2-5	Prudul26A028867T1	CAAT-box	CAAT	503	4	507
PdAP2-5	Prudul26A028867T1	CAAT-box	CAAT	518	4	522
PdAP2-5	Prudul26A028867T1	CAAT-box	CAAAT	634	5	639	common cis-acting element in promoter and enhancer regions
PdAP2-5	Prudul26A028867T1	CAAT-box	CAAT	685	4	689
PdAP2-5	Prudul26A028867T1	CAAT-box	CAAT	725	4	729
PdAP2-5	Prudul26A028867T1	CAAT-box	CAAAT	809	5	814	common cis-acting element in promoter and enhancer regions
PdAP2-5	Prudul26A028867T1	CAAT-box	CCAAT	850	5	855	common cis-acting element in promoter and enhancer regions
PdAP2-5	Prudul26A028867T1	CAAT-box	CAAT	851	4	855
PdAP2-5	Prudul26A028867T1	CAAT-box	CAAT	914	4	918
PdAP2-5	Prudul26A028867T1	CAAT-box	CAAT	931	4	935
PdAP2-5	Prudul26A028867T1	CAAT-box	CAAT	976	4	980
PdAP2-5	Prudul26A028867T1	CAAT-box	CAAT	981	4	985
PdAP2-5	Prudul26A028867T1	CAAT-box	CAAT	1065	4	1069
PdAP2-5	Prudul26A028867T1	CAAT-box	CCAAT	1114	5	1119	common cis-acting element in promoter and enhancer regions
PdAP2-5	Prudul26A028867T1	CAAT-box	CAAT	1115	4	1119
PdAP2-5	Prudul26A028867T1	CAAT-box	CCAAT	1117	5	1122	common cis-acting element in promoter and enhancer regions
PdAP2-5	Prudul26A028867T1	CAAT-box	CCAAT	1132	5	1137	common cis-acting element in promoter and enhancer regions
PdAP2-5	Prudul26A028867T1	CAAT-box	CAAT	1133	4	1137
PdAP2-5	Prudul26A028867T1	CAAT-box	CCAAT	1165	5	1170	common cis-acting element in promoter and enhancer regions
PdAP2-5	Prudul26A028867T1	CAAT-box	CAAT	1191	4	1195
PdAP2-5	Prudul26A028867T1	CAAT-box	CAAT	1209	4	1213
PdAP2-5	Prudul26A028867T1	CAAT-box	CAAT	1213	4	1217
PdAP2-5	Prudul26A028867T1	CAAT-box	CAAAT	1223	5	1228	common cis-acting element in promoter and enhancer regions
PdAP2-5	Prudul26A028867T1	CAAT-box	CAAT	1237	4	1241
PdAP2-5	Prudul26A028867T1	CAAT-box	CAAAT	1253	5	1258	common cis-acting element in promoter and enhancer regions
PdAP2-5	Prudul26A028867T1	CAAT-box	CAAT	1295	4	1299
PdAP2-5	Prudul26A028867T1	CAAT-box	CAAT	1299	4	1303
PdAP2-5	Prudul26A028867T1	CAAT-box	CAAAT	1432	5	1437	common cis-acting element in promoter and enhancer regions
PdAP2-5	Prudul26A028867T1	CAAT-box	CAAT	1477	4	1481
PdAP2-5	Prudul26A028867T1	CAAT-box	CAAAT	1522	5	1527	common cis-acting element in promoter and enhancer regions
PdAP2-5	Prudul26A028867T1	CAAT-box	CCAAT	1539	5	1544	common cis-acting element in promoter and enhancer regions
PdAP2-5	Prudul26A028867T1	CAAT-box	CAAT	1540	4	1544
PdAP2-5	Prudul26A028867T1	CAAT-box	CAAT	1588	4	1592
PdAP2-5	Prudul26A028867T1	CAAT-box	CCAAT	1593	5	1598	common cis-acting element in promoter and enhancer regions
PdAP2-5	Prudul26A028867T1	CAAT-box	CAAT	1594	4	1598
PdAP2-5	Prudul26A028867T1	CAAT-box	CAAAT	1606	5	1611	common cis-acting element in promoter and enhancer regions
PdAP2-5	Prudul26A028867T1	CAAT-box	CAAT	1628	4	1632
PdAP2-5	Prudul26A028867T1	CAAT-box	CAAAT	1674	5	1679	common cis-acting element in promoter and enhancer regions
PdAP2-5	Prudul26A028867T1	CAAT-box	CAAT	1684	4	1688
PdAP2-5	Prudul26A028867T1	CAAT-box	CAAAT	1692	5	1697	common cis-acting element in promoter and enhancer regions
PdAP2-5	Prudul26A028867T1	CAAT-box	CAAT	1756	4	1760
PdAP2-5	Prudul26A028867T1	CAAT-box	CAAAT	1849	5	1854	common cis-acting element in promoter and enhancer regions
PdAP2-5	Prudul26A028867T1	CAAT-box	CCAAT	1857	5	1862	common cis-acting element in promoter and enhancer regions
PdAP2-5	Prudul26A028867T1	MYC	CATTTG	17	6	23
PdAP2-5	Prudul26A028867T1	MYC	CATGTG	201	6	207
PdAP2-5	Prudul26A028867T1	MYC	CATGTG	388	6	394
PdAP2-5	Prudul26A028867T1	MYC	CATTTG	808	6	814
PdAP2-5	Prudul26A028867T1	MYC	CAATTG	1115	6	1121
PdAP2-5	Prudul26A028867T1	MYC	CATTTG	1431	6	1437
PdAP2-5	Prudul26A028867T1	MYC	CATTTG	1606	6	1612
PdAP2-5	Prudul26A028867T1	Unnamed__1	CGTGG	1840	5	1845
PdAP2-5	Prudul26A028867T1	Unnamed__2	CCCCGG	1938	6	1944
PdAP2-5	Prudul26A028867T1	ABRE	ACGTG	1123	5	1128	cis-acting element involved in the abscisic acid responsiveness
PdAP2-5	Prudul26A028867T1	ABRE	ACGTG	1839	5	1844	cis-acting element involved in the abscisic acid responsiveness
PdAP2-5	Prudul26A028867T1	Gap-box	CAAATGAA(A/G)A	804	9	813	part of a light responsive element
PdAP2-5	Prudul26A028867T1	MYB-like sequence	TAACCA	1435	6	1441
PdAP2-5	Prudul26A028867T1	MYB-like sequence	TAACCA	1909	6	1915
PdAP2-5	Prudul26A028867T1	TATA-box	TATACA	21	6	27	core promoter element around -30 of transcription start
PdAP2-5	Prudul26A028867T1	TATA-box	TATA	23	4	27	core promoter element around -30 of transcription start
PdAP2-5	Prudul26A028867T1	TATA-box	TATAAA	34	6	40	core promoter element around -30 of transcription start
PdAP2-5	Prudul26A028867T1	TATA-box	TATAA	35	5	40	core promoter element around -30 of transcription start
PdAP2-5	Prudul26A028867T1	TATA-box	TATA	36	4	40	core promoter element around -30 of transcription start
PdAP2-5	Prudul26A028867T1	TATA-box	ATATAA	179	6	185	core promoter element around -30 of transcription start
PdAP2-5	Prudul26A028867T1	TATA-box	TATA	180	4	184	core promoter element around -30 of transcription start
PdAP2-5	Prudul26A028867T1	TATA-box	TATA	208	4	212	core promoter element around -30 of transcription start
PdAP2-5	Prudul26A028867T1	TATA-box	TATAAAT	256	7	263	core promoter element around -30 of transcription start
PdAP2-5	Prudul26A028867T1	TATA-box	TATAAA	257	6	263	core promoter element around -30 of transcription start
PdAP2-5	Prudul26A028867T1	TATA-box	TATAA	258	5	263	core promoter element around -30 of transcription start
PdAP2-5	Prudul26A028867T1	TATA-box	TATA	259	4	263	core promoter element around -30 of transcription start
PdAP2-5	Prudul26A028867T1	TATA-box	ATATAT	371	6	377	core promoter element around -30 of transcription start
PdAP2-5	Prudul26A028867T1	TATA-box	TATATA	372	6	378	core promoter element around -30 of transcription start
PdAP2-5	Prudul26A028867T1	TATA-box	ATATAA	373	6	379	core promoter element around -30 of transcription start
PdAP2-5	Prudul26A028867T1	TATA-box	TATA	374	4	378	core promoter element around -30 of transcription start
PdAP2-5	Prudul26A028867T1	TATA-box	TATTTAAA	477	8	485	core promoter element around -30 of transcription start
PdAP2-5	Prudul26A028867T1	TATA-box	ATTATA	496	6	502	core promoter element around -30 of transcription start
PdAP2-5	Prudul26A028867T1	TATA-box	TATAA	497	5	502	core promoter element around -30 of transcription start
PdAP2-5	Prudul26A028867T1	TATA-box	TATA	498	4	502	core promoter element around -30 of transcription start
PdAP2-5	Prudul26A028867T1	TATA-box	ATATAA	513	6	519	core promoter element around -30 of transcription start
PdAP2-5	Prudul26A028867T1	TATA-box	TATA	514	4	518	core promoter element around -30 of transcription start
PdAP2-5	Prudul26A028867T1	TATA-box	TATACA	643	6	649	core promoter element around -30 of transcription start
PdAP2-5	Prudul26A028867T1	TATA-box	TATA	645	4	649	core promoter element around -30 of transcription start
PdAP2-5	Prudul26A028867T1	TATA-box	TATA	660	4	664	core promoter element around -30 of transcription start
PdAP2-5	Prudul26A028867T1	TATA-box	TATA	758	4	762	core promoter element around -30 of transcription start
PdAP2-5	Prudul26A028867T1	TATA-box	TATAA	797	5	802	core promoter element around -30 of transcription start
PdAP2-5	Prudul26A028867T1	TATA-box	TATA	798	4	802	core promoter element around -30 of transcription start
PdAP2-5	Prudul26A028867T1	TATA-box	TATAAGAA	918	8	926	core promoter element around -30 of transcription start
PdAP2-5	Prudul26A028867T1	TATA-box	TATAA	921	5	926	core promoter element around -30 of transcription start
PdAP2-5	Prudul26A028867T1	TATA-box	TATA	922	4	926	core promoter element around -30 of transcription start
PdAP2-5	Prudul26A028867T1	TATA-box	TATACA	984	6	990	core promoter element around -30 of transcription start
PdAP2-5	Prudul26A028867T1	TATA-box	TATA	986	4	990	core promoter element around -30 of transcription start
PdAP2-5	Prudul26A028867T1	TATA-box	TATA	1014	4	1018	core promoter element around -30 of transcription start
PdAP2-5	Prudul26A028867T1	TATA-box	ATTATA	1156	6	1162	core promoter element around -30 of transcription start
PdAP2-5	Prudul26A028867T1	TATA-box	TATATAA	1157	7	1164	core promoter element around -30 of transcription start
PdAP2-5	Prudul26A028867T1	TATA-box	TATATA	1158	6	1164	core promoter element around -30 of transcription start
PdAP2-5	Prudul26A028867T1	TATA-box	TATA	1160	4	1164	core promoter element around -30 of transcription start
PdAP2-5	Prudul26A028867T1	TATA-box	TATACA	1239	6	1245	core promoter element around -30 of transcription start
PdAP2-5	Prudul26A028867T1	TATA-box	TATA	1241	4	1245	core promoter element around -30 of transcription start
PdAP2-5	Prudul26A028867T1	TATA-box	TACAAAA	1312	7	1319	core promoter element around -30 of transcription start
PdAP2-5	Prudul26A028867T1	TATA-box	TATA	1350	4	1354	core promoter element around -30 of transcription start
PdAP2-5	Prudul26A028867T1	TATA-box	ATATAA	1360	6	1366	core promoter element around -30 of transcription start
PdAP2-5	Prudul26A028867T1	TATA-box	TATA	1361	4	1365	core promoter element around -30 of transcription start
PdAP2-5	Prudul26A028867T1	TATA-box	TATA	1502	4	1506	core promoter element around -30 of transcription start
PdAP2-5	Prudul26A028867T1	TATA-box	ATATAA	1758	6	1764	core promoter element around -30 of transcription start
PdAP2-5	Prudul26A028867T1	TATA-box	TATA	1759	4	1763	core promoter element around -30 of transcription start
PdAP2-5	Prudul26A028867T1	TATA-box	TATACA	1988	6	1994	core promoter element around -30 of transcription start
PdAP2-5	Prudul26A028867T1	TATA-box	TATA	1990	4	1994	core promoter element around -30 of transcription start
PdAP2-5	Prudul26A028867T1	TGACG-motif	TGACG	729	5	734	cis-acting regulatory element involved in the MeJA-responsiveness
PdAP2-5	Prudul26A028867T1	TGACG-motif	TGACG	1069	5	1074	cis-acting regulatory element involved in the MeJA-responsiveness
PdAP2-5	Prudul26A028867T1	ARE	AAACCA	452	6	458	cis-acting regulatory element essential for the anaerobic induction
PdAP2-5	Prudul26A028867T1	ARE	AAACCA	554	6	560	cis-acting regulatory element essential for the anaerobic induction
PdAP2-5	Prudul26A028867T1	ARE	AAACCA	1100	6	1106	cis-acting regulatory element essential for the anaerobic induction
PdAP2-5	Prudul26A028867T1	ARE	AAACCA	1962	6	1968	cis-acting regulatory element essential for the anaerobic induction
PdAP2-5	Prudul26A028867T1	CCAAT-box	CAACGG	888	6	894	MYBHv1 binding site
PdAP2-5	Prudul26A028867T1	GARE-motif	TCTGTTG	1741	7	1748	gibberellin-responsive element
PdAP2-5	Prudul26A028867T1	WUN-motif	AAATTACT	434	8	442
PdAP2-5	Prudul26A028867T1	AE-box	AGAAACAA	1183	8	1191	part of a module for light response
PdAP2-5	Prudul26A028867T1	AE-box	AGAAACAA	1214	8	1222	part of a module for light response
PdAP2-5	Prudul26A028867T1	AT~TATA-box	TATATA	372	6	378
PdAP2-5	Prudul26A028867T1	AT~TATA-box	TATATA	1158	6	1164
PdAP2-5	Prudul26A028867T1	GCN4_motif	TGAGTCA	323	7	330	cis-regulatory element involved in endosperm expression
PdAP2-5	Prudul26A028867T1	MBS	CAACTG	53	6	59	MYB binding site involved in drought-inducibility
PdAP2-5	Prudul26A028867T1	Myc	TCTCTTA	1203	7	1210
PdAP2-5	Prudul26A028867T1	CGTCA-motif	CGTCA	729	5	734	cis-acting regulatory element involved in the MeJA-responsiveness
PdAP2-5	Prudul26A028867T1	CGTCA-motif	CGTCA	1069	5	1074	cis-acting regulatory element involved in the MeJA-responsiveness
PdAP2-5	Prudul26A028867T1	Box 4	ATTAAT	471	6	477	part of a conserved DNA module involved in light responsiveness
PdAP2-5	Prudul26A028867T1	Box 4	ATTAAT	1779	6	1785	part of a conserved DNA module involved in light responsiveness
PdAP2-5	Prudul26A028867T1	Myb	CAACTG	53	6	59
PdAP2-5	Prudul26A028867T1	ACE	GACACGTATG	1121	9	1130	cis-acting element involved in light responsiveness
PdAP2-5	Prudul26A028867T1	GC-motif	CCCCCG	891	6	897	enhancer-like element involved in anoxic specific inducibility
PdAP2-5	Prudul26A028867T1	chs-CMA1a	TTACTTAA	437	8	445	part of a light responsive element
PdAP2-6	Prudul26A016310T1	TGACG-motif	TGACG	1448	5	1453	cis-acting regulatory element involved in the MeJA-responsiveness
PdAP2-6	Prudul26A016310T1	MYB-like sequence	TAACCA	453	6	459
PdAP2-6	Prudul26A016310T1	TATA-box	ATATAT	44	6	50	core promoter element around -30 of transcription start
PdAP2-6	Prudul26A016310T1	TATA-box	TATATA	45	6	51	core promoter element around -30 of transcription start
PdAP2-6	Prudul26A016310T1	TATA-box	ATATAA	46	6	52	core promoter element around -30 of transcription start
PdAP2-6	Prudul26A016310T1	TATA-box	TATA	47	4	51	core promoter element around -30 of transcription start
PdAP2-6	Prudul26A016310T1	TATA-box	TATAAAA	64	7	71	core promoter element around -30 of transcription start
PdAP2-6	Prudul26A016310T1	TATA-box	taTATAAAtc	65	9	74	core promoter element around -30 of transcription start
PdAP2-6	Prudul26A016310T1	TATA-box	TATAA	66	5	71	core promoter element around -30 of transcription start
PdAP2-6	Prudul26A016310T1	TATA-box	TATA	67	4	71	core promoter element around -30 of transcription start
PdAP2-6	Prudul26A016310T1	TATA-box	TATATA	312	6	318	core promoter element around -30 of transcription start
PdAP2-6	Prudul26A016310T1	TATA-box	ATATAT	313	6	319	core promoter element around -30 of transcription start
PdAP2-6	Prudul26A016310T1	TATA-box	TATA	314	4	318	core promoter element around -30 of transcription start
PdAP2-6	Prudul26A016310T1	TATA-box	ATATAA	329	6	335	core promoter element around -30 of transcription start
PdAP2-6	Prudul26A016310T1	TATA-box	TATA	330	4	334	core promoter element around -30 of transcription start
PdAP2-6	Prudul26A016310T1	TATA-box	ccTATAAAaa	391	9	400	core promoter element around -30 of transcription start
PdAP2-6	Prudul26A016310T1	TATA-box	TATA	393	4	397	core promoter element around -30 of transcription start
PdAP2-6	Prudul26A016310T1	TATA-box	ATATAT	462	6	468	core promoter element around -30 of transcription start
PdAP2-6	Prudul26A016310T1	TATA-box	TATATA	463	6	469	core promoter element around -30 of transcription start
PdAP2-6	Prudul26A016310T1	TATA-box	ATATAT	464	6	470	core promoter element around -30 of transcription start
PdAP2-6	Prudul26A016310T1	TATA-box	TATA	465	4	469	core promoter element around -30 of transcription start
PdAP2-6	Prudul26A016310T1	TATA-box	ATATAT	579	6	585	core promoter element around -30 of transcription start
PdAP2-6	Prudul26A016310T1	TATA-box	TATA	580	4	584	core promoter element around -30 of transcription start
PdAP2-6	Prudul26A016310T1	TATA-box	TACAAAA	751	7	758	core promoter element around -30 of transcription start
PdAP2-6	Prudul26A016310T1	TATA-box	TATATA	934	6	940	core promoter element around -30 of transcription start
PdAP2-6	Prudul26A016310T1	TATA-box	ATATAT	935	6	941	core promoter element around -30 of transcription start
PdAP2-6	Prudul26A016310T1	TATA-box	TATATA	936	6	942	core promoter element around -30 of transcription start
PdAP2-6	Prudul26A016310T1	TATA-box	ATATAT	937	6	943	core promoter element around -30 of transcription start
PdAP2-6	Prudul26A016310T1	TATA-box	TATATA	938	6	944	core promoter element around -30 of transcription start
PdAP2-6	Prudul26A016310T1	TATA-box	ATATAT	939	6	945	core promoter element around -30 of transcription start
PdAP2-6	Prudul26A016310T1	TATA-box	TATATA	940	6	946	core promoter element around -30 of transcription start
PdAP2-6	Prudul26A016310T1	TATA-box	ATATAT	941	6	947	core promoter element around -30 of transcription start
PdAP2-6	Prudul26A016310T1	TATA-box	TATATA	942	6	948	core promoter element around -30 of transcription start
PdAP2-6	Prudul26A016310T1	TATA-box	ATATAA	943	6	949	core promoter element around -30 of transcription start
PdAP2-6	Prudul26A016310T1	TATA-box	TATA	944	4	948	core promoter element around -30 of transcription start
PdAP2-6	Prudul26A016310T1	TATA-box	taTATAAAtc	1109	9	1118	core promoter element around -30 of transcription start
PdAP2-6	Prudul26A016310T1	TATA-box	TATAAAT	1110	7	1117	core promoter element around -30 of transcription start
PdAP2-6	Prudul26A016310T1	TATA-box	TATAAA	1111	6	1117	core promoter element around -30 of transcription start
PdAP2-6	Prudul26A016310T1	TATA-box	TATAA	1112	5	1117	core promoter element around -30 of transcription start
PdAP2-6	Prudul26A016310T1	TATA-box	TATA	1113	4	1117	core promoter element around -30 of transcription start
PdAP2-6	Prudul26A016310T1	TATA-box	ATTATA	1118	6	1124	core promoter element around -30 of transcription start
PdAP2-6	Prudul26A016310T1	TATA-box	TATAA	1119	5	1124	core promoter element around -30 of transcription start
PdAP2-6	Prudul26A016310T1	TATA-box	TATA	1120	4	1124	core promoter element around -30 of transcription start
PdAP2-6	Prudul26A016310T1	TATA-box	TACAAAA	1244	7	1251	core promoter element around -30 of transcription start
PdAP2-6	Prudul26A016310T1	TATA-box	TACAAAA	1454	7	1461	core promoter element around -30 of transcription start
PdAP2-6	Prudul26A016310T1	TATA-box	TATA	1519	4	1523	core promoter element around -30 of transcription start
PdAP2-6	Prudul26A016310T1	TATA-box	TATAAA	1631	6	1637	core promoter element around -30 of transcription start
PdAP2-6	Prudul26A016310T1	TATA-box	TATAA	1632	5	1637	core promoter element around -30 of transcription start
PdAP2-6	Prudul26A016310T1	TATA-box	TATA	1633	4	1637	core promoter element around -30 of transcription start
PdAP2-6	Prudul26A016310T1	TATA-box	TATA	1638	4	1642	core promoter element around -30 of transcription start
PdAP2-6	Prudul26A016310T1	TATA-box	TAAAGATT	1648	8	1656	core promoter element around -30 of transcription start
PdAP2-6	Prudul26A016310T1	TATA-box	TATA	1675	4	1679	core promoter element around -30 of transcription start
PdAP2-6	Prudul26A016310T1	TATA-box	ATTATA	1682	6	1688	core promoter element around -30 of transcription start
PdAP2-6	Prudul26A016310T1	TATA-box	TATAA	1683	5	1688	core promoter element around -30 of transcription start
PdAP2-6	Prudul26A016310T1	TATA-box	TATA	1684	4	1688	core promoter element around -30 of transcription start
PdAP2-6	Prudul26A016310T1	TATA-box	ATATAT	1693	6	1699	core promoter element around -30 of transcription start
PdAP2-6	Prudul26A016310T1	TATA-box	TATA	1694	4	1698	core promoter element around -30 of transcription start
PdAP2-6	Prudul26A016310T1	TATA-box	ATATAA	1920	6	1926	core promoter element around -30 of transcription start
PdAP2-6	Prudul26A016310T1	TATA-box	TATA	1921	4	1925	core promoter element around -30 of transcription start
PdAP2-6	Prudul26A016310T1	TATA-box	TATA	1948	4	1952	core promoter element around -30 of transcription start
PdAP2-6	Prudul26A016310T1	TATA-box	ATATAA	1975	6	1981	core promoter element around -30 of transcription start
PdAP2-6	Prudul26A016310T1	TATA-box	TATA	1976	4	1980	core promoter element around -30 of transcription start
PdAP2-6	Prudul26A016310T1	WUN-motif	AAATTTCTT	885	9	894
PdAP2-6	Prudul26A016310T1	WUN-motif	AAATTACT	1526	8	1534
PdAP2-6	Prudul26A016310T1	ARE	AAACCA	220	6	226	cis-acting regulatory element essential for the anaerobic induction
PdAP2-6	Prudul26A016310T1	ARE	AAACCA	1936	6	1942	cis-acting regulatory element essential for the anaerobic induction
PdAP2-6	Prudul26A016310T1	chs-CMA2a	TCACTTGA	1201	8	1209	part of a light responsive element
PdAP2-6	Prudul26A016310T1	AT~TATA-box	TATATA	45	6	51
PdAP2-6	Prudul26A016310T1	AT~TATA-box	TATATA	312	6	318
PdAP2-6	Prudul26A016310T1	AT~TATA-box	TATATA	463	6	469
PdAP2-6	Prudul26A016310T1	AT~TATA-box	TATATA	934	6	940
PdAP2-6	Prudul26A016310T1	AT~TATA-box	TATATA	936	6	942
PdAP2-6	Prudul26A016310T1	AT~TATA-box	TATATA	938	6	944
PdAP2-6	Prudul26A016310T1	AT~TATA-box	TATATA	940	6	946
PdAP2-6	Prudul26A016310T1	AT~TATA-box	TATATA	942	6	948
PdAP2-6	Prudul26A016310T1	P-box	CCTTTTG	521	7	528	gibberellin-responsive element
PdAP2-6	Prudul26A016310T1	Unnamed__2	AACCTAACCT	1747	9	1756
PdAP2-6	Prudul26A016310T1	Unnamed__1	CGTGG	107	5	112
PdAP2-6	Prudul26A016310T1	Unnamed__1	CGTGG	565	5	570
PdAP2-6	Prudul26A016310T1	Unnamed__1	CGTGG	573	5	578
PdAP2-6	Prudul26A016310T1	DRE core	GCCGAC	627	6	633
PdAP2-6	Prudul26A016310T1	TCT-motif	TCTTAC	14	6	20	part of a light responsive element
PdAP2-6	Prudul26A016310T1	MYC	CATTTG	75	6	81
PdAP2-6	Prudul26A016310T1	MYC	CATTTG	101	6	107
PdAP2-6	Prudul26A016310T1	MYC	CATTTG	126	6	132
PdAP2-6	Prudul26A016310T1	MYC	CATTTG	188	6	194
PdAP2-6	Prudul26A016310T1	MYC	CAATTG	337	6	343
PdAP2-6	Prudul26A016310T1	MYC	CATGTG	546	6	552
PdAP2-6	Prudul26A016310T1	MYC	CAATTG	1104	6	1110
PdAP2-6	Prudul26A016310T1	ABRE	ACGTG	108	5	113	cis-acting element involved in the abscisic acid responsiveness
PdAP2-6	Prudul26A016310T1	ABRE	GCCGCGTGGC	554	9	563	cis-acting element involved in the abscisic acid responsiveness
PdAP2-6	Prudul26A016310T1	G-box	CACGTC	108	6	114	cis-acting regulatory element involved in light responsiveness
PdAP2-6	Prudul26A016310T1	CCGTCC-box	CCGTCC	513	6	519
PdAP2-6	Prudul26A016310T1	CCGTCC-box	CCGTCC	649	6	655
PdAP2-6	Prudul26A016310T1	TATA	TATAAAAT	63	8	71
PdAP2-6	Prudul26A016310T1	CCGTCC motif	CCGTCC	513	6	519
PdAP2-6	Prudul26A016310T1	CCGTCC motif	CCGTCC	649	6	655
PdAP2-6	Prudul26A016310T1	CGTCA-motif	CGTCA	1448	5	1453	cis-acting regulatory element involved in the MeJA-responsiveness
PdAP2-6	Prudul26A016310T1	LTR	CCGAAA	1327	6	1333	cis-acting element involved in low-temperature responsiveness
PdAP2-6	Prudul26A016310T1	Box 4	ATTAAT	1227	6	1233	part of a conserved DNA module involved in light responsiveness
PdAP2-6	Prudul26A016310T1	Box 4	ATTAAT	1596	6	1602	part of a conserved DNA module involved in light responsiveness
PdAP2-6	Prudul26A016310T1	AAGAA-motif	GAAAGAA	1018	7	1025
PdAP2-6	Prudul26A016310T1	AAGAA-motif	gGTAAAGAAA	1331	9	1340
PdAP2-6	Prudul26A016310T1	AAGAA-motif	GAAAGAA	1337	7	1344
PdAP2-6	Prudul26A016310T1	Unnamed__4	CTCC	98	4	102
PdAP2-6	Prudul26A016310T1	Unnamed__4	CTCC	230	4	234
PdAP2-6	Prudul26A016310T1	Unnamed__4	CTCC	233	4	237
PdAP2-6	Prudul26A016310T1	Unnamed__4	CTCC	237	4	241
PdAP2-6	Prudul26A016310T1	Unnamed__4	CTCC	244	4	248
PdAP2-6	Prudul26A016310T1	Unnamed__4	CTCC	427	4	431
PdAP2-6	Prudul26A016310T1	Unnamed__4	CTCC	511	4	515
PdAP2-6	Prudul26A016310T1	Unnamed__4	CTCC	527	4	531
PdAP2-6	Prudul26A016310T1	Unnamed__4	CTCC	685	4	689
PdAP2-6	Prudul26A016310T1	Unnamed__4	CTCC	1394	4	1398
PdAP2-6	Prudul26A016310T1	Unnamed__4	CTCC	1848	4	1852
PdAP2-6	Prudul26A016310T1	Unnamed__4	CTCC	1853	4	1857
PdAP2-6	Prudul26A016310T1	Unnamed__4	CTCC	1889	4	1893
PdAP2-6	Prudul26A016310T1	Unnamed__4	CTCC	1906	4	1910
PdAP2-6	Prudul26A016310T1	W box	TTGACC	1205	6	1211
PdAP2-6	Prudul26A016310T1	W box	TTGACC	1753	6	1759
PdAP2-6	Prudul26A016310T1	Myb-binding site	CAACAG	660	6	666
PdAP2-6	Prudul26A016310T1	Myb-binding site	CAACAG	1768	6	1774
PdAP2-6	Prudul26A016310T1	ATCT-motif	AATCTAATCC	1357	9	1366	part of a conserved DNA module involved in light responsiveness
PdAP2-6	Prudul26A016310T1	TCA-element	CCATCTTTTT	517	9	526	cis-acting element involved in salicylic acid responsiveness
PdAP2-6	Prudul26A016310T1	MRE	AACCTAA	1745	7	1752	MYB binding site involved in light responsiveness
PdAP2-6	Prudul26A016310T1	Box III	atCATTTTCACt	1188	11	1199	protein binding site
PdAP2-6	Prudul26A016310T1	STRE	AGGGG	700	5	705
PdAP2-6	Prudul26A016310T1	STRE	AGGGG	1850	5	1855
PdAP2-6	Prudul26A016310T1	CAAT-box	CAAAT	53	5	58	common cis-acting element in promoter and enhancer regions
PdAP2-6	Prudul26A016310T1	CAAT-box	CAAAT	75	5	80	common cis-acting element in promoter and enhancer regions
PdAP2-6	Prudul26A016310T1	CAAT-box	CAAAT	102	5	107	common cis-acting element in promoter and enhancer regions
PdAP2-6	Prudul26A016310T1	CAAT-box	CAAAT	127	5	132	common cis-acting element in promoter and enhancer regions
PdAP2-6	Prudul26A016310T1	CAAT-box	CAAT	139	4	143
PdAP2-6	Prudul26A016310T1	CAAT-box	CAAAT	188	5	193	common cis-acting element in promoter and enhancer regions
PdAP2-6	Prudul26A016310T1	CAAT-box	CCAAT	336	5	341	common cis-acting element in promoter and enhancer regions
PdAP2-6	Prudul26A016310T1	CAAT-box	CAAT	337	4	341
PdAP2-6	Prudul26A016310T1	CAAT-box	CAAT	339	4	343
PdAP2-6	Prudul26A016310T1	CAAT-box	CAAT	468	4	472
PdAP2-6	Prudul26A016310T1	CAAT-box	CCAAT	496	5	501	common cis-acting element in promoter and enhancer regions
PdAP2-6	Prudul26A016310T1	CAAT-box	CAAT	497	4	501
PdAP2-6	Prudul26A016310T1	CAAT-box	CAAT	589	4	593
PdAP2-6	Prudul26A016310T1	CAAT-box	CAAAT	598	5	603	common cis-acting element in promoter and enhancer regions
PdAP2-6	Prudul26A016310T1	CAAT-box	CAAT	707	4	711
PdAP2-6	Prudul26A016310T1	CAAT-box	CAAT	731	4	735
PdAP2-6	Prudul26A016310T1	CAAT-box	CAAT	743	4	747
PdAP2-6	Prudul26A016310T1	CAAT-box	CAAT	837	4	841
PdAP2-6	Prudul26A016310T1	CAAT-box	CAAAT	841	5	846	common cis-acting element in promoter and enhancer regions
PdAP2-6	Prudul26A016310T1	CAAT-box	CAAT	859	4	863
PdAP2-6	Prudul26A016310T1	CAAT-box	CAAAT	890	5	895	common cis-acting element in promoter and enhancer regions
PdAP2-6	Prudul26A016310T1	CAAT-box	CCAAT	902	5	907	common cis-acting element in promoter and enhancer regions
PdAP2-6	Prudul26A016310T1	CAAT-box	CCAAT	963	5	968	common cis-acting element in promoter and enhancer regions
PdAP2-6	Prudul26A016310T1	CAAT-box	CAAT	1031	4	1035
PdAP2-6	Prudul26A016310T1	CAAT-box	CAAAT	1063	5	1068	common cis-acting element in promoter and enhancer regions
PdAP2-6	Prudul26A016310T1	CAAT-box	CAAT	1077	4	1081
PdAP2-6	Prudul26A016310T1	CAAT-box	CAAT	1083	4	1087
PdAP2-6	Prudul26A016310T1	CAAT-box	CAAT	1097	4	1101
PdAP2-6	Prudul26A016310T1	CAAT-box	CAAT	1104	4	1108
PdAP2-6	Prudul26A016310T1	CAAT-box	CAAT	1106	4	1110
PdAP2-6	Prudul26A016310T1	CAAT-box	CAAAT	1150	5	1155	common cis-acting element in promoter and enhancer regions
PdAP2-6	Prudul26A016310T1	CAAT-box	CAAAT	1165	5	1170	common cis-acting element in promoter and enhancer regions
PdAP2-6	Prudul26A016310T1	CAAT-box	CCAAT	1171	5	1176	common cis-acting element in promoter and enhancer regions
PdAP2-6	Prudul26A016310T1	CAAT-box	CAAT	1216	4	1220
PdAP2-6	Prudul26A016310T1	CAAT-box	CAAAT	1240	5	1245	common cis-acting element in promoter and enhancer regions
PdAP2-6	Prudul26A016310T1	CAAT-box	CAAT	1267	4	1271
PdAP2-6	Prudul26A016310T1	CAAT-box	CAAAT	1299	5	1304	common cis-acting element in promoter and enhancer regions
PdAP2-6	Prudul26A016310T1	CAAT-box	CAAT	1348	4	1352
PdAP2-6	Prudul26A016310T1	CAAT-box	TGCCAAC	1387	7	1394	common cis-acting element in promoter and enhancer regions
PdAP2-6	Prudul26A016310T1	CAAT-box	CAAT	1423	4	1427
PdAP2-6	Prudul26A016310T1	CAAT-box	CAAT	1550	4	1554
PdAP2-6	Prudul26A016310T1	CAAT-box	CAAT	1619	4	1623
PdAP2-6	Prudul26A016310T1	CAAT-box	CAAAT	1796	5	1801	common cis-acting element in promoter and enhancer regions
PdAP2-6	Prudul26A016310T1	CAAT-box	CAAT	1831	4	1835
PdAP2-6	Prudul26A016310T1	CAAT-box	CAAAT	1878	5	1883	common cis-acting element in promoter and enhancer regions
PdAP2-6	Prudul26A016310T1	CAAT-box	CAAT	1896	4	1900
PdAP2-6	Prudul26A016310T1	CAAT-box	CAAAT	1966	5	1971	common cis-acting element in promoter and enhancer regions
PdAP2-6	Prudul26A016310T1	GT1-motif	GGTTAAT	454	7	461	light responsive element
PdAP2-6	Prudul26A016310T1	MYB	CAACCA	449	6	455
PdAP2-6	Prudul26A016310T1	MYB	TAACCA	453	6	459
PdAP2-6	Prudul26A016310T1	MYB	CAACAG	660	6	666
PdAP2-6	Prudul26A016310T1	MYB	CAACAG	1768	6	1774
PdAP2-6	Prudul26A016310T1		motif_sequence	527	4	531	short_function
PdAP2-6	Prudul26A016310T1		motif_sequence	982	4	986	short_function
PdAP2-6	Prudul26A016310T1		motif_sequence	1038	4	1042	short_function
PdAP2-6	Prudul26A016310T1		motif_sequence	1057	4	1061	short_function
PdAP2-6	Prudul26A016310T1		motif_sequence	1318	4	1322	short_function
PdAP2-6	Prudul26A016310T1		motif_sequence	1663	4	1667	short_function
PdAP2-6	Prudul26A016310T1		motif_sequence	1801	4	1805	short_function
PdAP2-6	Prudul26A016310T1	as-1	TGACG	1448	5	1453
PdAP2-6	Prudul26A016310T1	A-box	CCGTCC	513	6	519	cis-acting regulatory element
PdAP2-6	Prudul26A016310T1	A-box	CCGTCC	649	6	655	cis-acting regulatory element
PdAP2-6	Prudul26A016310T1	WRE3	CCACCT	1908	6	1914
PdAP2-7	Prudul26A026696T1	Unnamed__4	CTCC	357	4	361
PdAP2-7	Prudul26A026696T1	Unnamed__4	CTCC	364	4	368
PdAP2-7	Prudul26A026696T1	Unnamed__4	CTCC	831	4	835
PdAP2-7	Prudul26A026696T1	Unnamed__4	CTCC	869	4	873
PdAP2-7	Prudul26A026696T1	Unnamed__4	CTCC	1016	4	1020
PdAP2-7	Prudul26A026696T1	Unnamed__4	CTCC	1212	4	1216
PdAP2-7	Prudul26A026696T1	Unnamed__4	CTCC	1620	4	1624
PdAP2-7	Prudul26A026696T1	Unnamed__4	CTCC	1624	4	1628
PdAP2-7	Prudul26A026696T1	Unnamed__4	CTCC	1693	4	1697
PdAP2-7	Prudul26A026696T1	Unnamed__4	CTCC	1788	4	1792
PdAP2-7	Prudul26A026696T1	Unnamed__4	CTCC	1864	4	1868
PdAP2-7	Prudul26A026696T1	CARE	CAACTCCC	1861	8	1869
PdAP2-7	Prudul26A026696T1	AAGAA-motif	GAAAGAA	1612	7	1619
PdAP2-7	Prudul26A026696T1	ATCT-motif	AATCTAATCC	112	9	121	part of a conserved DNA module involved in light responsiveness
PdAP2-7	Prudul26A026696T1	ATCT-motif	AATCTAATCC	573	9	582	part of a conserved DNA module involved in light responsiveness
PdAP2-7	Prudul26A026696T1	MRE	AACCTAA	1732	7	1739	MYB binding site involved in light responsiveness
PdAP2-7	Prudul26A026696T1	STRE	AGGGG	916	5	921
PdAP2-7	Prudul26A026696T1	STRE	AGGGG	1695	5	1700
PdAP2-7	Prudul26A026696T1	STRE	AGGGG	1785	5	1790
PdAP2-7	Prudul26A026696T1	STRE	AGGGG	1871	5	1876
PdAP2-7	Prudul26A026696T1	CAAT-box	CCAAT	62	5	67	common cis-acting element in promoter and enhancer regions
PdAP2-7	Prudul26A026696T1	CAAT-box	CAAT	63	4	67
PdAP2-7	Prudul26A026696T1	CAAT-box	CAAT	104	4	108
PdAP2-7	Prudul26A026696T1	CAAT-box	CAAAT	114	5	119	common cis-acting element in promoter and enhancer regions
PdAP2-7	Prudul26A026696T1	CAAT-box	CAAT	254	4	258
PdAP2-7	Prudul26A026696T1	CAAT-box	CAAAT	377	5	382	common cis-acting element in promoter and enhancer regions
PdAP2-7	Prudul26A026696T1	CAAT-box	CAAT	382	4	386
PdAP2-7	Prudul26A026696T1	CAAT-box	CAAT	475	4	479
PdAP2-7	Prudul26A026696T1	CAAT-box	CAAT	528	4	532
PdAP2-7	Prudul26A026696T1	CAAT-box	CAAT	535	4	539
PdAP2-7	Prudul26A026696T1	CAAT-box	CCAAT	571	5	576	common cis-acting element in promoter and enhancer regions
PdAP2-7	Prudul26A026696T1	CAAT-box	CAAT	572	4	576
PdAP2-7	Prudul26A026696T1	CAAT-box	CAAT	681	4	685
PdAP2-7	Prudul26A026696T1	CAAT-box	CAAT	698	4	702
PdAP2-7	Prudul26A026696T1	CAAT-box	CAAT	710	4	714
PdAP2-7	Prudul26A026696T1	CAAT-box	CAAAT	736	5	741	common cis-acting element in promoter and enhancer regions
PdAP2-7	Prudul26A026696T1	CAAT-box	CCAAT	796	5	801	common cis-acting element in promoter and enhancer regions
PdAP2-7	Prudul26A026696T1	CAAT-box	CAAT	797	4	801
PdAP2-7	Prudul26A026696T1	CAAT-box	CCAAT	836	5	841	common cis-acting element in promoter and enhancer regions
PdAP2-7	Prudul26A026696T1	CAAT-box	CAAT	837	4	841
PdAP2-7	Prudul26A026696T1	CAAT-box	CAAAT	873	5	878	common cis-acting element in promoter and enhancer regions
PdAP2-7	Prudul26A026696T1	CAAT-box	CAAT	908	4	912
PdAP2-7	Prudul26A026696T1	CAAT-box	CAAAT	933	5	938	common cis-acting element in promoter and enhancer regions
PdAP2-7	Prudul26A026696T1	CAAT-box	CAAT	963	4	967
PdAP2-7	Prudul26A026696T1	CAAT-box	CAAT	989	4	993
PdAP2-7	Prudul26A026696T1	CAAT-box	CAAT	991	4	995
PdAP2-7	Prudul26A026696T1	CAAT-box	CAAAT	1037	5	1042	common cis-acting element in promoter and enhancer regions
PdAP2-7	Prudul26A026696T1	CAAT-box	CAAT	1092	4	1096
PdAP2-7	Prudul26A026696T1	CAAT-box	CAAT	1096	4	1100
PdAP2-7	Prudul26A026696T1	CAAT-box	CAAAT	1223	5	1228	common cis-acting element in promoter and enhancer regions
PdAP2-7	Prudul26A026696T1	CAAT-box	CAAAT	1288	5	1293	common cis-acting element in promoter and enhancer regions
PdAP2-7	Prudul26A026696T1	CAAT-box	CAAT	1298	4	1302
PdAP2-7	Prudul26A026696T1	CAAT-box	CAAT	1303	4	1307
PdAP2-7	Prudul26A026696T1	CAAT-box	CAAT	1363	4	1367
PdAP2-7	Prudul26A026696T1	CAAT-box	CAAAT	1508	5	1513	common cis-acting element in promoter and enhancer regions
PdAP2-7	Prudul26A026696T1	CAAT-box	CAAAT	1537	5	1542	common cis-acting element in promoter and enhancer regions
PdAP2-7	Prudul26A026696T1	CAAT-box	CCAAT	1642	5	1647	common cis-acting element in promoter and enhancer regions
PdAP2-7	Prudul26A026696T1	CAAT-box	CAAT	1643	4	1647
PdAP2-7	Prudul26A026696T1	CAAT-box	CAAT	1652	4	1656
PdAP2-7	Prudul26A026696T1	CAAT-box	CAAT	1720	4	1724
PdAP2-7	Prudul26A026696T1	CAAT-box	CAACCAACTCC	1857	10	1867	common cis-acting element in promoter and enhancer regions
PdAP2-7	Prudul26A026696T1	CAAT-box	CAAAT	1963	5	1968	common cis-acting element in promoter and enhancer regions
PdAP2-7	Prudul26A026696T1	CAAT-box	CAAAT	1974	5	1979	common cis-acting element in promoter and enhancer regions
PdAP2-7	Prudul26A026696T1	CAAT-box	CAAT	1997	4	2001
PdAP2-7	Prudul26A026696T1	G-Box	CACGTT	591	6	597	cis-acting regulatory element involved in light responsiveness
PdAP2-7	Prudul26A026696T1	MYB	TAACCA	59	6	65
PdAP2-7	Prudul26A026696T1	MYB	CAACCA	1892	6	1898
PdAP2-7	Prudul26A026696T1		motif_sequence	92	4	96	short_function
PdAP2-7	Prudul26A026696T1		motif_sequence	128	4	132	short_function
PdAP2-7	Prudul26A026696T1		motif_sequence	201	4	205	short_function
PdAP2-7	Prudul26A026696T1		motif_sequence	313	4	317	short_function
PdAP2-7	Prudul26A026696T1		motif_sequence	357	4	361	short_function
PdAP2-7	Prudul26A026696T1		motif_sequence	414	4	418	short_function
PdAP2-7	Prudul26A026696T1		motif_sequence	437	4	441	short_function
PdAP2-7	Prudul26A026696T1		motif_sequence	610	4	614	short_function
PdAP2-7	Prudul26A026696T1		motif_sequence	649	4	653	short_function
PdAP2-7	Prudul26A026696T1		motif_sequence	740	4	744	short_function
PdAP2-7	Prudul26A026696T1		motif_sequence	1042	4	1046	short_function
PdAP2-7	Prudul26A026696T1		motif_sequence	1238	4	1242	short_function
PdAP2-7	Prudul26A026696T1		motif_sequence	1262	4	1266	short_function
PdAP2-7	Prudul26A026696T1		motif_sequence	1293	4	1297	short_function
PdAP2-7	Prudul26A026696T1		motif_sequence	1380	4	1384	short_function
PdAP2-7	Prudul26A026696T1		motif_sequence	1455	4	1459	short_function
PdAP2-7	Prudul26A026696T1		motif_sequence	1502	4	1506	short_function
PdAP2-7	Prudul26A026696T1		motif_sequence	1566	4	1570	short_function
PdAP2-7	Prudul26A026696T1		motif_sequence	1633	4	1637	short_function
PdAP2-7	Prudul26A026696T1		motif_sequence	1667	4	1671	short_function
PdAP2-7	Prudul26A026696T1		motif_sequence	1742	4	1746	short_function
PdAP2-7	Prudul26A026696T1		motif_sequence	1874	4	1878	short_function
PdAP2-7	Prudul26A026696T1	WRE3	CCACCT	1626	6	1632
PdAP2-7	Prudul26A026696T1	WRE3	CCACCT	1901	6	1907
PdAP2-7	Prudul26A026696T1	HD-Zip 1	CAAT(A/T)ATTG	1298	8	1306	element involved in differentiation of the palisade mesophyll cells
PdAP2-7	Prudul26A026696T1	as-1	TGACG	106	5	111
PdAP2-7	Prudul26A026696T1	ARE	AAACCA	765	6	771	cis-acting regulatory element essential for the anaerobic induction
PdAP2-7	Prudul26A026696T1	ARE	AAACCA	1726	6	1732	cis-acting regulatory element essential for the anaerobic induction
PdAP2-7	Prudul26A026696T1	ARE	AAACCA	1884	6	1890	cis-acting regulatory element essential for the anaerobic induction
PdAP2-7	Prudul26A026696T1	TGACG-motif	TGACG	106	5	111	cis-acting regulatory element involved in the MeJA-responsiveness
PdAP2-7	Prudul26A026696T1	MYB-like sequence	TAACCA	59	6	65
PdAP2-7	Prudul26A026696T1	TATA-box	TACAAAA	131	7	138	core promoter element around -30 of transcription start
PdAP2-7	Prudul26A026696T1	TATA-box	TATAA	553	5	558	core promoter element around -30 of transcription start
PdAP2-7	Prudul26A026696T1	TATA-box	TATA	554	4	558	core promoter element around -30 of transcription start
PdAP2-7	Prudul26A026696T1	TATA-box	ATTATA	1046	6	1052	core promoter element around -30 of transcription start
PdAP2-7	Prudul26A026696T1	TATA-box	TATAA	1047	5	1052	core promoter element around -30 of transcription start
PdAP2-7	Prudul26A026696T1	TATA-box	TATA	1048	4	1052	core promoter element around -30 of transcription start
PdAP2-7	Prudul26A026696T1	TATA-box	TATA	1127	4	1131	core promoter element around -30 of transcription start
PdAP2-7	Prudul26A026696T1	TATA-box	ATATAT	1351	6	1357	core promoter element around -30 of transcription start
PdAP2-7	Prudul26A026696T1	TATA-box	TATA	1352	4	1356	core promoter element around -30 of transcription start
PdAP2-7	Prudul26A026696T1	TATA-box	ATATAT	1376	6	1382	core promoter element around -30 of transcription start
PdAP2-7	Prudul26A026696T1	TATA-box	TATA	1377	4	1381	core promoter element around -30 of transcription start
PdAP2-7	Prudul26A026696T1	TATA-box	TACAAAA	1420	7	1427	core promoter element around -30 of transcription start
PdAP2-7	Prudul26A026696T1	TATA-box	TATACA	1423	6	1429	core promoter element around -30 of transcription start
PdAP2-7	Prudul26A026696T1	TATA-box	TATA	1425	4	1429	core promoter element around -30 of transcription start
PdAP2-7	Prudul26A026696T1	TATA-box	TACAAAA	1655	7	1662	core promoter element around -30 of transcription start
PdAP2-7	Prudul26A026696T1	TATA-box	ATATAA	1684	6	1690	core promoter element around -30 of transcription start
PdAP2-7	Prudul26A026696T1	TATA-box	TATA	1685	4	1689	core promoter element around -30 of transcription start
PdAP2-7	Prudul26A026696T1	TATA-box	TACAAAA	1705	7	1712	core promoter element around -30 of transcription start
PdAP2-7	Prudul26A026696T1	TATA-box	ATATAT	1850	6	1856	core promoter element around -30 of transcription start
PdAP2-7	Prudul26A026696T1	TATA-box	TATA	1851	4	1855	core promoter element around -30 of transcription start
PdAP2-7	Prudul26A026696T1	GCN4_motif	TGAGTCA	881	7	888	cis-regulatory element involved in endosperm expression
PdAP2-7	Prudul26A026696T1	GCN4_motif	TGAGTCA	1810	7	1817	cis-regulatory element involved in endosperm expression
PdAP2-7	Prudul26A026696T1	TCCC-motif	TCTCCCT	355	7	362	part of a light responsive element
PdAP2-7	Prudul26A026696T1	MYC	CAATTG	989	6	995
PdAP2-7	Prudul26A026696T1	MYC	CATTTG	1036	6	1042
PdAP2-7	Prudul26A026696T1	MYC	CATGTG	1571	6	1577
PdAP2-7	Prudul26A026696T1	GATA-motif	GATAGGA	360	7	367	part of a light responsive element
PdAP2-7	Prudul26A026696T1	P-box	CCTTTTG	133	7	140	gibberellin-responsive element
PdAP2-7	Prudul26A026696T1	P-box	CCTTTTG	816	7	823	gibberellin-responsive element
PdAP2-7	Prudul26A026696T1	P-box	CCTTTTG	1070	7	1077	gibberellin-responsive element
PdAP2-7	Prudul26A026696T1	ABRE	ACGTG	592	5	597	cis-acting element involved in the abscisic acid responsiveness
PdAP2-7	Prudul26A026696T1	ABRE	GCCGCGTGGC	1083	9	1092	cis-acting element involved in the abscisic acid responsiveness
PdAP2-7	Prudul26A026696T1	CTAG-motif	ACTAGCAGAA	888	9	897
PdAP2-7	Prudul26A026696T1	F-box	CTATTCTCATT	1990	10	2000
PdAP2-7	Prudul26A026696T1	AT-rich element	ATAGAAATCAA	116	10	126	binding site of AT-rich DNA binding protein (ATBP-1)
PdAP2-7	Prudul26A026696T1	AT-rich element	ATAGAAATCAA	1983	10	1993	binding site of AT-rich DNA binding protein (ATBP-1)
PdAP2-7	Prudul26A026696T1	CGTCA-motif	CGTCA	106	5	111	cis-acting regulatory element involved in the MeJA-responsiveness
PdAP2-7	Prudul26A026696T1	MBS	CAACTG	490	6	496	MYB binding site involved in drought-inducibility
PdAP2-7	Prudul26A026696T1	Myb	CAACTG	490	6	496
PdAP2-7	Prudul26A026696T1	Myb	TAACTG	825	6	831
PdAP2-7	Prudul26A026696T1	Box 4	ATTAAT	1002	6	1008	part of a conserved DNA module involved in light responsiveness
PdAP2-7	Prudul26A026696T1	Box 4	ATTAAT	1246	6	1252	part of a conserved DNA module involved in light responsiveness
PdAP2-8a	Prudul26A020899T1	MBS	CAACTG	656	6	662	MYB binding site involved in drought-inducibility
PdAP2-8a	Prudul26A020899T1	CGTCA-motif	CGTCA	1538	5	1543	cis-acting regulatory element involved in the MeJA-responsiveness
PdAP2-8a	Prudul26A020899T1	Myc	TCTCTTA	1297	7	1304
PdAP2-8a	Prudul26A020899T1	Myb	CAACTG	656	6	662
PdAP2-8a	Prudul26A020899T1	Box 4	ATTAAT	1715	6	1721	part of a conserved DNA module involved in light responsiveness
PdAP2-8a	Prudul26A020899T1	Box 4	ATTAAT	1884	6	1890	part of a conserved DNA module involved in light responsiveness
PdAP2-8a	Prudul26A020899T1	MBSI	aaaAaaC(G/C)GTTA	83	10.5	93.5	MYB binding site involved in flavonoid biosynthetic genes regulation
PdAP2-8a	Prudul26A020899T1	P-box	CCTTTTG	346	7	353	gibberellin-responsive element
PdAP2-8a	Prudul26A020899T1	P-box	CCTTTTG	1135	7	1142	gibberellin-responsive element
PdAP2-8a	Prudul26A020899T1	MYC	CATTTG	376	6	382
PdAP2-8a	Prudul26A020899T1	TGACG-motif	TGACG	1538	5	1543	cis-acting regulatory element involved in the MeJA-responsiveness
PdAP2-8a	Prudul26A020899T1	MYB-like sequence	TAACCA	917	6	923
PdAP2-8a	Prudul26A020899T1	MYB-like sequence	TAACCA	1171	6	1177
PdAP2-8a	Prudul26A020899T1	MYB-like sequence	TAACCA	1446	6	1452
PdAP2-8a	Prudul26A020899T1	TATA-box	TATACA	355	6	361	core promoter element around -30 of transcription start
PdAP2-8a	Prudul26A020899T1	TATA-box	TATATA	357	6	363	core promoter element around -30 of transcription start
PdAP2-8a	Prudul26A020899T1	TATA-box	ATATAT	358	6	364	core promoter element around -30 of transcription start
PdAP2-8a	Prudul26A020899T1	TATA-box	TATA	359	4	363	core promoter element around -30 of transcription start
PdAP2-8a	Prudul26A020899T1	TATA-box	TATA	396	4	400	core promoter element around -30 of transcription start
PdAP2-8a	Prudul26A020899T1	TATA-box	ATATAA	460	6	466	core promoter element around -30 of transcription start
PdAP2-8a	Prudul26A020899T1	TATA-box	TATA	461	4	465	core promoter element around -30 of transcription start
PdAP2-8a	Prudul26A020899T1	TATA-box	TACAAAA	519	7	526	core promoter element around -30 of transcription start
PdAP2-8a	Prudul26A020899T1	TATA-box	TATA	555	4	559	core promoter element around -30 of transcription start
PdAP2-8a	Prudul26A020899T1	TATA-box	ATATAA	600	6	606	core promoter element around -30 of transcription start
PdAP2-8a	Prudul26A020899T1	TATA-box	TATA	601	4	605	core promoter element around -30 of transcription start
PdAP2-8a	Prudul26A020899T1	TATA-box	ATATAT	933	6	939	core promoter element around -30 of transcription start
PdAP2-8a	Prudul26A020899T1	TATA-box	TATATA	934	6	940	core promoter element around -30 of transcription start
PdAP2-8a	Prudul26A020899T1	TATA-box	TATA	936	4	940	core promoter element around -30 of transcription start
PdAP2-8a	Prudul26A020899T1	TATA-box	TATACA	979	6	985	core promoter element around -30 of transcription start
PdAP2-8a	Prudul26A020899T1	TATA-box	TATA	981	4	985	core promoter element around -30 of transcription start
PdAP2-8a	Prudul26A020899T1	TATA-box	ATTATA	990	6	996	core promoter element around -30 of transcription start
PdAP2-8a	Prudul26A020899T1	TATA-box	TATAA	991	5	996	core promoter element around -30 of transcription start
PdAP2-8a	Prudul26A020899T1	TATA-box	TATA	992	4	996	core promoter element around -30 of transcription start
PdAP2-8a	Prudul26A020899T1	TATA-box	ATTATA	995	6	1001	core promoter element around -30 of transcription start
PdAP2-8a	Prudul26A020899T1	TATA-box	TATAA	996	5	1001	core promoter element around -30 of transcription start
PdAP2-8a	Prudul26A020899T1	TATA-box	TATA	997	4	1001	core promoter element around -30 of transcription start
PdAP2-8a	Prudul26A020899T1	TATA-box	TATAAA	1081	6	1087	core promoter element around -30 of transcription start
PdAP2-8a	Prudul26A020899T1	TATA-box	TATAA	1082	5	1087	core promoter element around -30 of transcription start
PdAP2-8a	Prudul26A020899T1	TATA-box	TATA	1083	4	1087	core promoter element around -30 of transcription start
PdAP2-8a	Prudul26A020899T1	TATA-box	ATTATA	1162	6	1168	core promoter element around -30 of transcription start
PdAP2-8a	Prudul26A020899T1	TATA-box	TATATAA	1163	7	1170	core promoter element around -30 of transcription start
PdAP2-8a	Prudul26A020899T1	TATA-box	TATATA	1164	6	1170	core promoter element around -30 of transcription start
PdAP2-8a	Prudul26A020899T1	TATA-box	TATA	1166	4	1170	core promoter element around -30 of transcription start
PdAP2-8a	Prudul26A020899T1	TATA-box	TACAAAA	1457	7	1464	core promoter element around -30 of transcription start
PdAP2-8a	Prudul26A020899T1	TATA-box	ATATAT	1478	6	1484	core promoter element around -30 of transcription start
PdAP2-8a	Prudul26A020899T1	TATA-box	TATATA	1479	6	1485	core promoter element around -30 of transcription start
PdAP2-8a	Prudul26A020899T1	TATA-box	ATATAT	1480	6	1486	core promoter element around -30 of transcription start
PdAP2-8a	Prudul26A020899T1	TATA-box	TATATA	1481	6	1487	core promoter element around -30 of transcription start
PdAP2-8a	Prudul26A020899T1	TATA-box	ATATAA	1482	6	1488	core promoter element around -30 of transcription start
PdAP2-8a	Prudul26A020899T1	TATA-box	TATA	1483	4	1487	core promoter element around -30 of transcription start
PdAP2-8a	Prudul26A020899T1	TATA-box	TATA	1544	4	1548	core promoter element around -30 of transcription start
PdAP2-8a	Prudul26A020899T1	TATA-box	TATAAA	1612	6	1618	core promoter element around -30 of transcription start
PdAP2-8a	Prudul26A020899T1	TATA-box	TATAA	1613	5	1618	core promoter element around -30 of transcription start
PdAP2-8a	Prudul26A020899T1	TATA-box	TATA	1614	4	1618	core promoter element around -30 of transcription start
PdAP2-8a	Prudul26A020899T1	TATA-box	TATATA	1664	6	1670	core promoter element around -30 of transcription start
PdAP2-8a	Prudul26A020899T1	TATA-box	ATATAT	1665	6	1671	core promoter element around -30 of transcription start
PdAP2-8a	Prudul26A020899T1	TATA-box	TATATA	1666	6	1672	core promoter element around -30 of transcription start
PdAP2-8a	Prudul26A020899T1	TATA-box	ATATAT	1667	6	1673	core promoter element around -30 of transcription start
PdAP2-8a	Prudul26A020899T1	TATA-box	TATATA	1668	6	1674	core promoter element around -30 of transcription start
PdAP2-8a	Prudul26A020899T1	TATA-box	ATATAT	1669	6	1675	core promoter element around -30 of transcription start
PdAP2-8a	Prudul26A020899T1	TATA-box	TATATA	1670	6	1676	core promoter element around -30 of transcription start
PdAP2-8a	Prudul26A020899T1	TATA-box	ATATAT	1671	6	1677	core promoter element around -30 of transcription start
PdAP2-8a	Prudul26A020899T1	TATA-box	TATATA	1672	6	1678	core promoter element around -30 of transcription start
PdAP2-8a	Prudul26A020899T1	TATA-box	ATATAT	1673	6	1679	core promoter element around -30 of transcription start
PdAP2-8a	Prudul26A020899T1	TATA-box	TATATA	1674	6	1680	core promoter element around -30 of transcription start
PdAP2-8a	Prudul26A020899T1	TATA-box	ATATAT	1675	6	1681	core promoter element around -30 of transcription start
PdAP2-8a	Prudul26A020899T1	TATA-box	TATATA	1676	6	1682	core promoter element around -30 of transcription start
PdAP2-8a	Prudul26A020899T1	TATA-box	ATATAT	1677	6	1683	core promoter element around -30 of transcription start
PdAP2-8a	Prudul26A020899T1	TATA-box	TATATA	1678	6	1684	core promoter element around -30 of transcription start
PdAP2-8a	Prudul26A020899T1	TATA-box	ATATAT	1679	6	1685	core promoter element around -30 of transcription start
PdAP2-8a	Prudul26A020899T1	TATA-box	TATATA	1680	6	1686	core promoter element around -30 of transcription start
PdAP2-8a	Prudul26A020899T1	TATA-box	ATATAT	1681	6	1687	core promoter element around -30 of transcription start
PdAP2-8a	Prudul26A020899T1	TATA-box	TATATA	1682	6	1688	core promoter element around -30 of transcription start
PdAP2-8a	Prudul26A020899T1	TATA-box	ATATAT	1683	6	1689	core promoter element around -30 of transcription start
PdAP2-8a	Prudul26A020899T1	TATA-box	TATATA	1684	6	1690	core promoter element around -30 of transcription start
PdAP2-8a	Prudul26A020899T1	TATA-box	ATATAT	1685	6	1691	core promoter element around -30 of transcription start
PdAP2-8a	Prudul26A020899T1	TATA-box	TATATA	1686	6	1692	core promoter element around -30 of transcription start
PdAP2-8a	Prudul26A020899T1	TATA-box	ATATAT	1687	6	1693	core promoter element around -30 of transcription start
PdAP2-8a	Prudul26A020899T1	TATA-box	TATATA	1688	6	1694	core promoter element around -30 of transcription start
PdAP2-8a	Prudul26A020899T1	TATA-box	ATATAA	1689	6	1695	core promoter element around -30 of transcription start
PdAP2-8a	Prudul26A020899T1	TATA-box	TATA	1690	4	1694	core promoter element around -30 of transcription start
PdAP2-8a	Prudul26A020899T1	TATA-box	taTATAAAtc	1701	10	1711	core promoter element around -30 of transcription start
PdAP2-8a	Prudul26A020899T1	TATA-box	TATAAAT	1702	7	1709	core promoter element around -30 of transcription start
PdAP2-8a	Prudul26A020899T1	TATA-box	TATAAA	1703	6	1709	core promoter element around -30 of transcription start
PdAP2-8a	Prudul26A020899T1	TATA-box	TATATAA	1704	7	1711	core promoter element around -30 of transcription start
PdAP2-8a	Prudul26A020899T1	TATA-box	TATATA	1705	6	1711	core promoter element around -30 of transcription start
PdAP2-8a	Prudul26A020899T1	TATA-box	ATATAA	1706	6	1712	core promoter element around -30 of transcription start
PdAP2-8a	Prudul26A020899T1	TATA-box	TATA	1707	4	1711	core promoter element around -30 of transcription start
PdAP2-8a	Prudul26A020899T1	TATA-box	ATTATA	1973	6	1979	core promoter element around -30 of transcription start
PdAP2-8a	Prudul26A020899T1	TATA-box	TATAA	1974	5	1979	core promoter element around -30 of transcription start
PdAP2-8a	Prudul26A020899T1	TATA-box	TATA	1975	4	1979	core promoter element around -30 of transcription start
PdAP2-8a	Prudul26A020899T1	WUN-motif	AAATTACTA	254	9	263
PdAP2-8a	Prudul26A020899T1	ARE	AAACCA	495	6	501	cis-acting regulatory element essential for the anaerobic induction
PdAP2-8a	Prudul26A020899T1	ARE	AAACCA	1357	6	1363	cis-acting regulatory element essential for the anaerobic induction
PdAP2-8a	Prudul26A020899T1	ARE	AAACCA	1894	6	1900	cis-acting regulatory element essential for the anaerobic induction
PdAP2-8a	Prudul26A020899T1	TCCC-motif	TCTCCCT	11	7	18	part of a light responsive element
PdAP2-8a	Prudul26A020899T1	TCCC-motif	TCTCCCT	1964	7	1971	part of a light responsive element
PdAP2-8a	Prudul26A020899T1	GCN4_motif	TGAGTCA	1643	7	1650	cis-regulatory element involved in endosperm expression
PdAP2-8a	Prudul26A020899T1	AT~TATA-box	TATATA	357	6	363
PdAP2-8a	Prudul26A020899T1	AT~TATA-box	TATATA	934	6	940
PdAP2-8a	Prudul26A020899T1	AT~TATA-box	TATATA	1164	6	1170
PdAP2-8a	Prudul26A020899T1	AT~TATA-box	TATATA	1479	6	1485
PdAP2-8a	Prudul26A020899T1	AT~TATA-box	TATATA	1481	6	1487
PdAP2-8a	Prudul26A020899T1	AT~TATA-box	TATATA	1664	6	1670
PdAP2-8a	Prudul26A020899T1	AT~TATA-box	TATATA	1666	6	1672
PdAP2-8a	Prudul26A020899T1	AT~TATA-box	TATATA	1668	6	1674
PdAP2-8a	Prudul26A020899T1	AT~TATA-box	TATATA	1670	6	1676
PdAP2-8a	Prudul26A020899T1	AT~TATA-box	TATATA	1672	6	1678
PdAP2-8a	Prudul26A020899T1	AT~TATA-box	TATATA	1674	6	1680
PdAP2-8a	Prudul26A020899T1	AT~TATA-box	TATATA	1676	6	1682
PdAP2-8a	Prudul26A020899T1	AT~TATA-box	TATATA	1678	6	1684
PdAP2-8a	Prudul26A020899T1	AT~TATA-box	TATATA	1680	6	1686
PdAP2-8a	Prudul26A020899T1	AT~TATA-box	TATATA	1682	6	1688
PdAP2-8a	Prudul26A020899T1	AT~TATA-box	TATATA	1684	6	1690
PdAP2-8a	Prudul26A020899T1	AT~TATA-box	TATATA	1686	6	1692
PdAP2-8a	Prudul26A020899T1	AT~TATA-box	TATATA	1688	6	1694
PdAP2-8a	Prudul26A020899T1	AT~TATA-box	TATATAAA	1703	8	1711
PdAP2-8a	Prudul26A020899T1	AT~TATA-box	TATATA	1705	6	1711
PdAP2-8a	Prudul26A020899T1	MYB	TAACCA	917	6	923
PdAP2-8a	Prudul26A020899T1	MYB	TAACCA	1171	6	1177
PdAP2-8a	Prudul26A020899T1	MYB	TAACCA	1446	6	1452
PdAP2-8a	Prudul26A020899T1		motif_sequence	16	4	20	short_function
PdAP2-8a	Prudul26A020899T1		motif_sequence	27	4	31	short_function
PdAP2-8a	Prudul26A020899T1		motif_sequence	151	4	155	short_function
PdAP2-8a	Prudul26A020899T1		motif_sequence	300	4	304	short_function
PdAP2-8a	Prudul26A020899T1		motif_sequence	690	4	694	short_function
PdAP2-8a	Prudul26A020899T1		motif_sequence	848	4	852	short_function
PdAP2-8a	Prudul26A020899T1		motif_sequence	883	4	887	short_function
PdAP2-8a	Prudul26A020899T1		motif_sequence	967	4	971	short_function
PdAP2-8a	Prudul26A020899T1		motif_sequence	1378	4	1382	short_function
PdAP2-8a	Prudul26A020899T1		motif_sequence	1428	4	1432	short_function
PdAP2-8a	Prudul26A020899T1		motif_sequence	1586	4	1590	short_function
PdAP2-8a	Prudul26A020899T1		motif_sequence	1731	4	1735	short_function
PdAP2-8a	Prudul26A020899T1		motif_sequence	1827	4	1831	short_function
PdAP2-8a	Prudul26A020899T1		motif_sequence	1920	4	1924	short_function
PdAP2-8a	Prudul26A020899T1		motif_sequence	1963	4	1967	short_function
PdAP2-8a	Prudul26A020899T1	as-1	TGACG	1538	5	1543
PdAP2-8a	Prudul26A020899T1	STRE	AGGGG	327	5	332
PdAP2-8a	Prudul26A020899T1	STRE	AGGGG	414	5	419
PdAP2-8a	Prudul26A020899T1	STRE	AGGGG	592	5	597
PdAP2-8a	Prudul26A020899T1	STRE	AGGGG	669	5	674
PdAP2-8a	Prudul26A020899T1	I-box	cCATATCCAAT	362	10	372	part of a light responsive element
PdAP2-8a	Prudul26A020899T1	GT1-motif	GGTTAA	82	6	88	light responsive element
PdAP2-8a	Prudul26A020899T1	GT1-motif	GGTTAA	341	6	347	light responsive element
PdAP2-8a	Prudul26A020899T1	GT1-motif	GGTTAAT	918	7	925	light responsive element
PdAP2-8a	Prudul26A020899T1	GT1-motif	GGTTAA	1874	6	1880	light responsive element
PdAP2-8a	Prudul26A020899T1	CAAT-box	CAAAT	53	5	58	common cis-acting element in promoter and enhancer regions
PdAP2-8a	Prudul26A020899T1	CAAT-box	CAAT	158	4	162
PdAP2-8a	Prudul26A020899T1	CAAT-box	CAAT	174	4	178
PdAP2-8a	Prudul26A020899T1	CAAT-box	CAAAT	179	5	184	common cis-acting element in promoter and enhancer regions
PdAP2-8a	Prudul26A020899T1	CAAT-box	CAAT	213	4	217
PdAP2-8a	Prudul26A020899T1	CAAT-box	CAAT	236	4	240
PdAP2-8a	Prudul26A020899T1	CAAT-box	CCAAT	332	5	337	common cis-acting element in promoter and enhancer regions
PdAP2-8a	Prudul26A020899T1	CAAT-box	CAAT	333	4	337
PdAP2-8a	Prudul26A020899T1	CAAT-box	CCAAT	362	5	367	common cis-acting element in promoter and enhancer regions
PdAP2-8a	Prudul26A020899T1	CAAT-box	CAAAT	376	5	381	common cis-acting element in promoter and enhancer regions
PdAP2-8a	Prudul26A020899T1	CAAT-box	CAAT	391	4	395
PdAP2-8a	Prudul26A020899T1	CAAT-box	CAAAT	424	5	429	common cis-acting element in promoter and enhancer regions
PdAP2-8a	Prudul26A020899T1	CAAT-box	CAAT	429	4	433
PdAP2-8a	Prudul26A020899T1	CAAT-box	CAAT	443	4	447
PdAP2-8a	Prudul26A020899T1	CAAT-box	CAAT	508	4	512
PdAP2-8a	Prudul26A020899T1	CAAT-box	CAAT	528	4	532
PdAP2-8a	Prudul26A020899T1	CAAT-box	CAAT	540	4	544
PdAP2-8a	Prudul26A020899T1	CAAT-box	CAAAT	597	5	602	common cis-acting element in promoter and enhancer regions
PdAP2-8a	Prudul26A020899T1	CAAT-box	CAAT	627	4	631
PdAP2-8a	Prudul26A020899T1	CAAT-box	CAAT	695	4	699
PdAP2-8a	Prudul26A020899T1	CAAT-box	CAAT	719	4	723
PdAP2-8a	Prudul26A020899T1	CAAT-box	CAAT	763	4	767
PdAP2-8a	Prudul26A020899T1	CAAT-box	CAAT	776	4	780
PdAP2-8a	Prudul26A020899T1	CAAT-box	CAAT	840	4	844
PdAP2-8a	Prudul26A020899T1	CAAT-box	CCAAT	853	5	858	common cis-acting element in promoter and enhancer regions
PdAP2-8a	Prudul26A020899T1	CAAT-box	CAAT	854	4	858
PdAP2-8a	Prudul26A020899T1	CAAT-box	CCAAT	858	5	863	common cis-acting element in promoter and enhancer regions
PdAP2-8a	Prudul26A020899T1	CAAT-box	CAAT	893	4	897
PdAP2-8a	Prudul26A020899T1	CAAT-box	CAAT	897	4	901
PdAP2-8a	Prudul26A020899T1	CAAT-box	CAAT	907	4	911
PdAP2-8a	Prudul26A020899T1	CAAT-box	CAAAT	914	5	919	common cis-acting element in promoter and enhancer regions
PdAP2-8a	Prudul26A020899T1	CAAT-box	CAAT	923	4	927
PdAP2-8a	Prudul26A020899T1	CAAT-box	CAAAT	946	5	951	common cis-acting element in promoter and enhancer regions
PdAP2-8a	Prudul26A020899T1	CAAT-box	CAAT	1001	4	1005
PdAP2-8a	Prudul26A020899T1	CAAT-box	CAAAT	1011	5	1016	common cis-acting element in promoter and enhancer regions
PdAP2-8a	Prudul26A020899T1	CAAT-box	CAAT	1067	4	1071
PdAP2-8a	Prudul26A020899T1	CAAT-box	CAAT	1076	4	1080
PdAP2-8a	Prudul26A020899T1	CAAT-box	CAAT	1180	4	1184
PdAP2-8a	Prudul26A020899T1	CAAT-box	CAAT	1186	4	1190
PdAP2-8a	Prudul26A020899T1	CAAT-box	CAAAT	1193	5	1198	common cis-acting element in promoter and enhancer regions
PdAP2-8a	Prudul26A020899T1	CAAT-box	CAAAT	1290	5	1295	common cis-acting element in promoter and enhancer regions
PdAP2-8a	Prudul26A020899T1	CAAT-box	CAAT	1548	4	1552
PdAP2-8a	Prudul26A020899T1	CAAT-box	CAAT	1694	4	1698
PdAP2-8a	Prudul26A020899T1	CAAT-box	CAAT	1747	4	1751
PdAP2-8a	Prudul26A020899T1	CAAT-box	CAAAT	1898	5	1903	common cis-acting element in promoter and enhancer regions
PdAP2-8a	Prudul26A020899T1	CAAT-box	CCCAATTT	1954	8	1962	common cis-acting element in promoter and enhancer regions
PdAP2-8a	Prudul26A020899T1	CAAT-box	CCAAT	1955	5	1960	common cis-acting element in promoter and enhancer regions
PdAP2-8a	Prudul26A020899T1	CAAT-box	CAAT	1956	4	1960
PdAP2-8a	Prudul26A020899T1	CAAT-box	CAAAT	1958	5	1963	common cis-acting element in promoter and enhancer regions
PdAP2-8a	Prudul26A020899T1	circadian	CAAAGATATC	1083	9	1092	cis-acting regulatory element involved in circadian control
PdAP2-8a	Prudul26A020899T1	TC-rich repeats	GTTTTCTTAC	489	9	498	cis-acting element involved in defense and stress responsiveness
PdAP2-8a	Prudul26A020899T1	AAGAA-motif	GAAAGAA	489	7	496
PdAP2-8a	Prudul26A020899T1	AAGAA-motif	GAAAGAA	1923	7	1930
PdAP2-8a	Prudul26A020899T1	Unnamed__4	CTCC	13	4	17
PdAP2-8a	Prudul26A020899T1	Unnamed__4	CTCC	106	4	110
PdAP2-8a	Prudul26A020899T1	Unnamed__4	CTCC	122	4	126
PdAP2-8a	Prudul26A020899T1	Unnamed__4	CTCC	296	4	300
PdAP2-8a	Prudul26A020899T1	Unnamed__4	CTCC	330	4	334
PdAP2-8a	Prudul26A020899T1	Unnamed__4	CTCC	614	4	618
PdAP2-8a	Prudul26A020899T1	Unnamed__4	CTCC	969	4	973
PdAP2-8a	Prudul26A020899T1	Unnamed__4	CTCC	1123	4	1127
PdAP2-8a	Prudul26A020899T1	Unnamed__4	CTCC	1146	4	1150
PdAP2-8a	Prudul26A020899T1	Unnamed__4	CTCC	1555	4	1559
PdAP2-8a	Prudul26A020899T1	Unnamed__4	CTCC	1604	4	1608
PdAP2-8a	Prudul26A020899T1	Unnamed__4	CTCC	1731	4	1735
PdAP2-8a	Prudul26A020899T1	Unnamed__4	CTCC	1965	4	1969
PdAP2-8a	Prudul26A020899T1	Unnamed__4	CTCC	1969	4	1973
PdAP2-8a	Prudul26A020899T1	W box	TTGACC	587	6	593
PdAP2-8b	Prudul26A020899T2	AT~TATA-box	TATATA	357	6	363
PdAP2-8b	Prudul26A020899T2	AT~TATA-box	TATATA	934	6	940
PdAP2-8b	Prudul26A020899T2	AT~TATA-box	TATATA	1164	6	1170
PdAP2-8b	Prudul26A020899T2	AT~TATA-box	TATATA	1479	6	1485
PdAP2-8b	Prudul26A020899T2	AT~TATA-box	TATATA	1481	6	1487
PdAP2-8b	Prudul26A020899T2	AT~TATA-box	TATATA	1664	6	1670
PdAP2-8b	Prudul26A020899T2	AT~TATA-box	TATATA	1666	6	1672
PdAP2-8b	Prudul26A020899T2	AT~TATA-box	TATATA	1668	6	1674
PdAP2-8b	Prudul26A020899T2	AT~TATA-box	TATATA	1670	6	1676
PdAP2-8b	Prudul26A020899T2	AT~TATA-box	TATATA	1672	6	1678
PdAP2-8b	Prudul26A020899T2	AT~TATA-box	TATATA	1674	6	1680
PdAP2-8b	Prudul26A020899T2	AT~TATA-box	TATATA	1676	6	1682
PdAP2-8b	Prudul26A020899T2	AT~TATA-box	TATATA	1678	6	1684
PdAP2-8b	Prudul26A020899T2	AT~TATA-box	TATATA	1680	6	1686
PdAP2-8b	Prudul26A020899T2	AT~TATA-box	TATATA	1682	6	1688
PdAP2-8b	Prudul26A020899T2	AT~TATA-box	TATATA	1684	6	1690
PdAP2-8b	Prudul26A020899T2	AT~TATA-box	TATATA	1686	6	1692
PdAP2-8b	Prudul26A020899T2	AT~TATA-box	TATATA	1688	6	1694
PdAP2-8b	Prudul26A020899T2	AT~TATA-box	TATATAAA	1703	8	1711
PdAP2-8b	Prudul26A020899T2	AT~TATA-box	TATATA	1705	6	1711
PdAP2-8b	Prudul26A020899T2	GCN4_motif	TGAGTCA	1643	7	1650	cis-regulatory element involved in endosperm expression
PdAP2-8b	Prudul26A020899T2	TCCC-motif	TCTCCCT	11	7	18	part of a light responsive element
PdAP2-8b	Prudul26A020899T2	TCCC-motif	TCTCCCT	1964	7	1971	part of a light responsive element
PdAP2-8b	Prudul26A020899T2	ARE	AAACCA	495	6	501	cis-acting regulatory element essential for the anaerobic induction
PdAP2-8b	Prudul26A020899T2	ARE	AAACCA	1357	6	1363	cis-acting regulatory element essential for the anaerobic induction
PdAP2-8b	Prudul26A020899T2	ARE	AAACCA	1894	6	1900	cis-acting regulatory element essential for the anaerobic induction
PdAP2-8b	Prudul26A020899T2	WUN-motif	AAATTACTA	254	9	263
PdAP2-8b	Prudul26A020899T2	TATA-box	TATACA	355	6	361	core promoter element around -30 of transcription start
PdAP2-8b	Prudul26A020899T2	TATA-box	TATATA	357	6	363	core promoter element around -30 of transcription start
PdAP2-8b	Prudul26A020899T2	TATA-box	ATATAT	358	6	364	core promoter element around -30 of transcription start
PdAP2-8b	Prudul26A020899T2	TATA-box	TATA	359	4	363	core promoter element around -30 of transcription start
PdAP2-8b	Prudul26A020899T2	TATA-box	TATA	396	4	400	core promoter element around -30 of transcription start
PdAP2-8b	Prudul26A020899T2	TATA-box	ATATAA	460	6	466	core promoter element around -30 of transcription start
PdAP2-8b	Prudul26A020899T2	TATA-box	TATA	461	4	465	core promoter element around -30 of transcription start
PdAP2-8b	Prudul26A020899T2	TATA-box	TACAAAA	519	7	526	core promoter element around -30 of transcription start
PdAP2-8b	Prudul26A020899T2	TATA-box	TATA	555	4	559	core promoter element around -30 of transcription start
PdAP2-8b	Prudul26A020899T2	TATA-box	ATATAA	600	6	606	core promoter element around -30 of transcription start
PdAP2-8b	Prudul26A020899T2	TATA-box	TATA	601	4	605	core promoter element around -30 of transcription start
PdAP2-8b	Prudul26A020899T2	TATA-box	ATATAT	933	6	939	core promoter element around -30 of transcription start
PdAP2-8b	Prudul26A020899T2	TATA-box	TATATA	934	6	940	core promoter element around -30 of transcription start
PdAP2-8b	Prudul26A020899T2	TATA-box	TATA	936	4	940	core promoter element around -30 of transcription start
PdAP2-8b	Prudul26A020899T2	TATA-box	TATACA	979	6	985	core promoter element around -30 of transcription start
PdAP2-8b	Prudul26A020899T2	TATA-box	TATA	981	4	985	core promoter element around -30 of transcription start
PdAP2-8b	Prudul26A020899T2	TATA-box	ATTATA	990	6	996	core promoter element around -30 of transcription start
PdAP2-8b	Prudul26A020899T2	TATA-box	TATAA	991	5	996	core promoter element around -30 of transcription start
PdAP2-8b	Prudul26A020899T2	TATA-box	TATA	992	4	996	core promoter element around -30 of transcription start
PdAP2-8b	Prudul26A020899T2	TATA-box	ATTATA	995	6	1001	core promoter element around -30 of transcription start
PdAP2-8b	Prudul26A020899T2	TATA-box	TATAA	996	5	1001	core promoter element around -30 of transcription start
PdAP2-8b	Prudul26A020899T2	TATA-box	TATA	997	4	1001	core promoter element around -30 of transcription start
PdAP2-8b	Prudul26A020899T2	TATA-box	TATAAA	1081	6	1087	core promoter element around -30 of transcription start
PdAP2-8b	Prudul26A020899T2	TATA-box	TATAA	1082	5	1087	core promoter element around -30 of transcription start
PdAP2-8b	Prudul26A020899T2	TATA-box	TATA	1083	4	1087	core promoter element around -30 of transcription start
PdAP2-8b	Prudul26A020899T2	TATA-box	ATTATA	1162	6	1168	core promoter element around -30 of transcription start
PdAP2-8b	Prudul26A020899T2	TATA-box	TATATAA	1163	7	1170	core promoter element around -30 of transcription start
PdAP2-8b	Prudul26A020899T2	TATA-box	TATATA	1164	6	1170	core promoter element around -30 of transcription start
PdAP2-8b	Prudul26A020899T2	TATA-box	TATA	1166	4	1170	core promoter element around -30 of transcription start
PdAP2-8b	Prudul26A020899T2	TATA-box	TACAAAA	1457	7	1464	core promoter element around -30 of transcription start
PdAP2-8b	Prudul26A020899T2	TATA-box	ATATAT	1478	6	1484	core promoter element around -30 of transcription start
PdAP2-8b	Prudul26A020899T2	TATA-box	TATATA	1479	6	1485	core promoter element around -30 of transcription start
PdAP2-8b	Prudul26A020899T2	TATA-box	ATATAT	1480	6	1486	core promoter element around -30 of transcription start
PdAP2-8b	Prudul26A020899T2	TATA-box	TATATA	1481	6	1487	core promoter element around -30 of transcription start
PdAP2-8b	Prudul26A020899T2	TATA-box	ATATAA	1482	6	1488	core promoter element around -30 of transcription start
PdAP2-8b	Prudul26A020899T2	TATA-box	TATA	1483	4	1487	core promoter element around -30 of transcription start
PdAP2-8b	Prudul26A020899T2	TATA-box	TATA	1544	4	1548	core promoter element around -30 of transcription start
PdAP2-8b	Prudul26A020899T2	TATA-box	TATAAA	1612	6	1618	core promoter element around -30 of transcription start
PdAP2-8b	Prudul26A020899T2	TATA-box	TATAA	1613	5	1618	core promoter element around -30 of transcription start
PdAP2-8b	Prudul26A020899T2	TATA-box	TATA	1614	4	1618	core promoter element around -30 of transcription start
PdAP2-8b	Prudul26A020899T2	TATA-box	TATATA	1664	6	1670	core promoter element around -30 of transcription start
PdAP2-8b	Prudul26A020899T2	TATA-box	ATATAT	1665	6	1671	core promoter element around -30 of transcription start
PdAP2-8b	Prudul26A020899T2	TATA-box	TATATA	1666	6	1672	core promoter element around -30 of transcription start
PdAP2-8b	Prudul26A020899T2	TATA-box	ATATAT	1667	6	1673	core promoter element around -30 of transcription start
PdAP2-8b	Prudul26A020899T2	TATA-box	TATATA	1668	6	1674	core promoter element around -30 of transcription start
PdAP2-8b	Prudul26A020899T2	TATA-box	ATATAT	1669	6	1675	core promoter element around -30 of transcription start
PdAP2-8b	Prudul26A020899T2	TATA-box	TATATA	1670	6	1676	core promoter element around -30 of transcription start
PdAP2-8b	Prudul26A020899T2	TATA-box	ATATAT	1671	6	1677	core promoter element around -30 of transcription start
PdAP2-8b	Prudul26A020899T2	TATA-box	TATATA	1672	6	1678	core promoter element around -30 of transcription start
PdAP2-8b	Prudul26A020899T2	TATA-box	ATATAT	1673	6	1679	core promoter element around -30 of transcription start
PdAP2-8b	Prudul26A020899T2	TATA-box	TATATA	1674	6	1680	core promoter element around -30 of transcription start
PdAP2-8b	Prudul26A020899T2	TATA-box	ATATAT	1675	6	1681	core promoter element around -30 of transcription start
PdAP2-8b	Prudul26A020899T2	TATA-box	TATATA	1676	6	1682	core promoter element around -30 of transcription start
PdAP2-8b	Prudul26A020899T2	TATA-box	ATATAT	1677	6	1683	core promoter element around -30 of transcription start
PdAP2-8b	Prudul26A020899T2	TATA-box	TATATA	1678	6	1684	core promoter element around -30 of transcription start
PdAP2-8b	Prudul26A020899T2	TATA-box	ATATAT	1679	6	1685	core promoter element around -30 of transcription start
PdAP2-8b	Prudul26A020899T2	TATA-box	TATATA	1680	6	1686	core promoter element around -30 of transcription start
PdAP2-8b	Prudul26A020899T2	TATA-box	ATATAT	1681	6	1687	core promoter element around -30 of transcription start
PdAP2-8b	Prudul26A020899T2	TATA-box	TATATA	1682	6	1688	core promoter element around -30 of transcription start
PdAP2-8b	Prudul26A020899T2	TATA-box	ATATAT	1683	6	1689	core promoter element around -30 of transcription start
PdAP2-8b	Prudul26A020899T2	TATA-box	TATATA	1684	6	1690	core promoter element around -30 of transcription start
PdAP2-8b	Prudul26A020899T2	TATA-box	ATATAT	1685	6	1691	core promoter element around -30 of transcription start
PdAP2-8b	Prudul26A020899T2	TATA-box	TATATA	1686	6	1692	core promoter element around -30 of transcription start
PdAP2-8b	Prudul26A020899T2	TATA-box	ATATAT	1687	6	1693	core promoter element around -30 of transcription start
PdAP2-8b	Prudul26A020899T2	TATA-box	TATATA	1688	6	1694	core promoter element around -30 of transcription start
PdAP2-8b	Prudul26A020899T2	TATA-box	ATATAA	1689	6	1695	core promoter element around -30 of transcription start
PdAP2-8b	Prudul26A020899T2	TATA-box	TATA	1690	4	1694	core promoter element around -30 of transcription start
PdAP2-8b	Prudul26A020899T2	TATA-box	taTATAAAtc	1701	10	1711	core promoter element around -30 of transcription start
PdAP2-8b	Prudul26A020899T2	TATA-box	TATAAAT	1702	7	1709	core promoter element around -30 of transcription start
PdAP2-8b	Prudul26A020899T2	TATA-box	TATAAA	1703	6	1709	core promoter element around -30 of transcription start
PdAP2-8b	Prudul26A020899T2	TATA-box	TATATAA	1704	7	1711	core promoter element around -30 of transcription start
PdAP2-8b	Prudul26A020899T2	TATA-box	TATATA	1705	6	1711	core promoter element around -30 of transcription start
PdAP2-8b	Prudul26A020899T2	TATA-box	ATATAA	1706	6	1712	core promoter element around -30 of transcription start
PdAP2-8b	Prudul26A020899T2	TATA-box	TATA	1707	4	1711	core promoter element around -30 of transcription start
PdAP2-8b	Prudul26A020899T2	TATA-box	ATTATA	1973	6	1979	core promoter element around -30 of transcription start
PdAP2-8b	Prudul26A020899T2	TATA-box	TATAA	1974	5	1979	core promoter element around -30 of transcription start
PdAP2-8b	Prudul26A020899T2	TATA-box	TATA	1975	4	1979	core promoter element around -30 of transcription start
PdAP2-8b	Prudul26A020899T2	MYB-like sequence	TAACCA	917	6	923
PdAP2-8b	Prudul26A020899T2	MYB-like sequence	TAACCA	1171	6	1177
PdAP2-8b	Prudul26A020899T2	MYB-like sequence	TAACCA	1446	6	1452
PdAP2-8b	Prudul26A020899T2	TGACG-motif	TGACG	1538	5	1543	cis-acting regulatory element involved in the MeJA-responsiveness
PdAP2-8b	Prudul26A020899T2	MYC	CATTTG	376	6	382
PdAP2-8b	Prudul26A020899T2	P-box	CCTTTTG	346	7	353	gibberellin-responsive element
PdAP2-8b	Prudul26A020899T2	P-box	CCTTTTG	1135	7	1142	gibberellin-responsive element
PdAP2-8b	Prudul26A020899T2	MBSI	aaaAaaC(G/C)GTTA	83	10.5	93.5	MYB binding site involved in flavonoid biosynthetic genes regulation
PdAP2-8b	Prudul26A020899T2	Box 4	ATTAAT	1715	6	1721	part of a conserved DNA module involved in light responsiveness
PdAP2-8b	Prudul26A020899T2	Box 4	ATTAAT	1884	6	1890	part of a conserved DNA module involved in light responsiveness
PdAP2-8b	Prudul26A020899T2	Myb	CAACTG	656	6	662
PdAP2-8b	Prudul26A020899T2	Myc	TCTCTTA	1297	7	1304
PdAP2-8b	Prudul26A020899T2	CGTCA-motif	CGTCA	1538	5	1543	cis-acting regulatory element involved in the MeJA-responsiveness
PdAP2-8b	Prudul26A020899T2	MBS	CAACTG	656	6	662	MYB binding site involved in drought-inducibility
PdAP2-8b	Prudul26A020899T2	W box	TTGACC	587	6	593
PdAP2-8b	Prudul26A020899T2	Unnamed__4	CTCC	13	4	17
PdAP2-8b	Prudul26A020899T2	Unnamed__4	CTCC	106	4	110
PdAP2-8b	Prudul26A020899T2	Unnamed__4	CTCC	122	4	126
PdAP2-8b	Prudul26A020899T2	Unnamed__4	CTCC	296	4	300
PdAP2-8b	Prudul26A020899T2	Unnamed__4	CTCC	330	4	334
PdAP2-8b	Prudul26A020899T2	Unnamed__4	CTCC	614	4	618
PdAP2-8b	Prudul26A020899T2	Unnamed__4	CTCC	969	4	973
PdAP2-8b	Prudul26A020899T2	Unnamed__4	CTCC	1123	4	1127
PdAP2-8b	Prudul26A020899T2	Unnamed__4	CTCC	1146	4	1150
PdAP2-8b	Prudul26A020899T2	Unnamed__4	CTCC	1555	4	1559
PdAP2-8b	Prudul26A020899T2	Unnamed__4	CTCC	1604	4	1608
PdAP2-8b	Prudul26A020899T2	Unnamed__4	CTCC	1731	4	1735
PdAP2-8b	Prudul26A020899T2	Unnamed__4	CTCC	1965	4	1969
PdAP2-8b	Prudul26A020899T2	Unnamed__4	CTCC	1969	4	1973
PdAP2-8b	Prudul26A020899T2	TC-rich repeats	GTTTTCTTAC	489	9	498	cis-acting element involved in defense and stress responsiveness
PdAP2-8b	Prudul26A020899T2	AAGAA-motif	GAAAGAA	489	7	496
PdAP2-8b	Prudul26A020899T2	AAGAA-motif	GAAAGAA	1923	7	1930
PdAP2-8b	Prudul26A020899T2	circadian	CAAAGATATC	1083	9	1092	cis-acting regulatory element involved in circadian control
PdAP2-8b	Prudul26A020899T2	CAAT-box	CAAAT	53	5	58	common cis-acting element in promoter and enhancer regions
PdAP2-8b	Prudul26A020899T2	CAAT-box	CAAT	158	4	162
PdAP2-8b	Prudul26A020899T2	CAAT-box	CAAT	174	4	178
PdAP2-8b	Prudul26A020899T2	CAAT-box	CAAAT	179	5	184	common cis-acting element in promoter and enhancer regions
PdAP2-8b	Prudul26A020899T2	CAAT-box	CAAT	213	4	217
PdAP2-8b	Prudul26A020899T2	CAAT-box	CAAT	236	4	240
PdAP2-8b	Prudul26A020899T2	CAAT-box	CCAAT	332	5	337	common cis-acting element in promoter and enhancer regions
PdAP2-8b	Prudul26A020899T2	CAAT-box	CAAT	333	4	337
PdAP2-8b	Prudul26A020899T2	CAAT-box	CCAAT	362	5	367	common cis-acting element in promoter and enhancer regions
PdAP2-8b	Prudul26A020899T2	CAAT-box	CAAAT	376	5	381	common cis-acting element in promoter and enhancer regions
PdAP2-8b	Prudul26A020899T2	CAAT-box	CAAT	391	4	395
PdAP2-8b	Prudul26A020899T2	CAAT-box	CAAAT	424	5	429	common cis-acting element in promoter and enhancer regions
PdAP2-8b	Prudul26A020899T2	CAAT-box	CAAT	429	4	433
PdAP2-8b	Prudul26A020899T2	CAAT-box	CAAT	443	4	447
PdAP2-8b	Prudul26A020899T2	CAAT-box	CAAT	508	4	512
PdAP2-8b	Prudul26A020899T2	CAAT-box	CAAT	528	4	532
PdAP2-8b	Prudul26A020899T2	CAAT-box	CAAT	540	4	544
PdAP2-8b	Prudul26A020899T2	CAAT-box	CAAAT	597	5	602	common cis-acting element in promoter and enhancer regions
PdAP2-8b	Prudul26A020899T2	CAAT-box	CAAT	627	4	631
PdAP2-8b	Prudul26A020899T2	CAAT-box	CAAT	695	4	699
PdAP2-8b	Prudul26A020899T2	CAAT-box	CAAT	719	4	723
PdAP2-8b	Prudul26A020899T2	CAAT-box	CAAT	763	4	767
PdAP2-8b	Prudul26A020899T2	CAAT-box	CAAT	776	4	780
PdAP2-8b	Prudul26A020899T2	CAAT-box	CAAT	840	4	844
PdAP2-8b	Prudul26A020899T2	CAAT-box	CCAAT	853	5	858	common cis-acting element in promoter and enhancer regions
PdAP2-8b	Prudul26A020899T2	CAAT-box	CAAT	854	4	858
PdAP2-8b	Prudul26A020899T2	CAAT-box	CCAAT	858	5	863	common cis-acting element in promoter and enhancer regions
PdAP2-8b	Prudul26A020899T2	CAAT-box	CAAT	893	4	897
PdAP2-8b	Prudul26A020899T2	CAAT-box	CAAT	897	4	901
PdAP2-8b	Prudul26A020899T2	CAAT-box	CAAT	907	4	911
PdAP2-8b	Prudul26A020899T2	CAAT-box	CAAAT	914	5	919	common cis-acting element in promoter and enhancer regions
PdAP2-8b	Prudul26A020899T2	CAAT-box	CAAT	923	4	927
PdAP2-8b	Prudul26A020899T2	CAAT-box	CAAAT	946	5	951	common cis-acting element in promoter and enhancer regions
PdAP2-8b	Prudul26A020899T2	CAAT-box	CAAT	1001	4	1005
PdAP2-8b	Prudul26A020899T2	CAAT-box	CAAAT	1011	5	1016	common cis-acting element in promoter and enhancer regions
PdAP2-8b	Prudul26A020899T2	CAAT-box	CAAT	1067	4	1071
PdAP2-8b	Prudul26A020899T2	CAAT-box	CAAT	1076	4	1080
PdAP2-8b	Prudul26A020899T2	CAAT-box	CAAT	1180	4	1184
PdAP2-8b	Prudul26A020899T2	CAAT-box	CAAT	1186	4	1190
PdAP2-8b	Prudul26A020899T2	CAAT-box	CAAAT	1193	5	1198	common cis-acting element in promoter and enhancer regions
PdAP2-8b	Prudul26A020899T2	CAAT-box	CAAAT	1290	5	1295	common cis-acting element in promoter and enhancer regions
PdAP2-8b	Prudul26A020899T2	CAAT-box	CAAT	1548	4	1552
PdAP2-8b	Prudul26A020899T2	CAAT-box	CAAT	1694	4	1698
PdAP2-8b	Prudul26A020899T2	CAAT-box	CAAT	1747	4	1751
PdAP2-8b	Prudul26A020899T2	CAAT-box	CAAAT	1898	5	1903	common cis-acting element in promoter and enhancer regions
PdAP2-8b	Prudul26A020899T2	CAAT-box	CCCAATTT	1954	8	1962	common cis-acting element in promoter and enhancer regions
PdAP2-8b	Prudul26A020899T2	CAAT-box	CCAAT	1955	5	1960	common cis-acting element in promoter and enhancer regions
PdAP2-8b	Prudul26A020899T2	CAAT-box	CAAT	1956	4	1960
PdAP2-8b	Prudul26A020899T2	CAAT-box	CAAAT	1958	5	1963	common cis-acting element in promoter and enhancer regions
PdAP2-8b	Prudul26A020899T2	GT1-motif	GGTTAA	82	6	88	light responsive element
PdAP2-8b	Prudul26A020899T2	GT1-motif	GGTTAA	341	6	347	light responsive element
PdAP2-8b	Prudul26A020899T2	GT1-motif	GGTTAAT	918	7	925	light responsive element
PdAP2-8b	Prudul26A020899T2	GT1-motif	GGTTAA	1874	6	1880	light responsive element
PdAP2-8b	Prudul26A020899T2	I-box	cCATATCCAAT	362	10	372	part of a light responsive element
PdAP2-8b	Prudul26A020899T2	STRE	AGGGG	327	5	332
PdAP2-8b	Prudul26A020899T2	STRE	AGGGG	414	5	419
PdAP2-8b	Prudul26A020899T2	STRE	AGGGG	592	5	597
PdAP2-8b	Prudul26A020899T2	STRE	AGGGG	669	5	674
PdAP2-8b	Prudul26A020899T2	as-1	TGACG	1538	5	1543
PdAP2-8b	Prudul26A020899T2		motif_sequence	16	4	20	short_function
PdAP2-8b	Prudul26A020899T2		motif_sequence	27	4	31	short_function
PdAP2-8b	Prudul26A020899T2		motif_sequence	151	4	155	short_function
PdAP2-8b	Prudul26A020899T2		motif_sequence	300	4	304	short_function
PdAP2-8b	Prudul26A020899T2		motif_sequence	690	4	694	short_function
PdAP2-8b	Prudul26A020899T2		motif_sequence	848	4	852	short_function
PdAP2-8b	Prudul26A020899T2		motif_sequence	883	4	887	short_function
PdAP2-8b	Prudul26A020899T2		motif_sequence	967	4	971	short_function
PdAP2-8b	Prudul26A020899T2		motif_sequence	1378	4	1382	short_function
PdAP2-8b	Prudul26A020899T2		motif_sequence	1428	4	1432	short_function
PdAP2-8b	Prudul26A020899T2		motif_sequence	1586	4	1590	short_function
PdAP2-8b	Prudul26A020899T2		motif_sequence	1731	4	1735	short_function
PdAP2-8b	Prudul26A020899T2		motif_sequence	1827	4	1831	short_function
PdAP2-8b	Prudul26A020899T2		motif_sequence	1920	4	1924	short_function
PdAP2-8b	Prudul26A020899T2		motif_sequence	1963	4	1967	short_function
PdAP2-8b	Prudul26A020899T2	MYB	TAACCA	917	6	923
PdAP2-8b	Prudul26A020899T2	MYB	TAACCA	1171	6	1177
PdAP2-8b	Prudul26A020899T2	MYB	TAACCA	1446	6	1452
PdAP2-9	Prudul26A019628T1	Unnamed__4	CTCC	61	4	65
PdAP2-9	Prudul26A019628T1	Unnamed__4	CTCC	80	4	84
PdAP2-9	Prudul26A019628T1	Unnamed__4	CTCC	89	4	93
PdAP2-9	Prudul26A019628T1	Unnamed__4	CTCC	727	4	731
PdAP2-9	Prudul26A019628T1	Unnamed__4	CTCC	737	4	741
PdAP2-9	Prudul26A019628T1	Unnamed__4	CTCC	740	4	744
PdAP2-9	Prudul26A019628T1	Unnamed__4	CTCC	932	4	936
PdAP2-9	Prudul26A019628T1	Unnamed__4	CTCC	939	4	943
PdAP2-9	Prudul26A019628T1	Unnamed__4	CTCC	1042	4	1046
PdAP2-9	Prudul26A019628T1	Unnamed__4	CTCC	1106	4	1110
PdAP2-9	Prudul26A019628T1	Unnamed__4	CTCC	1397	4	1401
PdAP2-9	Prudul26A019628T1	Unnamed__4	CTCC	1796	4	1800
PdAP2-9	Prudul26A019628T1	W box	TTGACC	594	6	600
PdAP2-9	Prudul26A019628T1	AAGAA-motif	GAAAGAA	195	7	202
PdAP2-9	Prudul26A019628T1		motif_sequence	61	4	65	short_function
PdAP2-9	Prudul26A019628T1		motif_sequence	108	4	112	short_function
PdAP2-9	Prudul26A019628T1		motif_sequence	160	4	164	short_function
PdAP2-9	Prudul26A019628T1		motif_sequence	202	4	206	short_function
PdAP2-9	Prudul26A019628T1		motif_sequence	211	4	215	short_function
PdAP2-9	Prudul26A019628T1		motif_sequence	516	4	520	short_function
PdAP2-9	Prudul26A019628T1		motif_sequence	643	4	647	short_function
PdAP2-9	Prudul26A019628T1		motif_sequence	1042	4	1046	short_function
PdAP2-9	Prudul26A019628T1		motif_sequence	1101	4	1105	short_function
PdAP2-9	Prudul26A019628T1		motif_sequence	1106	4	1110	short_function
PdAP2-9	Prudul26A019628T1		motif_sequence	1173	4	1177	short_function
PdAP2-9	Prudul26A019628T1		motif_sequence	1263	4	1267	short_function
PdAP2-9	Prudul26A019628T1		motif_sequence	1395	4	1399	short_function
PdAP2-9	Prudul26A019628T1		motif_sequence	1468	4	1472	short_function
PdAP2-9	Prudul26A019628T1		motif_sequence	1527	4	1531	short_function
PdAP2-9	Prudul26A019628T1		motif_sequence	1671	4	1675	short_function
PdAP2-9	Prudul26A019628T1		motif_sequence	1721	4	1725	short_function
PdAP2-9	Prudul26A019628T1		motif_sequence	1796	4	1800	short_function
PdAP2-9	Prudul26A019628T1		motif_sequence	1889	4	1893	short_function
PdAP2-9	Prudul26A019628T1	WRE3	CCACCT	112	6	118
PdAP2-9	Prudul26A019628T1	A-box	CCGTCC	118	6	124	cis-acting regulatory element
PdAP2-9	Prudul26A019628T1	A-box	CCGTCC	1181	6	1187	cis-acting regulatory element
PdAP2-9	Prudul26A019628T1	as-1	TGACG	123	5	128
PdAP2-9	Prudul26A019628T1	STRE	AGGGG	807	5	812
PdAP2-9	Prudul26A019628T1	STRE	AGGGG	1406	5	1411
PdAP2-9	Prudul26A019628T1	ABRE4	CACGTA	493	6	499
PdAP2-9	Prudul26A019628T1	GT1-motif	GGTTAAT	455	7	462	light responsive element
PdAP2-9	Prudul26A019628T1	CAAT-box	CAAT	102	4	106
PdAP2-9	Prudul26A019628T1	CAAT-box	CAAAT	147	5	152	common cis-acting element in promoter and enhancer regions
PdAP2-9	Prudul26A019628T1	CAAT-box	CAAAT	217	5	222	common cis-acting element in promoter and enhancer regions
PdAP2-9	Prudul26A019628T1	CAAT-box	CAAT	266	4	270
PdAP2-9	Prudul26A019628T1	CAAT-box	CCAAT	281	5	286	common cis-acting element in promoter and enhancer regions
PdAP2-9	Prudul26A019628T1	CAAT-box	CAAT	282	4	286
PdAP2-9	Prudul26A019628T1	CAAT-box	CCAAT	291	5	296	common cis-acting element in promoter and enhancer regions
PdAP2-9	Prudul26A019628T1	CAAT-box	CAAT	292	4	296
PdAP2-9	Prudul26A019628T1	CAAT-box	CAAT	294	4	298
PdAP2-9	Prudul26A019628T1	CAAT-box	CCAAT	344	5	349	common cis-acting element in promoter and enhancer regions
PdAP2-9	Prudul26A019628T1	CAAT-box	CAAT	345	4	349
PdAP2-9	Prudul26A019628T1	CAAT-box	CAAAT	350	5	355	common cis-acting element in promoter and enhancer regions
PdAP2-9	Prudul26A019628T1	CAAT-box	CCAAT	360	5	365	common cis-acting element in promoter and enhancer regions
PdAP2-9	Prudul26A019628T1	CAAT-box	CAAAT	437	5	442	common cis-acting element in promoter and enhancer regions
PdAP2-9	Prudul26A019628T1	CAAT-box	CAAT	513	4	517
PdAP2-9	Prudul26A019628T1	CAAT-box	CAAT	601	4	605
PdAP2-9	Prudul26A019628T1	CAAT-box	CAAAT	694	5	699	common cis-acting element in promoter and enhancer regions
PdAP2-9	Prudul26A019628T1	CAAT-box	CAAT	714	4	718
PdAP2-9	Prudul26A019628T1	CAAT-box	CAAT	731	4	735
PdAP2-9	Prudul26A019628T1	CAAT-box	CAAT	733	4	737
PdAP2-9	Prudul26A019628T1	CAAT-box	CAAT	814	4	818
PdAP2-9	Prudul26A019628T1	CAAT-box	CAAT	899	4	903
PdAP2-9	Prudul26A019628T1	CAAT-box	CCAAT	1039	5	1044	common cis-acting element in promoter and enhancer regions
PdAP2-9	Prudul26A019628T1	CAAT-box	CAAAT	1075	5	1080	common cis-acting element in promoter and enhancer regions
PdAP2-9	Prudul26A019628T1	CAAT-box	CCAAT	1131	5	1136	common cis-acting element in promoter and enhancer regions
PdAP2-9	Prudul26A019628T1	CAAT-box	CAAT	1162	4	1166
PdAP2-9	Prudul26A019628T1	CAAT-box	CAAAT	1187	5	1192	common cis-acting element in promoter and enhancer regions
PdAP2-9	Prudul26A019628T1	CAAT-box	CAAAT	1416	5	1421	common cis-acting element in promoter and enhancer regions
PdAP2-9	Prudul26A019628T1	CAAT-box	CAAAT	1498	5	1503	common cis-acting element in promoter and enhancer regions
PdAP2-9	Prudul26A019628T1	CAAT-box	CAAAT	1555	5	1560	common cis-acting element in promoter and enhancer regions
PdAP2-9	Prudul26A019628T1	CAAT-box	CAAAT	1803	5	1808	common cis-acting element in promoter and enhancer regions
PdAP2-9	Prudul26A019628T1	CAAT-box	CCAAT	1806	5	1811	common cis-acting element in promoter and enhancer regions
PdAP2-9	Prudul26A019628T1	CAAT-box	CAAAT	1832	5	1837	common cis-acting element in promoter and enhancer regions
PdAP2-9	Prudul26A019628T1	CAAT-box	CAAT	1886	4	1890
PdAP2-9	Prudul26A019628T1	MYC	CATTTG	216	6	222
PdAP2-9	Prudul26A019628T1	MYC	CAATTG	292	6	298
PdAP2-9	Prudul26A019628T1	MYC	CATGTG	501	6	507
PdAP2-9	Prudul26A019628T1	MYC	CATTTG	694	6	700
PdAP2-9	Prudul26A019628T1	MYC	CAATTG	731	6	737
PdAP2-9	Prudul26A019628T1	MYC	CATGTG	889	6	895
PdAP2-9	Prudul26A019628T1	MYC	CATTTG	1186	6	1192
PdAP2-9	Prudul26A019628T1	MYC	CATTTG	1498	6	1504
PdAP2-9	Prudul26A019628T1	MYC	CATGTG	1890	6	1896
PdAP2-9	Prudul26A019628T1	MYC	CATGTG	1952	6	1958
PdAP2-9	Prudul26A019628T1	ABRE3a	TACGTG	493	6	499
PdAP2-9	Prudul26A019628T1	Unnamed__1	CGTGG	82	5	87
PdAP2-9	Prudul26A019628T1	Unnamed__1	CGTGG	275	5	280
PdAP2-9	Prudul26A019628T1	GATA-motif	GATAGGG	1202	7	1209	part of a light responsive element
PdAP2-9	Prudul26A019628T1	box S	AGCCACC	700	7	707
PdAP2-9	Prudul26A019628T1	ABRE	ACGTG	493	5	498	cis-acting element involved in the abscisic acid responsiveness
PdAP2-9	Prudul26A019628T1	ARE	AAACCA	187	6	193	cis-acting regulatory element essential for the anaerobic induction
PdAP2-9	Prudul26A019628T1	ARE	AAACCA	331	6	337	cis-acting regulatory element essential for the anaerobic induction
PdAP2-9	Prudul26A019628T1	ARE	AAACCA	721	6	727	cis-acting regulatory element essential for the anaerobic induction
PdAP2-9	Prudul26A019628T1	ARE	AAACCA	1086	6	1092	cis-acting regulatory element essential for the anaerobic induction
PdAP2-9	Prudul26A019628T1	ARE	AAACCA	1133	6	1139	cis-acting regulatory element essential for the anaerobic induction
PdAP2-9	Prudul26A019628T1	ARE	AAACCA	1455	6	1461	cis-acting regulatory element essential for the anaerobic induction
PdAP2-9	Prudul26A019628T1	ARE	AAACCA	1545	6	1551	cis-acting regulatory element essential for the anaerobic induction
PdAP2-9	Prudul26A019628T1	ARE	AAACCA	1948	6	1954	cis-acting regulatory element essential for the anaerobic induction
PdAP2-9	Prudul26A019628T1	WUN-motif	AAATTACTA	1851	9	1860
PdAP2-9	Prudul26A019628T1	TATA-box	taTATAAAtc	10	9	19	core promoter element around -30 of transcription start
PdAP2-9	Prudul26A019628T1	TATA-box	ATATAA	11	6	17	core promoter element around -30 of transcription start
PdAP2-9	Prudul26A019628T1	TATA-box	TATA	12	4	16	core promoter element around -30 of transcription start
PdAP2-9	Prudul26A019628T1	TATA-box	TATATAA	242	7	249	core promoter element around -30 of transcription start
PdAP2-9	Prudul26A019628T1	TATA-box	TATATA	243	6	249	core promoter element around -30 of transcription start
PdAP2-9	Prudul26A019628T1	TATA-box	TATA	245	4	249	core promoter element around -30 of transcription start
PdAP2-9	Prudul26A019628T1	TATA-box	TATAAAA	555	7	562	core promoter element around -30 of transcription start
PdAP2-9	Prudul26A019628T1	TATA-box	TATAAA	556	6	562	core promoter element around -30 of transcription start
PdAP2-9	Prudul26A019628T1	TATA-box	TATAA	557	5	562	core promoter element around -30 of transcription start
PdAP2-9	Prudul26A019628T1	TATA-box	TATA	558	4	562	core promoter element around -30 of transcription start
PdAP2-9	Prudul26A019628T1	TATA-box	taTATAAAtc	771	9	780	core promoter element around -30 of transcription start
PdAP2-9	Prudul26A019628T1	TATA-box	TATAAAT	772	7	779	core promoter element around -30 of transcription start
PdAP2-9	Prudul26A019628T1	TATA-box	TATAAA	773	6	779	core promoter element around -30 of transcription start
PdAP2-9	Prudul26A019628T1	TATA-box	TATATAA	774	7	781	core promoter element around -30 of transcription start
PdAP2-9	Prudul26A019628T1	TATA-box	TATATA	775	6	781	core promoter element around -30 of transcription start
PdAP2-9	Prudul26A019628T1	TATA-box	ATATAA	776	6	782	core promoter element around -30 of transcription start
PdAP2-9	Prudul26A019628T1	TATA-box	TATA	777	4	781	core promoter element around -30 of transcription start
PdAP2-9	Prudul26A019628T1	TATA-box	TATA	797	4	801	core promoter element around -30 of transcription start
PdAP2-9	Prudul26A019628T1	TATA-box	TACAAAA	830	7	837	core promoter element around -30 of transcription start
PdAP2-9	Prudul26A019628T1	TATA-box	ATATAA	836	6	842	core promoter element around -30 of transcription start
PdAP2-9	Prudul26A019628T1	TATA-box	TATA	837	4	841	core promoter element around -30 of transcription start
PdAP2-9	Prudul26A019628T1	TATA-box	TATATA	880	6	886	core promoter element around -30 of transcription start
PdAP2-9	Prudul26A019628T1	TATA-box	TATA	882	4	886	core promoter element around -30 of transcription start
PdAP2-9	Prudul26A019628T1	TATA-box	TATA	913	4	917	core promoter element around -30 of transcription start
PdAP2-9	Prudul26A019628T1	TATA-box	ATATAT	1196	6	1202	core promoter element around -30 of transcription start
PdAP2-9	Prudul26A019628T1	TATA-box	TATA	1197	4	1201	core promoter element around -30 of transcription start
PdAP2-9	Prudul26A019628T1	TATA-box	TATA	1290	4	1294	core promoter element around -30 of transcription start
PdAP2-9	Prudul26A019628T1	TATA-box	ATATAT	1362	6	1368	core promoter element around -30 of transcription start
PdAP2-9	Prudul26A019628T1	TATA-box	TATA	1363	4	1367	core promoter element around -30 of transcription start
PdAP2-9	Prudul26A019628T1	TATA-box	TATTTAAA	1365	8	1373	core promoter element around -30 of transcription start
PdAP2-9	Prudul26A019628T1	TATA-box	TATTTAAA	1367	8	1375	core promoter element around -30 of transcription start
PdAP2-9	Prudul26A019628T1	TATA-box	taTATAAAtc	1749	9	1758	core promoter element around -30 of transcription start
PdAP2-9	Prudul26A019628T1	TATA-box	ATATAA	1750	6	1756	core promoter element around -30 of transcription start
PdAP2-9	Prudul26A019628T1	TATA-box	TATA	1751	4	1755	core promoter element around -30 of transcription start
PdAP2-9	Prudul26A019628T1	TATA-box	TAAAGATT	1755	8	1763	core promoter element around -30 of transcription start
PdAP2-9	Prudul26A019628T1	TGACG-motif	TGACG	123	5	128	cis-acting regulatory element involved in the MeJA-responsiveness
PdAP2-9	Prudul26A019628T1	Y-box	TGTGGAGGAGCA	735	11	746	?
PdAP2-9	Prudul26A019628T1	AT~TATA-box	TATATA	243	6	249
PdAP2-9	Prudul26A019628T1	AT~TATA-box	TATATAAA	773	8	781
PdAP2-9	Prudul26A019628T1	AT~TATA-box	TATATA	775	6	781
PdAP2-9	Prudul26A019628T1	AT~TATA-box	TATATA	880	6	886
PdAP2-9	Prudul26A019628T1	TCCC-motif	TCTCCCT	1794	7	1801	part of a light responsive element
PdAP2-9	Prudul26A019628T1	Myc	TCTCTTA	522	7	529
PdAP2-9	Prudul26A019628T1	CGTCA-motif	CGTCA	123	5	128	cis-acting regulatory element involved in the MeJA-responsiveness
PdAP2-9	Prudul26A019628T1	CCGTCC motif	CCGTCC	118	6	124
PdAP2-9	Prudul26A019628T1	CCGTCC motif	CCGTCC	1181	6	1187
PdAP2-9	Prudul26A019628T1	MBS	CAACTG	153	6	159	MYB binding site involved in drought-inducibility
PdAP2-9	Prudul26A019628T1	MBS	CAACTG	1437	6	1443	MYB binding site involved in drought-inducibility
PdAP2-9	Prudul26A019628T1	TGA-element	AACGAC	321	6	327	auxin-responsive element
PdAP2-9	Prudul26A019628T1	Box 4	ATTAAT	353	6	359	part of a conserved DNA module involved in light responsiveness
PdAP2-9	Prudul26A019628T1	Box 4	ATTAAT	613	6	619	part of a conserved DNA module involved in light responsiveness
PdAP2-9	Prudul26A019628T1	Myb	CAACTG	153	6	159
PdAP2-9	Prudul26A019628T1	Myb	TAACTG	426	6	432
PdAP2-9	Prudul26A019628T1	Myb	CAACTG	1437	6	1443
PdAP2-9	Prudul26A019628T1	TCA	TCATCTTCAT	1645	9	1654
PdAP2-9	Prudul26A019628T1	LTR	CCGAAA	941	6	947	cis-acting element involved in low-temperature responsiveness
PdAP2-9	Prudul26A019628T1	LTR	CCGAAA	1066	6	1072	cis-acting element involved in low-temperature responsiveness
PdAP2-9	Prudul26A019628T1	CCGTCC-box	CCGTCC	118	6	124
PdAP2-9	Prudul26A019628T1	CCGTCC-box	CCGTCC	1181	6	1187
PdAP2-9	Prudul26A019628T1	G-box	TACGTG	493	6	499	cis-acting regulatory element involved in light responsiveness
PdAP2-9	Prudul26A019628T1	TATA	TATAAAAT	554	8	562
PdAP2-9	Prudul26A019628T1	MBSI	aaaAaaC(G/C)GTTA	847	10.5	857.5	MYB binding site involved in flavonoid biosynthetic genes regulation
PdAP2-9	Prudul26A019628T1	MBSI	aaaAaaC(G/C)GTTA	1452	10.5	1462.5	MYB binding site involved in flavonoid biosynthetic genes regulation
PdAP2-9	Prudul26A019628T1	3-AF1 binding site	TAAGAGAGGAA	522	10	532	light responsive element
PdAP2-10	Prudul26A032587T1	Myc	TCTCTTA	366	7	373
PdAP2-10	Prudul26A032587T1	Myc	TCTCTTA	397	7	404
PdAP2-10	Prudul26A032587T1	CGTCA-motif	CGTCA	293	5	298	cis-acting regulatory element involved in the MeJA-responsiveness
PdAP2-10	Prudul26A032587T1	CGTCA-motif	CGTCA	635	5	640	cis-acting regulatory element involved in the MeJA-responsiveness
PdAP2-10	Prudul26A032587T1	MBS	CAACTG	289	6	295	MYB binding site involved in drought-inducibility
PdAP2-10	Prudul26A032587T1	MBS	CAACTG	1341	6	1347	MYB binding site involved in drought-inducibility
PdAP2-10	Prudul26A032587T1	Box 4	ATTAAT	473	6	479	part of a conserved DNA module involved in light responsiveness
PdAP2-10	Prudul26A032587T1	Box 4	ATTAAT	609	6	615	part of a conserved DNA module involved in light responsiveness
PdAP2-10	Prudul26A032587T1	Box 4	ATTAAT	1592	6	1598	part of a conserved DNA module involved in light responsiveness
PdAP2-10	Prudul26A032587T1	TGA-element	AACGAC	248	6	254	auxin-responsive element
PdAP2-10	Prudul26A032587T1	Myb	CAACTG	289	6	295
PdAP2-10	Prudul26A032587T1	Myb	TAACTG	538	6	544
PdAP2-10	Prudul26A032587T1	Myb	TAACTG	575	6	581
PdAP2-10	Prudul26A032587T1	Myb	CAACTG	1341	6	1347
PdAP2-10	Prudul26A032587T1	LTR	CCGAAA	1205	6	1211	cis-acting element involved in low-temperature responsiveness
PdAP2-10	Prudul26A032587T1	MYC	CATGTG	76	6	82
PdAP2-10	Prudul26A032587T1	MYC	CATGTG	857	6	863
PdAP2-10	Prudul26A032587T1	MYC	CATTTG	1215	6	1221
PdAP2-10	Prudul26A032587T1	MYC	CATTTG	1783	6	1789
PdAP2-10	Prudul26A032587T1	TCT-motif	TCTTAC	271	6	277	part of a light responsive element
PdAP2-10	Prudul26A032587T1	TCT-motif	TCTTAC	365	6	371	part of a light responsive element
PdAP2-10	Prudul26A032587T1	TCT-motif	TCTTAC	377	6	383	part of a light responsive element
PdAP2-10	Prudul26A032587T1	TCT-motif	TCTTAC	399	6	405	part of a light responsive element
PdAP2-10	Prudul26A032587T1	P-box	CCTTTTG	630	7	637	gibberellin-responsive element
PdAP2-10	Prudul26A032587T1	P-box	CCTTTTG	1904	7	1911	gibberellin-responsive element
PdAP2-10	Prudul26A032587T1	GATA-motif	GATAGGG	1814	7	1821	part of a light responsive element
PdAP2-10	Prudul26A032587T1	Gap-box	CAAATGAA(A/G)A	1783	9.5	1792.5	part of a light responsive element
PdAP2-10	Prudul26A032587T1	GARE-motif	TCTGTTG	663	7	670	gibberellin-responsive element
PdAP2-10	Prudul26A032587T1	GARE-motif	TCTGTTG	1736	7	1743	gibberellin-responsive element
PdAP2-10	Prudul26A032587T1	ARE	AAACCA	647	6	653	cis-acting regulatory element essential for the anaerobic induction
PdAP2-10	Prudul26A032587T1	ARE	AAACCA	681	6	687	cis-acting regulatory element essential for the anaerobic induction
PdAP2-10	Prudul26A032587T1	MYB-like sequence	TAACCA	482	6	488
PdAP2-10	Prudul26A032587T1	TATA-box	TATAAGAA	33	8	41	core promoter element around -30 of transcription start
PdAP2-10	Prudul26A032587T1	TATA-box	TATAA	36	5	41	core promoter element around -30 of transcription start
PdAP2-10	Prudul26A032587T1	TATA-box	TATA	37	4	41	core promoter element around -30 of transcription start
PdAP2-10	Prudul26A032587T1	TATA-box	TATA	45	4	49	core promoter element around -30 of transcription start
PdAP2-10	Prudul26A032587T1	TATA-box	TATA	60	4	64	core promoter element around -30 of transcription start
PdAP2-10	Prudul26A032587T1	TATA-box	TATACA	66	6	72	core promoter element around -30 of transcription start
PdAP2-10	Prudul26A032587T1	TATA-box	TATA	68	4	72	core promoter element around -30 of transcription start
PdAP2-10	Prudul26A032587T1	TATA-box	TATA	333	4	337	core promoter element around -30 of transcription start
PdAP2-10	Prudul26A032587T1	TATA-box	TACATAAA	341	8	349	core promoter element around -30 of transcription start
PdAP2-10	Prudul26A032587T1	TATA-box	TATACA	431	6	437	core promoter element around -30 of transcription start
PdAP2-10	Prudul26A032587T1	TATA-box	TATA	433	4	437	core promoter element around -30 of transcription start
PdAP2-10	Prudul26A032587T1	TATA-box	TATAAAA	520	7	527	core promoter element around -30 of transcription start
PdAP2-10	Prudul26A032587T1	TATA-box	TATAAA	521	6	527	core promoter element around -30 of transcription start
PdAP2-10	Prudul26A032587T1	TATA-box	TATAA	522	5	527	core promoter element around -30 of transcription start
PdAP2-10	Prudul26A032587T1	TATA-box	TATA	523	4	527	core promoter element around -30 of transcription start
PdAP2-10	Prudul26A032587T1	TATA-box	ATATAT	729	6	735	core promoter element around -30 of transcription start
PdAP2-10	Prudul26A032587T1	TATA-box	TATATA	730	6	736	core promoter element around -30 of transcription start
PdAP2-10	Prudul26A032587T1	TATA-box	ATATAT	731	6	737	core promoter element around -30 of transcription start
PdAP2-10	Prudul26A032587T1	TATA-box	TATATA	732	6	738	core promoter element around -30 of transcription start
PdAP2-10	Prudul26A032587T1	TATA-box	ATATAT	733	6	739	core promoter element around -30 of transcription start
PdAP2-10	Prudul26A032587T1	TATA-box	TATATA	734	6	740	core promoter element around -30 of transcription start
PdAP2-10	Prudul26A032587T1	TATA-box	ATATAA	735	6	741	core promoter element around -30 of transcription start
PdAP2-10	Prudul26A032587T1	TATA-box	TATA	736	4	740	core promoter element around -30 of transcription start
PdAP2-10	Prudul26A032587T1	TATA-box	TACATAAA	1057	8	1065	core promoter element around -30 of transcription start
PdAP2-10	Prudul26A032587T1	TATA-box	TATACA	1061	6	1067	core promoter element around -30 of transcription start
PdAP2-10	Prudul26A032587T1	TATA-box	TATA	1063	4	1067	core promoter element around -30 of transcription start
PdAP2-10	Prudul26A032587T1	TATA-box	TATATTTATATTT	1121	12	1133	core promoter element around -30 of transcription start
PdAP2-10	Prudul26A032587T1	TATA-box	TATATA	1122	6	1128	core promoter element around -30 of transcription start
PdAP2-10	Prudul26A032587T1	TATA-box	ATATAA	1123	6	1129	core promoter element around -30 of transcription start
PdAP2-10	Prudul26A032587T1	TATA-box	TATA	1124	4	1128	core promoter element around -30 of transcription start
PdAP2-10	Prudul26A032587T1	TATA-box	TATA	1130	4	1134	core promoter element around -30 of transcription start
PdAP2-10	Prudul26A032587T1	TATA-box	TATA	1389	4	1393	core promoter element around -30 of transcription start
PdAP2-10	Prudul26A032587T1	TATA-box	TATAAAA	1458	7	1465	core promoter element around -30 of transcription start
PdAP2-10	Prudul26A032587T1	TATA-box	TATAAA	1459	6	1465	core promoter element around -30 of transcription start
PdAP2-10	Prudul26A032587T1	TATA-box	TATATAA	1460	7	1467	core promoter element around -30 of transcription start
PdAP2-10	Prudul26A032587T1	TATA-box	TATATA	1461	6	1467	core promoter element around -30 of transcription start
PdAP2-10	Prudul26A032587T1	TATA-box	ATATAA	1462	6	1468	core promoter element around -30 of transcription start
PdAP2-10	Prudul26A032587T1	TATA-box	TATA	1463	4	1467	core promoter element around -30 of transcription start
PdAP2-10	Prudul26A032587T1	TATA-box	TATATA	1574	6	1580	core promoter element around -30 of transcription start
PdAP2-10	Prudul26A032587T1	TATA-box	TATA	1576	4	1580	core promoter element around -30 of transcription start
PdAP2-10	Prudul26A032587T1	TATA-box	TATA	1646	4	1650	core promoter element around -30 of transcription start
PdAP2-10	Prudul26A032587T1	TATA-box	TATAA	1652	5	1657	core promoter element around -30 of transcription start
PdAP2-10	Prudul26A032587T1	TATA-box	TATA	1653	4	1657	core promoter element around -30 of transcription start
PdAP2-10	Prudul26A032587T1	TATA-box	taTATAAAtc	1659	9	1668	core promoter element around -30 of transcription start
PdAP2-10	Prudul26A032587T1	TATA-box	TATAAAT	1660	7	1667	core promoter element around -30 of transcription start
PdAP2-10	Prudul26A032587T1	TATA-box	TATAAA	1661	6	1667	core promoter element around -30 of transcription start
PdAP2-10	Prudul26A032587T1	TATA-box	TATATAA	1662	7	1669	core promoter element around -30 of transcription start
PdAP2-10	Prudul26A032587T1	TATA-box	TATATA	1663	6	1669	core promoter element around -30 of transcription start
PdAP2-10	Prudul26A032587T1	TATA-box	ATATAA	1664	6	1670	core promoter element around -30 of transcription start
PdAP2-10	Prudul26A032587T1	TATA-box	TATA	1665	4	1669	core promoter element around -30 of transcription start
PdAP2-10	Prudul26A032587T1	TATA-box	TATA	1671	4	1675	core promoter element around -30 of transcription start
PdAP2-10	Prudul26A032587T1	TATA-box	TATAAA	1854	6	1860	core promoter element around -30 of transcription start
PdAP2-10	Prudul26A032587T1	TATA-box	TATAA	1855	5	1860	core promoter element around -30 of transcription start
PdAP2-10	Prudul26A032587T1	TATA-box	TATA	1856	4	1860	core promoter element around -30 of transcription start
PdAP2-10	Prudul26A032587T1	TATA-box	TATAAAT	1875	7	1882	core promoter element around -30 of transcription start
PdAP2-10	Prudul26A032587T1	TATA-box	TATAAA	1876	6	1882	core promoter element around -30 of transcription start
PdAP2-10	Prudul26A032587T1	TATA-box	TATAA	1877	5	1882	core promoter element around -30 of transcription start
PdAP2-10	Prudul26A032587T1	TATA-box	TATA	1878	4	1882	core promoter element around -30 of transcription start
PdAP2-10	Prudul26A032587T1	TGACG-motif	TGACG	293	5	298	cis-acting regulatory element involved in the MeJA-responsiveness
PdAP2-10	Prudul26A032587T1	TGACG-motif	TGACG	635	5	640	cis-acting regulatory element involved in the MeJA-responsiveness
PdAP2-10	Prudul26A032587T1	AT~TATA-box	TATATA	730	6	736
PdAP2-10	Prudul26A032587T1	AT~TATA-box	TATATA	732	6	738
PdAP2-10	Prudul26A032587T1	AT~TATA-box	TATATA	734	6	740
PdAP2-10	Prudul26A032587T1	AT~TATA-box	TATATA	1122	6	1128
PdAP2-10	Prudul26A032587T1	AT~TATA-box	TATATAAA	1459	8	1467
PdAP2-10	Prudul26A032587T1	AT~TATA-box	TATATA	1461	6	1467
PdAP2-10	Prudul26A032587T1	AT~TATA-box	TATATA	1574	6	1580
PdAP2-10	Prudul26A032587T1	AT~TATA-box	TATATAAA	1661	8	1669
PdAP2-10	Prudul26A032587T1	AT~TATA-box	TATATA	1663	6	1669
PdAP2-10	Prudul26A032587T1	TCCC-motif	TCTCCCT	1283	7	1290	part of a light responsive element
PdAP2-10	Prudul26A032587T1	Unnamed__6	taTAAATATct	612	10	622
PdAP2-10	Prudul26A032587T1		motif_sequence	71	4	75	short_function
PdAP2-10	Prudul26A032587T1		motif_sequence	75	4	79	short_function
PdAP2-10	Prudul26A032587T1		motif_sequence	86	4	90	short_function
PdAP2-10	Prudul26A032587T1		motif_sequence	135	4	139	short_function
PdAP2-10	Prudul26A032587T1		motif_sequence	158	4	162	short_function
PdAP2-10	Prudul26A032587T1		motif_sequence	237	4	241	short_function
PdAP2-10	Prudul26A032587T1		motif_sequence	582	4	586	short_function
PdAP2-10	Prudul26A032587T1		motif_sequence	587	4	591	short_function
PdAP2-10	Prudul26A032587T1		motif_sequence	598	4	602	short_function
PdAP2-10	Prudul26A032587T1		motif_sequence	619	4	623	short_function
PdAP2-10	Prudul26A032587T1		motif_sequence	762	4	766	short_function
PdAP2-10	Prudul26A032587T1		motif_sequence	785	4	789	short_function
PdAP2-10	Prudul26A032587T1		motif_sequence	833	4	837	short_function
PdAP2-10	Prudul26A032587T1		motif_sequence	930	4	934	short_function
PdAP2-10	Prudul26A032587T1		motif_sequence	956	4	960	short_function
PdAP2-10	Prudul26A032587T1		motif_sequence	964	4	968	short_function
PdAP2-10	Prudul26A032587T1		motif_sequence	1113	4	1117	short_function
PdAP2-10	Prudul26A032587T1		motif_sequence	1149	4	1153	short_function
PdAP2-10	Prudul26A032587T1		motif_sequence	1172	4	1176	short_function
PdAP2-10	Prudul26A032587T1		motif_sequence	1183	4	1187	short_function
PdAP2-10	Prudul26A032587T1		motif_sequence	1285	4	1289	short_function
PdAP2-10	Prudul26A032587T1		motif_sequence	1712	4	1716	short_function
PdAP2-10	Prudul26A032587T1		motif_sequence	1717	4	1721	short_function
[truncated: 20,896 more rows]
