# Supplementary material for: Genome-Wide Analysis of the Almond AP2/ERF Superfamily and Its Functional Prediction during Dormancy in Response to Freezing Stress
Source: Biology (Basel). 2022 Oct 17;11(10):1520. doi: 10.3390/biology11101520 (PMC9598233; doi:10.3390/biology11101520)
Supplement: Supplementary file 1 [file biology-11-01520-s001.zip › Table S12.xlsx]

## Sheet: Sheet1
Cis-element analyses of the PdAP2/ERF genes promoter regions
Gene name	Gene ID	Starting postion (bp)	Ending postion (bp)	Predicted cis-element
PdAP2-1	Prudul26A029592T1	35	44	TC-rich repeats
PdAP2-1	Prudul26A029592T1	921	927	ARE
PdAP2-1	Prudul26A029592T1	1727	1734	GARE-motif
PdAP2-1	Prudul26A029592T1	1253	1262	WUN-motif
PdAP2-1	Prudul26A029592T1	1003	1012	O2-site
PdAP2-1	Prudul26A029592T1	1751	1759.5	O2-site
PdAP2-1	Prudul26A029592T1	941	950	ABRE
PdAP2-1	Prudul26A029592T1	943	948	ABRE
PdAP2-1	Prudul26A029592T1	990	996	ABRE
PdAP2-1	Prudul26A029592T1	991	996	ABRE
PdAP2-1	Prudul26A029592T1	1010	1019	ABRE
PdAP2-1	Prudul26A029592T1	1016	1022	ABRE
PdAP2-1	Prudul26A029592T1	1017	1022	ABRE
PdAP2-1	Prudul26A029592T1	1183	1188	ABRE
PdAP2-1	Prudul26A029592T1	1393	1402	ABRE
PdAP2-1	Prudul26A029592T1	1556	1565	ABRE
PdAP2-1	Prudul26A029592T1	1376	1382	MBS
PdAP2-1	Prudul26A029592T1	927	935	RY-element
PdAP2-1	Prudul26A029592T1	995	1001	TGA-element
PdAP2-2	Prudul26A028343T1	608	617	MSA-like
PdAP2-2	Prudul26A028343T1	1483	1489	TGA-element
PdAP2-2	Prudul26A028343T1	255	261	LTR
PdAP2-2	Prudul26A028343T1	590	596	LTR
PdAP2-2	Prudul26A028343T1	194	200	ARE
PdAP2-2	Prudul26A028343T1	1115	1121	ARE
PdAP2-2	Prudul26A028343T1	45	54	ABRE
PdAP2-2	Prudul26A028343T1	214	219	ABRE
PdAP2-2	Prudul26A028343T1	1459	1464	ABRE
PdAP2-2	Prudul26A028343T1	1546	1551	ABRE
PdAP2-3	Prudul26A006201T1	172	179	ABRE
PdAP2-3	Prudul26A006201T1	334	339	ABRE
PdAP2-3	Prudul26A006201T1	1213	1218	ABRE
PdAP2-3	Prudul26A006201T1	100	106	ARE
PdAP2-3	Prudul26A006201T1	350	356	ARE
PdAP2-3	Prudul26A006201T1	807	813	ARE
PdAP2-3	Prudul26A006201T1	957	963	ARE
PdAP2-3	Prudul26A006201T1	1538	1545	GCN4_motif
PdAP2-3	Prudul26A006201T1	1102	1111	TCA-element
PdAP2-3	Prudul26A006201T1	1233	1242	TCA-element
PdAP2-3	Prudul26A006201T1	1309	1318	TCA-element
PdAP2-4a	Prudul26A016375T1	1014	1023	TCA-element
PdAP2-4a	Prudul26A016375T1	434	443	O2-site
PdAP2-4a	Prudul26A016375T1	840	846	ABRE
PdAP2-4a	Prudul26A016375T1	841	846	ABRE
PdAP2-4a	Prudul26A016375T1	1124	1129	ABRE
PdAP2-4a	Prudul26A016375T1	235	241	ARE
PdAP2-4a	Prudul26A016375T1	416	422	ARE
PdAP2-4a	Prudul26A016375T1	562	568	ARE
PdAP2-4a	Prudul26A016375T1	1009	1015	ARE
PdAP2-4a	Prudul26A016375T1	1691	1697	ARE
PdAP2-4a	Prudul26A016375T1	1764	1770	CAT-box
PdAP2-4a	Prudul26A016375T1	1817	1822	TGACG-motif
PdAP2-4a	Prudul26A016375T1	1817	1822	CGTCA-motif
PdAP2-4a	Prudul26A016375T1	1477	1483	MBS
PdAP2-4a	Prudul26A016375T1	284	290	LTR
PdAP2-4b	Prudul26A016375T2	1014	1023	TCA-element
PdAP2-4b	Prudul26A016375T2	1817	1822	CGTCA-motif
PdAP2-4b	Prudul26A016375T2	1477	1483	MBS
PdAP2-4b	Prudul26A016375T2	284	290	LTR
PdAP2-4b	Prudul26A016375T2	235	241	ARE
PdAP2-4b	Prudul26A016375T2	416	422	ARE
PdAP2-4b	Prudul26A016375T2	562	568	ARE
PdAP2-4b	Prudul26A016375T2	1009	1015	ARE
PdAP2-4b	Prudul26A016375T2	1691	1697	ARE
PdAP2-4b	Prudul26A016375T2	1817	1822	TGACG-motif
PdAP2-4b	Prudul26A016375T2	1764	1770	CAT-box
PdAP2-4b	Prudul26A016375T2	434	443	O2-site
PdAP2-4b	Prudul26A016375T2	840	846	ABRE
PdAP2-4b	Prudul26A016375T2	841	846	ABRE
PdAP2-4b	Prudul26A016375T2	1124	1129	ABRE
PdAP2-5	Prudul26A028867T1	1123	1128	ABRE
PdAP2-5	Prudul26A028867T1	1839	1844	ABRE
PdAP2-5	Prudul26A028867T1	729	734	TGACG-motif
PdAP2-5	Prudul26A028867T1	1069	1074	TGACG-motif
PdAP2-5	Prudul26A028867T1	452	458	ARE
PdAP2-5	Prudul26A028867T1	554	560	ARE
PdAP2-5	Prudul26A028867T1	1100	1106	ARE
PdAP2-5	Prudul26A028867T1	1962	1968	ARE
PdAP2-5	Prudul26A028867T1	1741	1748	GARE-motif
PdAP2-5	Prudul26A028867T1	323	330	GCN4_motif
PdAP2-5	Prudul26A028867T1	53	59	MBS
PdAP2-5	Prudul26A028867T1	729	734	CGTCA-motif
PdAP2-5	Prudul26A028867T1	1069	1074	CGTCA-motif
PdAP2-5	Prudul26A028867T1	891	897	GC-motif
PdAP2-6	Prudul26A016310T1	1448	1453	TGACG-motif
PdAP2-6	Prudul26A016310T1	220	226	ARE
PdAP2-6	Prudul26A016310T1	1936	1942	ARE
PdAP2-6	Prudul26A016310T1	521	528	P-box
PdAP2-6	Prudul26A016310T1	108	113	ABRE
PdAP2-6	Prudul26A016310T1	554	563	ABRE
PdAP2-6	Prudul26A016310T1	1448	1453	CGTCA-motif
PdAP2-6	Prudul26A016310T1	1327	1333	LTR
PdAP2-6	Prudul26A016310T1	517	526	TCA-element
PdAP2-7	Prudul26A026696T1	1298	1306	HD-Zip 1
PdAP2-7	Prudul26A026696T1	765	771	ARE
PdAP2-7	Prudul26A026696T1	1726	1732	ARE
PdAP2-7	Prudul26A026696T1	1884	1890	ARE
PdAP2-7	Prudul26A026696T1	106	111	TGACG-motif
PdAP2-7	Prudul26A026696T1	881	888	GCN4_motif
PdAP2-7	Prudul26A026696T1	1810	1817	GCN4_motif
PdAP2-7	Prudul26A026696T1	133	140	P-box
PdAP2-7	Prudul26A026696T1	816	823	P-box
PdAP2-7	Prudul26A026696T1	1070	1077	P-box
PdAP2-7	Prudul26A026696T1	592	597	ABRE
PdAP2-7	Prudul26A026696T1	1083	1092	ABRE
PdAP2-7	Prudul26A026696T1	106	111	CGTCA-motif
PdAP2-7	Prudul26A026696T1	490	496	MBS
PdAP2-8a	Prudul26A020899T1	656	662	MBS
PdAP2-8a	Prudul26A020899T1	1538	1543	CGTCA-motif
PdAP2-8a	Prudul26A020899T1	83	93.5	MBSI
PdAP2-8a	Prudul26A020899T1	346	353	P-box
PdAP2-8a	Prudul26A020899T1	1135	1142	P-box
PdAP2-8a	Prudul26A020899T1	1538	1543	TGACG-motif
PdAP2-8a	Prudul26A020899T1	495	501	ARE
PdAP2-8a	Prudul26A020899T1	1357	1363	ARE
PdAP2-8a	Prudul26A020899T1	1894	1900	ARE
PdAP2-8a	Prudul26A020899T1	1643	1650	GCN4_motif
PdAP2-8a	Prudul26A020899T1	1083	1092	circadian
PdAP2-8a	Prudul26A020899T1	489	498	TC-rich repeats
PdAP2-8b	Prudul26A020899T2	1643	1650	GCN4_motif
PdAP2-8b	Prudul26A020899T2	495	501	ARE
PdAP2-8b	Prudul26A020899T2	1357	1363	ARE
PdAP2-8b	Prudul26A020899T2	1894	1900	ARE
PdAP2-8b	Prudul26A020899T2	1538	1543	TGACG-motif
PdAP2-8b	Prudul26A020899T2	346	353	P-box
PdAP2-8b	Prudul26A020899T2	1135	1142	P-box
PdAP2-8b	Prudul26A020899T2	83	93.5	MBSI
PdAP2-8b	Prudul26A020899T2	1538	1543	CGTCA-motif
PdAP2-8b	Prudul26A020899T2	656	662	MBS
PdAP2-8b	Prudul26A020899T2	489	498	TC-rich repeats
PdAP2-8b	Prudul26A020899T2	1083	1092	circadian
PdAP2-9	Prudul26A019628T1	493	498	ABRE
PdAP2-9	Prudul26A019628T1	187	193	ARE
PdAP2-9	Prudul26A019628T1	331	337	ARE
PdAP2-9	Prudul26A019628T1	721	727	ARE
PdAP2-9	Prudul26A019628T1	1086	1092	ARE
PdAP2-9	Prudul26A019628T1	1133	1139	ARE
PdAP2-9	Prudul26A019628T1	1455	1461	ARE
PdAP2-9	Prudul26A019628T1	1545	1551	ARE
PdAP2-9	Prudul26A019628T1	1948	1954	ARE
PdAP2-9	Prudul26A019628T1	123	128	TGACG-motif
PdAP2-9	Prudul26A019628T1	123	128	CGTCA-motif
PdAP2-9	Prudul26A019628T1	153	159	MBS
PdAP2-9	Prudul26A019628T1	1437	1443	MBS
PdAP2-9	Prudul26A019628T1	321	327	TGA-element
PdAP2-9	Prudul26A019628T1	941	947	LTR
PdAP2-9	Prudul26A019628T1	1066	1072	LTR
PdAP2-9	Prudul26A019628T1	847	857.5	MBSI
PdAP2-9	Prudul26A019628T1	1452	1462.5	MBSI
PdAP2-10	Prudul26A032587T1	293	298	CGTCA-motif
PdAP2-10	Prudul26A032587T1	635	640	CGTCA-motif
PdAP2-10	Prudul26A032587T1	289	295	MBS
PdAP2-10	Prudul26A032587T1	1341	1347	MBS
PdAP2-10	Prudul26A032587T1	248	254	TGA-element
PdAP2-10	Prudul26A032587T1	1205	1211	LTR
PdAP2-10	Prudul26A032587T1	630	637	P-box
PdAP2-10	Prudul26A032587T1	1904	1911	P-box
PdAP2-10	Prudul26A032587T1	663	670	GARE-motif
PdAP2-10	Prudul26A032587T1	1736	1743	GARE-motif
PdAP2-10	Prudul26A032587T1	647	653	ARE
PdAP2-10	Prudul26A032587T1	681	687	ARE
PdAP2-10	Prudul26A032587T1	293	298	TGACG-motif
PdAP2-10	Prudul26A032587T1	635	640	TGACG-motif
PdAP2-10	Prudul26A032587T1	709	718	TCA-element
PdAP2-10	Prudul26A032587T1	916	925	circadian
PdAP2-10	Prudul26A032587T1	223	232	TC-rich repeats
PdAP2-11a	Prudul26A028687T1	986	993	GCN4_motif
PdAP2-11a	Prudul26A028687T1	559	564	CGTCA-motif
PdAP2-11a	Prudul26A028687T1	762	767	CGTCA-motif
PdAP2-11a	Prudul26A028687T1	833	838	CGTCA-motif
PdAP2-11a	Prudul26A028687T1	1373	1378	CGTCA-motif
PdAP2-11a	Prudul26A028687T1	1565	1575.5	MBSI
PdAP2-11a	Prudul26A028687T1	1272	1281	TCA-element
PdAP2-11a	Prudul26A028687T1	311	316	ABRE
PdAP2-11a	Prudul26A028687T1	337	342	ABRE
PdAP2-11a	Prudul26A028687T1	1394	1399	ABRE
PdAP2-11a	Prudul26A028687T1	1797	1804	ABRE
PdAP2-11a	Prudul26A028687T1	1805	1810	ABRE
PdAP2-11a	Prudul26A028687T1	1018	1024	ARE
PdAP2-11a	Prudul26A028687T1	1342	1348	ARE
PdAP2-11a	Prudul26A028687T1	1361	1367	ARE
PdAP2-11a	Prudul26A028687T1	1381	1387	ARE
PdAP2-11a	Prudul26A028687T1	559	564	TGACG-motif
PdAP2-11a	Prudul26A028687T1	762	767	TGACG-motif
PdAP2-11a	Prudul26A028687T1	833	838	TGACG-motif
PdAP2-11a	Prudul26A028687T1	1373	1378	TGACG-motif
PdAP2-11a	Prudul26A028687T1	1289	1295	CAT-box
PdAP2-11a	Prudul26A028687T1	267	273	MBS
PdAP2-11a	Prudul26A028687T1	1103	1112	TC-rich repeats
PdAP2-11b	Prudul26A028687T2	1103	1112	TC-rich repeats
PdAP2-11b	Prudul26A028687T2	267	273	MBS
PdAP2-11b	Prudul26A028687T2	311	316	ABRE
PdAP2-11b	Prudul26A028687T2	337	342	ABRE
PdAP2-11b	Prudul26A028687T2	1394	1399	ABRE
PdAP2-11b	Prudul26A028687T2	1797	1804	ABRE
PdAP2-11b	Prudul26A028687T2	1805	1810	ABRE
PdAP2-11b	Prudul26A028687T2	1289	1295	CAT-box
PdAP2-11b	Prudul26A028687T2	559	564	TGACG-motif
PdAP2-11b	Prudul26A028687T2	762	767	TGACG-motif
PdAP2-11b	Prudul26A028687T2	833	838	TGACG-motif
PdAP2-11b	Prudul26A028687T2	1373	1378	TGACG-motif
PdAP2-11b	Prudul26A028687T2	1018	1024	ARE
PdAP2-11b	Prudul26A028687T2	1342	1348	ARE
PdAP2-11b	Prudul26A028687T2	1361	1367	ARE
PdAP2-11b	Prudul26A028687T2	1381	1387	ARE
PdAP2-11b	Prudul26A028687T2	1272	1281	TCA-element
PdAP2-11b	Prudul26A028687T2	559	564	CGTCA-motif
PdAP2-11b	Prudul26A028687T2	762	767	CGTCA-motif
PdAP2-11b	Prudul26A028687T2	833	838	CGTCA-motif
PdAP2-11b	Prudul26A028687T2	1373	1378	CGTCA-motif
PdAP2-11b	Prudul26A028687T2	1565	1575.5	MBSI
PdAP2-11b	Prudul26A028687T2	986	993	GCN4_motif
PdAP2-12	Prudul26A016711T1	1472	1482.5	MBSI
PdAP2-12	Prudul26A016711T1	803	808	CGTCA-motif
PdAP2-12	Prudul26A016711T1	806	811	CGTCA-motif
PdAP2-12	Prudul26A016711T1	1745	1751	MBS
PdAP2-12	Prudul26A016711T1	978	984	ARE
PdAP2-12	Prudul26A016711T1	803	808	TGACG-motif
PdAP2-12	Prudul26A016711T1	806	811	TGACG-motif
PdAP2-12	Prudul26A016711T1	771	778	AuxRR-core
PdAP2-12	Prudul26A016711T1	940	947	P-box
PdAP2-13a	Prudul26A001718T1	445	450	ABRE
PdAP2-13a	Prudul26A001718T1	214	221	AuxRR-core
PdAP2-13a	Prudul26A001718T1	303	310	AuxRR-core
PdAP2-13a	Prudul26A001718T1	4	9	TGACG-motif
PdAP2-13a	Prudul26A001718T1	919	925	TGA-element
PdAP2-13a	Prudul26A001718T1	179	185	LTR
PdAP2-13a	Prudul26A001718T1	732	738	LTR
PdAP2-13a	Prudul26A001718T1	4	9	CGTCA-motif
PdAP2-13a	Prudul26A001718T1	1237	1243	MBS
PdAP2-13a	Prudul26A001718T1	1729	1735	MBS
PdAP2-13a	Prudul26A001718T1	128	137	TCA-element
PdAP2-13a	Prudul26A001718T1	1948	1957	TCA-element
PdAP2-13a	Prudul26A001718T1	1899	1907	HD-Zip 1
PdAP2-13b	Prudul26A001718T2	531	540	TCA-element
PdAP2-13b	Prudul26A001718T2	219	227	O2-site
PdAP2-13b	Prudul26A001718T2	848	853	ABRE
PdAP2-13b	Prudul26A001718T2	617	624	AuxRR-core
PdAP2-13b	Prudul26A001718T2	706	713	AuxRR-core
PdAP2-13b	Prudul26A001718T2	242	248	CAT-box
PdAP2-13b	Prudul26A001718T2	407	412	TGACG-motif
PdAP2-13b	Prudul26A001718T2	1322	1328	TGA-element
PdAP2-13b	Prudul26A001718T2	582	588	LTR
PdAP2-13b	Prudul26A001718T2	1135	1141	LTR
PdAP2-13b	Prudul26A001718T2	407	412	CGTCA-motif
PdAP2-13b	Prudul26A001718T2	1640	1646	MBS
PdAP2-13c	Prudul26A001718T3	242	248	CAT-box
PdAP2-13c	Prudul26A001718T3	407	412	TGACG-motif
PdAP2-13c	Prudul26A001718T3	219	227	O2-site
PdAP2-13c	Prudul26A001718T3	848	853	ABRE
PdAP2-13c	Prudul26A001718T3	617	624	AuxRR-core
PdAP2-13c	Prudul26A001718T3	706	713	AuxRR-core
PdAP2-13c	Prudul26A001718T3	1322	1328	TGA-element
PdAP2-13c	Prudul26A001718T3	582	588	LTR
PdAP2-13c	Prudul26A001718T3	1135	1141	LTR
PdAP2-13c	Prudul26A001718T3	407	412	CGTCA-motif
PdAP2-13c	Prudul26A001718T3	1640	1646	MBS
PdAP2-13c	Prudul26A001718T3	531	540	TCA-element
PdAP2-13d	Prudul26A001718T4	848	853	ABRE
PdAP2-13d	Prudul26A001718T4	219	227	O2-site
PdAP2-13d	Prudul26A001718T4	617	624	AuxRR-core
PdAP2-13d	Prudul26A001718T4	706	713	AuxRR-core
PdAP2-13d	Prudul26A001718T4	242	248	CAT-box
PdAP2-13d	Prudul26A001718T4	407	412	TGACG-motif
PdAP2-13d	Prudul26A001718T4	582	588	LTR
PdAP2-13d	Prudul26A001718T4	1135	1141	LTR
PdAP2-13d	Prudul26A001718T4	1322	1328	TGA-element
PdAP2-13d	Prudul26A001718T4	1640	1646	MBS
PdAP2-13d	Prudul26A001718T4	407	412	CGTCA-motif
PdAP2-13d	Prudul26A001718T4	531	540	TCA-element
PdAP2-14	Prudul26A020210T1	102	108	ARE
PdAP2-14	Prudul26A020210T1	352	358	ARE
PdAP2-14	Prudul26A020210T1	809	815	ARE
PdAP2-14	Prudul26A020210T1	959	965	ARE
PdAP2-14	Prudul26A020210T1	1538	1545	GCN4_motif
PdAP2-14	Prudul26A020210T1	174	181	ABRE
PdAP2-14	Prudul26A020210T1	336	341	ABRE
PdAP2-14	Prudul26A020210T1	1213	1218	ABRE
PdAP2-14	Prudul26A020210T1	1104	1113	TCA-element
PdAP2-14	Prudul26A020210T1	1233	1242	TCA-element
PdAP2-14	Prudul26A020210T1	1309	1318	TCA-element
PdAP2-15	Prudul26A000867T1	1491	1497	CAT-box
PdAP2-15	Prudul26A000867T1	1344	1351	P-box
PdAP2-15	Prudul26A000867T1	732	737	ABRE
PdAP2-15	Prudul26A000867T1	999	1004	ABRE
PdAP2-15	Prudul26A000867T1	942	948	MBS
PdAP2-15	Prudul26A000867T1	1730	1738	RY-element
PdAP2-15	Prudul26A000867T1	771	777	TGA-element
PdAP2-15	Prudul26A000867T1	975	981	TGA-element
PdAP2-15	Prudul26A000867T1	964	970	LTR
PdAP2-15	Prudul26A000867T1	1928	1937	TC-rich repeats
PdAP2-15	Prudul26A000867T1	403	410	TATC-box
PdAP2-16	Prudul26A016349T1	261	267	GC-motif
PdAP2-16	Prudul26A016349T1	274	280	GC-motif
PdAP2-16	Prudul26A016349T1	1817	1825	RY-element
PdAP2-16	Prudul26A016349T1	1299	1308	ABRE
PdAP2-16	Prudul26A016349T1	1302	1307	ABRE
PdAP2-16	Prudul26A016349T1	1532	1537	ABRE
PdAP2-16	Prudul26A016349T1	1112	1119	P-box
PdAP2-16	Prudul26A016349T1	1249	1256	AuxRR-core
PdAP2-16	Prudul26A016349T1	89	98	TC-rich repeats
PdAP2-16	Prudul26A016349T1	1286	1296	TC-rich repeats
PdAP2-17	Prudul26A014809T1	507	512	CGTCA-motif
PdAP2-17	Prudul26A014809T1	1829	1838	ABRE
PdAP2-17	Prudul26A014809T1	507	512	TGACG-motif
PdAP2-17	Prudul26A014809T1	221	227	CAT-box
PdAP2-17	Prudul26A014809T1	339	345	CAT-box
PdAP2-17	Prudul26A014809T1	1852	1858	CAT-box
PdAP2-17	Prudul26A014809T1	1122	1131	TCA-element
PdAP2-17	Prudul26A014809T1	1681	1690	TCA-element
PdAP2-17	Prudul26A014809T1	600	609	circadian
PdAP2-18	Prudul26A006599T1	51	57	ARE
PdAP2-18	Prudul26A006599T1	911	917	ARE
PdAP2-18	Prudul26A006599T1	1130	1136	ARE
PdAP2-18	Prudul26A006599T1	1614	1620	ARE
PdAP2-18	Prudul26A006599T1	1680	1686	ARE
PdAP2-18	Prudul26A006599T1	1842	1848	ARE
PdAP2-18	Prudul26A006599T1	577	583	CAT-box
PdAP2-18	Prudul26A006599T1	1302	1308	CAT-box
PdAP2-18	Prudul26A006599T1	1896	1902	CAT-box
PdAP2-18	Prudul26A006599T1	191	198	P-box
PdAP2-18	Prudul26A006599T1	683	690	P-box
PdAP2-18	Prudul26A006599T1	35	41	MBS
PdAP2-18	Prudul26A006599T1	914	923	TCA-element
PdAP2-18	Prudul26A006599T1	1123	1132	TCA-element
PdAP2-18	Prudul26A006599T1	1520	1529	TCA-element
PdAP2-19a	Prudul26A012261T1	1669	1676	TATC-box
PdAP2-19a	Prudul26A012261T1	1316	1324.5	HD-Zip 1
PdAP2-19a	Prudul26A012261T1	250	261	SARE
PdAP2-19a	Prudul26A012261T1	1005	1010	CGTCA-motif
PdAP2-19a	Prudul26A012261T1	1083	1088	CGTCA-motif
PdAP2-19a	Prudul26A012261T1	1003	1012	O2-site
PdAP2-19a	Prudul26A012261T1	327	332	ABRE
PdAP2-19a	Prudul26A012261T1	449	455	ABRE
PdAP2-19a	Prudul26A012261T1	450	455	ABRE
PdAP2-19a	Prudul26A012261T1	1007	1012	ABRE
PdAP2-19a	Prudul26A012261T1	1062	1067	ABRE
PdAP2-19a	Prudul26A012261T1	1085	1090	ABRE
PdAP2-19a	Prudul26A012261T1	1094	1100	ABRE
PdAP2-19a	Prudul26A012261T1	1095	1100	ABRE
PdAP2-19a	Prudul26A012261T1	1504	1510	CAT-box
PdAP2-19a	Prudul26A012261T1	1005	1010	TGACG-motif
PdAP2-19a	Prudul26A012261T1	1083	1088	TGACG-motif
PdAP2-19b	Prudul26A012261T2	1316	1324.5	HD-Zip 1
PdAP2-19b	Prudul26A012261T2	1669	1676	TATC-box
PdAP2-19b	Prudul26A012261T2	250	261	SARE
PdAP2-19b	Prudul26A012261T2	1005	1010	CGTCA-motif
PdAP2-19b	Prudul26A012261T2	1083	1088	CGTCA-motif
PdAP2-19b	Prudul26A012261T2	1504	1510	CAT-box
PdAP2-19b	Prudul26A012261T2	1005	1010	TGACG-motif
PdAP2-19b	Prudul26A012261T2	1083	1088	TGACG-motif
PdAP2-19b	Prudul26A012261T2	327	332	ABRE
PdAP2-19b	Prudul26A012261T2	449	455	ABRE
PdAP2-19b	Prudul26A012261T2	450	455	ABRE
PdAP2-19b	Prudul26A012261T2	1007	1012	ABRE
PdAP2-19b	Prudul26A012261T2	1062	1067	ABRE
PdAP2-19b	Prudul26A012261T2	1085	1090	ABRE
PdAP2-19b	Prudul26A012261T2	1094	1100	ABRE
PdAP2-19b	Prudul26A012261T2	1095	1100	ABRE
PdAP2-19b	Prudul26A012261T2	1003	1012	O2-site
PdRAV1	Prudul26A014963T1	273	279	ARE
PdRAV1	Prudul26A014963T1	813	819	ARE
PdRAV1	Prudul26A014963T1	54	60	CAT-box
PdRAV1	Prudul26A014963T1	647	653	CAT-box
PdRAV1	Prudul26A014963T1	469	474	TGACG-motif
PdRAV1	Prudul26A014963T1	1362	1369	AuxRR-core
PdRAV1	Prudul26A014963T1	915	923	O2-site
PdRAV1	Prudul26A014963T1	189	194	ABRE
PdRAV1	Prudul26A014963T1	258	263	ABRE
PdRAV1	Prudul26A014963T1	488	493	ABRE
PdRAV1	Prudul26A014963T1	570	579	MSA-like
PdRAV1	Prudul26A014963T1	469	474	CGTCA-motif
PdRAV1	Prudul26A014963T1	1741	1747	MBS
PdRAV1	Prudul26A014963T1	270	276	LTR
PdRAV1	Prudul26A014963T1	133	142	TC-rich repeats
PdRAV1	Prudul26A014963T1	261	271	TC-rich repeats
PdRAV2	Prudul26A026729T1	582	591	TCA-element
PdRAV2	Prudul26A026729T1	788	797	TCA-element
PdRAV2	Prudul26A026729T1	1040	1049	TCA-element
PdRAV2	Prudul26A026729T1	1417	1426	TCA-element
PdRAV2	Prudul26A026729T1	794	801	AuxRR-core
PdRAV2	Prudul26A026729T1	454	463	O2-site
PdRAV2	Prudul26A026729T1	1835	1841	GC-motif
PdRAV2	Prudul26A026729T1	1224	1229	CGTCA-motif
PdRAV2	Prudul26A026729T1	1697	1706	WUN-motif
PdRAV2	Prudul26A026729T1	1782	1789	GARE-motif
PdRAV2	Prudul26A026729T1	101	107	ARE
PdRAV2	Prudul26A026729T1	1224	1229	TGACG-motif
PdRAV2	Prudul26A026729T1	458	463	ABRE
PdRAV2	Prudul26A026729T1	1685	1690	ABRE
PdRAV2	Prudul26A026729T1	1917	1922	ABRE
PdRAV3	Prudul26A019744T1	1659	1668	TCA-element
PdRAV3	Prudul26A019744T1	1326	1332	ARE
PdRAV3	Prudul26A019744T1	328	335	GARE-motif
PdRAV3	Prudul26A019744T1	708	715	GARE-motif
PdRAV3	Prudul26A019744T1	1783	1792	WUN-motif
PdRAV3	Prudul26A019744T1	1837	1843	CAT-box
PdRAV3	Prudul26A019744T1	587	592	TGACG-motif
PdRAV3	Prudul26A019744T1	1571	1576	TGACG-motif
PdRAV3	Prudul26A019744T1	1985	1992	GCN4_motif
PdRAV3	Prudul26A019744T1	587	592	CGTCA-motif
PdRAV3	Prudul26A019744T1	1571	1576	CGTCA-motif
PdRAV3	Prudul26A019744T1	504	510	TGA-element
PdRAV3	Prudul26A019744T1	576	582	TGA-element
PdRAV3	Prudul26A019744T1	1954	1960	GC-motif
PdRAV4	Prudul26A011325T1	1015	1024	ABRE
PdRAV4	Prudul26A011325T1	1017	1023	ABRE
PdRAV4	Prudul26A011325T1	1018	1023	ABRE
PdRAV4	Prudul26A011325T1	1211	1216	ABRE
PdRAV4	Prudul26A011325T1	651	657	CAT-box
PdRAV4	Prudul26A011325T1	716	722	ARE
PdRAV4	Prudul26A011325T1	910	916	ARE
PdRAV4	Prudul26A011325T1	1137	1143	ARE
PdRAV4	Prudul26A011325T1	1833	1839	ARE
PdRAV4	Prudul26A011325T1	140	146	MBS
PdRAV4	Prudul26A011325T1	536	542	MBS
PdRAV4	Prudul26A011325T1	1934	1940	MBS
PdRAV4	Prudul26A011325T1	1126	1132	LTR
PdRAV4	Prudul26A011325T1	191	197	TGA-element
PdRAV4	Prudul26A011325T1	819	825	TGA-element
PdRAV4	Prudul26A011325T1	1146	1157	AACA_motif
PdRAV5	Prudul26A031435T1	1613	1620	TATC-box
PdRAV5	Prudul26A031435T1	479	485	MBS
PdRAV5	Prudul26A031435T1	1802	1808	MBS
PdRAV5	Prudul26A031435T1	607	614	GARE-motif
PdRAV5	Prudul26A031435T1	16	22	ARE
PdRAV5	Prudul26A031435T1	190	196	ARE
PdRAV5	Prudul26A031435T1	548	554	ARE
PdRAV5	Prudul26A031435T1	802	808	ARE
PdRAV5	Prudul26A031435T1	363	372	WUN-motif
PdRAV5	Prudul26A031435T1	951	958	GCN4_motif
PdRAV5	Prudul26A031435T1	35	42	P-box
PdRAV5	Prudul26A031435T1	1579	1588	O2-site
PdRAV6	Prudul26A017720T1	18	24	TGA-element
PdRAV6	Prudul26A017720T1	1646	1655	MSA-like
PdRAV6	Prudul26A017720T1	1694	1701	P-box
PdRAV6	Prudul26A017720T1	596	604.5	O2-site
PdRAV6	Prudul26A017720T1	882	887	ABRE
PdRAV6	Prudul26A017720T1	1450	1455	ABRE
PdRAV6	Prudul26A017720T1	1675	1681	ARE
PdRAV6	Prudul26A017720T1	1849	1855	ARE
PdRAV6	Prudul26A017720T1	382	391	TCA-element
PdRAV6	Prudul26A017720T1	377	388	SARE
PdRAV6	Prudul26A017720T1	641	650	TC-rich repeats
PdRAV6	Prudul26A017720T1	1187	1196	TC-rich repeats
PdERF1	Prudul26A000474T1	587	593	LTR
PdERF1	Prudul26A000474T1	673	679	MBS
PdERF1	Prudul26A000474T1	1732	1738	MBS
PdERF1	Prudul26A000474T1	1786	1791	CGTCA-motif
PdERF1	Prudul26A000474T1	1786	1791	TGACG-motif
PdERF1	Prudul26A000474T1	158	164	ARE
PdERF1	Prudul26A000474T1	314	320	ARE
PdERF1	Prudul26A000474T1	1212	1218	ARE
PdERF1	Prudul26A000474T1	389	394	ABRE
PdERF1	Prudul26A000474T1	1782	1788	ABRE
PdERF1	Prudul26A000474T1	1783	1788	ABRE
PdERF1	Prudul26A000474T1	1804	1810	ABRE
PdERF1	Prudul26A000474T1	1805	1810	ABRE
PdERF1	Prudul26A000474T1	204	213	TCA-element
PdERF2a	Prudul26A006515T1	669	674	TGACG-motif
PdERF2a	Prudul26A006515T1	1852	1857	TGACG-motif
PdERF2a	Prudul26A006515T1	909	915	CAT-box
PdERF2a	Prudul26A006515T1	1738	1744	ARE
PdERF2a	Prudul26A006515T1	540	547	GCN4_motif
PdERF2a	Prudul26A006515T1	208	215	P-box
PdERF2a	Prudul26A006515T1	775	782	AuxRR-core
PdERF2a	Prudul26A006515T1	220	225	ABRE
PdERF2a	Prudul26A006515T1	1266	1271	ABRE
PdERF2a	Prudul26A006515T1	1890	1899	ABRE
PdERF2a	Prudul26A006515T1	1892	1898	ABRE
PdERF2a	Prudul26A006515T1	1893	1898	ABRE
PdERF2a	Prudul26A006515T1	669	674	CGTCA-motif
PdERF2a	Prudul26A006515T1	1852	1857	CGTCA-motif
PdERF2a	Prudul26A006515T1	1258	1267	TC-rich repeats
PdERF2a	Prudul26A006515T1	1747	1756	TC-rich repeats
PdERF2b	Prudul26A006515T2	1226	1235	TC-rich repeats
PdERF2b	Prudul26A006515T2	1715	1724	TC-rich repeats
PdERF2b	Prudul26A006515T2	637	642	CGTCA-motif
PdERF2b	Prudul26A006515T2	1820	1825	CGTCA-motif
PdERF2b	Prudul26A006515T2	176	183	P-box
PdERF2b	Prudul26A006515T2	743	750	AuxRR-core
PdERF2b	Prudul26A006515T2	188	193	ABRE
PdERF2b	Prudul26A006515T2	1234	1239	ABRE
PdERF2b	Prudul26A006515T2	1858	1867	ABRE
PdERF2b	Prudul26A006515T2	1860	1866	ABRE
PdERF2b	Prudul26A006515T2	1861	1866	ABRE
PdERF2b	Prudul26A006515T2	877	883	CAT-box
PdERF2b	Prudul26A006515T2	637	642	TGACG-motif
PdERF2b	Prudul26A006515T2	1820	1825	TGACG-motif
PdERF2b	Prudul26A006515T2	1706	1712	ARE
PdERF2b	Prudul26A006515T2	508	515	GCN4_motif
PdERF3	Prudul26A032194T1	1808	1813	ABRE
PdERF3	Prudul26A032194T1	1930	1936	ARE
PdERF3	Prudul26A032194T1	937	943	TGA-element
PdERF3	Prudul26A032194T1	1960	1966	TGA-element
PdERF3	Prudul26A032194T1	242	248	MBS
PdERF3	Prudul26A032194T1	1478	1487	TCA-element
PdERF3	Prudul26A032194T1	1611	1620	TCA-element
PdERF4	Prudul26A022282T1	1538	1547	MSA-like
PdERF4	Prudul26A022282T1	1582	1591	MSA-like
PdERF4	Prudul26A022282T1	1854	1860	MBS
PdERF4	Prudul26A022282T1	475	481	ARE
PdERF4	Prudul26A022282T1	562	568	ARE
PdERF4	Prudul26A022282T1	678	684	ARE
PdERF4	Prudul26A022282T1	1410	1416	ARE
PdERF4	Prudul26A022282T1	357	362	ABRE
PdERF4	Prudul26A022282T1	434	439	ABRE
PdERF4	Prudul26A022282T1	727	732	ABRE
PdERF4	Prudul26A022282T1	1528	1533	ABRE
PdERF4	Prudul26A022282T1	630	637	P-box
PdERF4	Prudul26A022282T1	1670	1677	P-box
PdERF5	Prudul26A015963T1	711	717	CAT-box
PdERF5	Prudul26A015963T1	947	953	CAT-box
PdERF5	Prudul26A015963T1	958	964	CAT-box
PdERF5	Prudul26A015963T1	983	989	CAT-box
PdERF5	Prudul26A015963T1	1714	1720	CAT-box
PdERF5	Prudul26A015963T1	441	447	ARE
PdERF5	Prudul26A015963T1	1013	1020	GARE-motif
PdERF5	Prudul26A015963T1	841	850	ABRE
PdERF5	Prudul26A015963T1	844	849	ABRE
PdERF5	Prudul26A015963T1	1795	1800	ABRE
PdERF5	Prudul26A015963T1	1348	1355	P-box
PdERF5	Prudul26A015963T1	210	216	MBS
PdERF5	Prudul26A015963T1	1087	1096	TCA-element
PdERF5	Prudul26A015963T1	1134	1143	TCA-element
PdERF5	Prudul26A015963T1	1755	1764	TCA-element
PdERF5	Prudul26A015963T1	1777	1786	TCA-element
PdERF6	Prudul26A022224T1	69	75	ARE
PdERF6	Prudul26A022224T1	201	207	ARE
PdERF6	Prudul26A022224T1	1048	1054	ARE
PdERF6	Prudul26A022224T1	1106	1112	ARE
PdERF6	Prudul26A022224T1	236	245	WUN-motif
PdERF6	Prudul26A022224T1	852	858	CAT-box
PdERF6	Prudul26A022224T1	862	868	CAT-box
PdERF6	Prudul26A022224T1	949	955	CAT-box
PdERF6	Prudul26A022224T1	959	965	CAT-box
PdERF6	Prudul26A022224T1	1714	1720	CAT-box
PdERF6	Prudul26A022224T1	747	752	TGACG-motif
PdERF6	Prudul26A022224T1	858	863	TGACG-motif
PdERF6	Prudul26A022224T1	955	960	TGACG-motif
PdERF6	Prudul26A022224T1	1082	1087	ABRE
PdERF6	Prudul26A022224T1	1165	1170	ABRE
PdERF6	Prudul26A022224T1	1795	1800	ABRE
PdERF6	Prudul26A022224T1	747	752	CGTCA-motif
PdERF6	Prudul26A022224T1	858	863	CGTCA-motif
PdERF6	Prudul26A022224T1	955	960	CGTCA-motif
PdERF6	Prudul26A022224T1	708	714	MBS
PdERF6	Prudul26A022224T1	306	315	TC-rich repeats
PdERF6	Prudul26A022224T1	733	742	TCA-element
PdERF6	Prudul26A022224T1	1755	1764	TCA-element
PdERF6	Prudul26A022224T1	1777	1786	TCA-element
PdERF7	Prudul26A030616T1	512	521	TC-rich repeats
PdERF7	Prudul26A030616T1	1348	1357	TCA-element
PdERF7	Prudul26A030616T1	1801	1810	TCA-element
PdERF7	Prudul26A030616T1	1891	1900	TCA-element
PdERF7	Prudul26A030616T1	15	21	ARE
PdERF7	Prudul26A030616T1	1012	1018	ARE
PdERF7	Prudul26A030616T1	1922	1928	ARE
PdERF7	Prudul26A030616T1	214	220	CAT-box
PdERF7	Prudul26A030616T1	265	270	TGACG-motif
PdERF7	Prudul26A030616T1	303	308	TGACG-motif
PdERF7	Prudul26A030616T1	788	793	TGACG-motif
PdERF7	Prudul26A030616T1	1594	1599	TGACG-motif
PdERF7	Prudul26A030616T1	1687	1692	TGACG-motif
PdERF7	Prudul26A030616T1	867	874	AuxRR-core
PdERF7	Prudul26A030616T1	159	166	P-box
PdERF7	Prudul26A030616T1	1684	1693	O2-site
PdERF7	Prudul26A030616T1	1685	1690	ABRE
PdERF7	Prudul26A030616T1	1741	1748	ABRE
PdERF7	Prudul26A030616T1	1934	1940	ABRE
PdERF7	Prudul26A030616T1	1935	1940	ABRE
PdERF7	Prudul26A030616T1	265	270	CGTCA-motif
PdERF7	Prudul26A030616T1	303	308	CGTCA-motif
PdERF7	Prudul26A030616T1	788	793	CGTCA-motif
PdERF7	Prudul26A030616T1	1594	1599	CGTCA-motif
PdERF7	Prudul26A030616T1	1687	1692	CGTCA-motif
PdERF7	Prudul26A030616T1	122	128	MBS
PdERF8	Prudul26A016161T1	1121	1127	ARE
PdERF8	Prudul26A016161T1	1150	1156	ARE
PdERF8	Prudul26A016161T1	1390	1396	ARE
PdERF8	Prudul26A016161T1	1890	1896	ARE
PdERF8	Prudul26A016161T1	1896	1902	ARE
PdERF8	Prudul26A016161T1	324	331	P-box
PdERF8	Prudul26A016161T1	1362	1368	ABRE
PdERF8	Prudul26A016161T1	1363	1368	ABRE
PdERF8	Prudul26A016161T1	26	32	MBS
PdERF8	Prudul26A016161T1	341	350	TCA-element
PdERF8	Prudul26A016161T1	537	546	TCA-element
PdERF9	Prudul26A026507T1	1393	1402	TCA-element
PdERF9	Prudul26A026507T1	1627	1636	TCA-element
PdERF9	Prudul26A026507T1	550	556	ABRE
PdERF9	Prudul26A026507T1	551	556	ABRE
PdERF9	Prudul26A026507T1	584	593	ABRE
PdERF9	Prudul26A026507T1	219	226	AuxRR-core
PdERF9	Prudul26A026507T1	1633	1640	AuxRR-core
PdERF9	Prudul26A026507T1	246	252	ARE
PdERF9	Prudul26A026507T1	1474	1480	ARE
PdERF9	Prudul26A026507T1	1701	1707	ARE
PdERF9	Prudul26A026507T1	1807	1813	ARE
PdERF9	Prudul26A026507T1	1812	1818	ARE
PdERF9	Prudul26A026507T1	1992	1998	ARE
PdERF9	Prudul26A026507T1	1375	1383	RY-element
PdERF9	Prudul26A026507T1	750	756	TGA-element
PdERF9	Prudul26A026507T1	1560	1566	TGA-element
PdERF9	Prudul26A026507T1	199	205	LTR
PdERF9	Prudul26A026507T1	189	195	MBS
PdERF10	Prudul26A010631T1	1223	1232	TC-rich repeats
PdERF10	Prudul26A010631T1	1235	1244	TCA-element
PdERF10	Prudul26A010631T1	778	786	RY-element
PdERF10	Prudul26A010631T1	1750	1756	TGA-element
PdERF10	Prudul26A010631T1	224	229	CGTCA-motif
PdERF10	Prudul26A010631T1	224	229	TGACG-motif
PdERF10	Prudul26A010631T1	641	648	GARE-motif
PdERF10	Prudul26A010631T1	705	711	ARE
PdERF10	Prudul26A010631T1	738	744	ARE
PdERF10	Prudul26A010631T1	1022	1028	ARE
PdERF10	Prudul26A010631T1	123	128	ABRE
PdERF10	Prudul26A010631T1	1047	1052	ABRE
PdERF10	Prudul26A010631T1	1189	1198	O2-site
PdERF11	Prudul26A012219T1	42	48	LTR
PdERF11	Prudul26A012219T1	695	701	TGA-element
PdERF11	Prudul26A012219T1	61	66	CGTCA-motif
PdERF11	Prudul26A012219T1	376	381	CGTCA-motif
PdERF11	Prudul26A012219T1	175	183.5	MSA-like
PdERF11	Prudul26A012219T1	379	385	ABRE
PdERF11	Prudul26A012219T1	380	385	ABRE
PdERF11	Prudul26A012219T1	61	66	TGACG-motif
PdERF11	Prudul26A012219T1	376	381	TGACG-motif
PdERF11	Prudul26A012219T1	216	222	CAT-box
PdERF11	Prudul26A012219T1	246	252	CAT-box
PdERF11	Prudul26A012219T1	1652	1661	WUN-motif
PdERF11	Prudul26A012219T1	1089	1095	ARE
PdERF11	Prudul26A012219T1	1198	1204	ARE
PdERF11	Prudul26A012219T1	299	308	TCA-element
PdERF11	Prudul26A012219T1	883	892	circadian
PdERF12	Prudul26A005386T1	195	202	P-box
PdERF12	Prudul26A005386T1	868	875	ABRE
PdERF12	Prudul26A005386T1	1239	1244	ABRE
PdERF12	Prudul26A005386T1	1266	1271	ABRE
PdERF12	Prudul26A005386T1	1781	1790	ABRE
PdERF12	Prudul26A005386T1	1783	1788	ABRE
PdERF12	Prudul26A005386T1	12	17	TGACG-motif
PdERF12	Prudul26A005386T1	1274	1280	CAT-box
PdERF12	Prudul26A005386T1	578	584	ARE
PdERF12	Prudul26A005386T1	437	443	MBS
PdERF12	Prudul26A005386T1	1327	1333	MBS
PdERF12	Prudul26A005386T1	1972	1978	MBS
PdERF12	Prudul26A005386T1	12	17	CGTCA-motif
PdERF12	Prudul26A005386T1	374	380	LTR
PdERF12	Prudul26A005386T1	693	699	LTR
PdERF12	Prudul26A005386T1	1256	1262	LTR
PdERF12	Prudul26A005386T1	191	200	TCA-element
PdERF12	Prudul26A005386T1	469	478	TC-rich repeats
PdERF12	Prudul26A005386T1	1675	1684	TC-rich repeats
PdERF12	Prudul26A005386T1	1452	1459	TATC-box
PdERF13	Prudul26A016786T1	1702	1709	P-box
PdERF13	Prudul26A016786T1	496	501	ABRE
PdERF13	Prudul26A016786T1	567	576	ABRE
PdERF13	Prudul26A016786T1	569	575	ABRE
PdERF13	Prudul26A016786T1	570	575	ABRE
PdERF13	Prudul26A016786T1	880	889	O2-site
PdERF13	Prudul26A016786T1	390	395	TGACG-motif
PdERF13	Prudul26A016786T1	1042	1048	CAT-box
PdERF13	Prudul26A016786T1	1926	1933	GARE-motif
PdERF13	Prudul26A016786T1	140	146	ARE
PdERF13	Prudul26A016786T1	651	657	ARE
PdERF13	Prudul26A016786T1	798	804	ARE
PdERF13	Prudul26A016786T1	993	999	ARE
PdERF13	Prudul26A016786T1	1269	1275	ARE
PdERF13	Prudul26A016786T1	869	875	MBS
PdERF13	Prudul26A016786T1	1709	1715	MBS
PdERF13	Prudul26A016786T1	1831	1837	MBS
PdERF13	Prudul26A016786T1	1842	1848	MBS
PdERF13	Prudul26A016786T1	390	395	CGTCA-motif
PdERF13	Prudul26A016786T1	852	858	LTR
PdERF13	Prudul26A016786T1	489	495	TGA-element
PdERF13	Prudul26A016786T1	1161	1170	TCA-element
PdERF13	Prudul26A016786T1	1581	1588	TATC-box
PdERF14	Prudul26A012674T1	1148	1157	TCA-element
PdERF14	Prudul26A012674T1	320	330	circadian
PdERF14	Prudul26A012674T1	26	31	CGTCA-motif
PdERF14	Prudul26A012674T1	176	181	CGTCA-motif
PdERF14	Prudul26A012674T1	398	409	MBSI
PdERF14	Prudul26A012674T1	636	643	P-box
PdERF14	Prudul26A012674T1	24	29	ABRE
PdERF14	Prudul26A012674T1	933	941	ABRE
PdERF14	Prudul26A012674T1	935	940	ABRE
PdERF14	Prudul26A012674T1	1918	1923	ABRE
PdERF14	Prudul26A012674T1	26	31	TGACG-motif
PdERF14	Prudul26A012674T1	176	181	TGACG-motif
PdERF14	Prudul26A012674T1	919	925	CAT-box
PdERF14	Prudul26A012674T1	1262	1268	CAT-box
PdERF14	Prudul26A012674T1	1302	1308	ARE
PdERF14	Prudul26A012674T1	1693	1699	ARE
PdERF15	Prudul26A010146T1	1092	1097	CGTCA-motif
PdERF15	Prudul26A010146T1	891	897	LTR
PdERF15	Prudul26A010146T1	528	534	ARE
PdERF15	Prudul26A010146T1	1331	1337	ARE
PdERF15	Prudul26A010146T1	1509	1515	ARE
PdERF15	Prudul26A010146T1	1092	1097	TGACG-motif
PdERF15	Prudul26A010146T1	1993	2000	GCN4_motif
PdERF15	Prudul26A010146T1	430	435	ABRE
PdERF15	Prudul26A010146T1	1317	1322	ABRE
PdERF15	Prudul26A010146T1	1913	1922	ABRE
PdERF16	Prudul26A017933T1	864	872.5	MSA-like
PdERF16	Prudul26A017933T1	366	372	TGA-element
PdERF16	Prudul26A017933T1	179	185	LTR
PdERF16	Prudul26A017933T1	434	440	LTR
PdERF16	Prudul26A017933T1	650	656	LTR
PdERF16	Prudul26A017933T1	731	736	CGTCA-motif
PdERF16	Prudul26A017933T1	770	775	CGTCA-motif
PdERF16	Prudul26A017933T1	1324	1330	MBS
PdERF16	Prudul26A017933T1	317	323	ARE
PdERF16	Prudul26A017933T1	575	581	ARE
PdERF16	Prudul26A017933T1	698	704	ARE
PdERF16	Prudul26A017933T1	1363	1369	ARE
PdERF16	Prudul26A017933T1	1594	1600	ARE
PdERF16	Prudul26A017933T1	731	736	TGACG-motif
PdERF16	Prudul26A017933T1	770	775	TGACG-motif
PdERF16	Prudul26A017933T1	604	613	O2-site
PdERF16	Prudul26A017933T1	608	613	ABRE
PdERF16	Prudul26A017933T1	768	773	ABRE
PdERF16	Prudul26A017933T1	954	959	ABRE
PdERF16	Prudul26A017933T1	1589	1596	P-box
PdERF16	Prudul26A017933T1	1809	1816	P-box
PdERF17	Prudul26A030105T1	789	798	circadian
PdERF17	Prudul26A030105T1	168	175	TATC-box
PdERF17	Prudul26A030105T1	235	242	TATC-box
PdERF17	Prudul26A030105T1	1320	1327	TATC-box
PdERF17	Prudul26A030105T1	35	41	CAT-box
PdERF17	Prudul26A030105T1	777	783	ARE
PdERF17	Prudul26A030105T1	1133	1139	ARE
PdERF17	Prudul26A030105T1	1870	1876	ARE
PdERF17	Prudul26A030105T1	1653	1660	GCN4_motif
PdERF17	Prudul26A030105T1	1585	1592	P-box
PdERF17	Prudul26A030105T1	803	812	ABRE
PdERF17	Prudul26A030105T1	805	810	ABRE
PdERF17	Prudul26A030105T1	911	916	ABRE
PdERF17	Prudul26A030105T1	1368	1373	ABRE
PdERF17	Prudul26A030105T1	119	125	MBS
PdERF17	Prudul26A030105T1	1304	1310	MBS
PdERF17	Prudul26A030105T1	1446	1452	MBS
PdERF17	Prudul26A030105T1	1838	1844	MBS
PdERF18	Prudul26A028263T1	1257	1266	TC-rich repeats
PdERF18	Prudul26A028263T1	430	436	ARE
PdERF18	Prudul26A028263T1	1276	1282	ARE
PdERF18	Prudul26A028263T1	345	350	TGACG-motif
PdERF18	Prudul26A028263T1	339	348	O2-site
PdERF18	Prudul26A028263T1	45	50	ABRE
PdERF18	Prudul26A028263T1	730	739	ABRE
PdERF18	Prudul26A028263T1	1602	1609	P-box
PdERF18	Prudul26A028263T1	1610	1620.5	MBSI
PdERF18	Prudul26A028263T1	356	364	RY-element
PdERF18	Prudul26A028263T1	345	350	CGTCA-motif
PdERF18	Prudul26A028263T1	543	549	MBS
PdERF18	Prudul26A028263T1	1388	1394	MBS
PdERF19	Prudul26A018389T1	192	199	P-box
PdERF19	Prudul26A018389T1	748	753	ABRE
PdERF19	Prudul26A018389T1	1008	1014	ABRE
PdERF19	Prudul26A018389T1	1009	1014	ABRE
PdERF19	Prudul26A018389T1	1749	1754	ABRE
PdERF19	Prudul26A018389T1	1984	1990	ABRE
PdERF19	Prudul26A018389T1	1985	1990	ABRE
PdERF19	Prudul26A018389T1	484	490	CAT-box
PdERF19	Prudul26A018389T1	1644	1650	CAT-box
PdERF19	Prudul26A018389T1	818	824	ARE
PdERF19	Prudul26A018389T1	903	909	ARE
PdERF19	Prudul26A018389T1	1501	1507	ARE
PdERF20	Prudul26A003865T1	777	786	TC-rich repeats
PdERF20	Prudul26A003865T1	153	162	TCA-element
PdERF20	Prudul26A003865T1	160	166	ARE
PdERF20	Prudul26A003865T1	1522	1528	ARE
PdERF20	Prudul26A003865T1	1178	1183	TGACG-motif
PdERF20	Prudul26A003865T1	398	403	ABRE
PdERF20	Prudul26A003865T1	552	557	ABRE
PdERF20	Prudul26A003865T1	913	918	ABRE
PdERF20	Prudul26A003865T1	1096	1101	ABRE
PdERF20	Prudul26A003865T1	1222	1227	ABRE
PdERF20	Prudul26A003865T1	1311	1316	ABRE
PdERF20	Prudul26A003865T1	1441	1447	ABRE
PdERF20	Prudul26A003865T1	1442	1447	ABRE
PdERF20	Prudul26A003865T1	1178	1183	CGTCA-motif
PdERF21	Prudul26A007397T1	1460	1466	CAT-box
PdERF21	Prudul26A007397T1	1127	1132	TGACG-motif
PdERF21	Prudul26A007397T1	104	110	ABRE
PdERF21	Prudul26A007397T1	105	110	ABRE
PdERF21	Prudul26A007397T1	1127	1132	CGTCA-motif
PdERF21	Prudul26A007397T1	1078	1084	LTR
PdERF22	Prudul26A011137T1	37	42	ABRE
PdERF22	Prudul26A011137T1	1458	1464	ARE
PdERF22	Prudul26A011137T1	1623	1629	ARE
PdERF22	Prudul26A011137T1	391	397	TGA-element
PdERF22	Prudul26A011137T1	146	152	MBS
PdERF22	Prudul26A011137T1	881	887	MBS
PdERF22	Prudul26A011137T1	330	340.5	MBSI
PdERF22	Prudul26A011137T1	1448	1457	TCA-element
PdERF22	Prudul26A011137T1	1823	1832	TCA-element
PdERF22	Prudul26A011137T1	312	319	TATC-box
PdERF22	Prudul26A011137T1	1772	1779	TATC-box
PdERF23	Prudul26A003180T1	987	992	ABRE
PdERF23	Prudul26A003180T1	1638	1644	CAT-box
PdERF23	Prudul26A003180T1	390	396	ARE
PdERF23	Prudul26A003180T1	1976	1982	ARE
PdERF23	Prudul26A003180T1	16	22	MBS
PdERF23	Prudul26A003180T1	949	955	MBS
PdERF23	Prudul26A003180T1	464	470	LTR
PdERF23	Prudul26A003180T1	1661	1670	TCA-element
PdERF24	Prudul26A031578T1	188	194	MBS
PdERF24	Prudul26A031578T1	564	570	MBS
PdERF24	Prudul26A031578T1	104	109	CGTCA-motif
PdERF24	Prudul26A031578T1	293	298	CGTCA-motif
PdERF24	Prudul26A031578T1	700	706	LTR
PdERF24	Prudul26A031578T1	823	829	LTR
PdERF24	Prudul26A031578T1	995	1001	LTR
PdERF24	Prudul26A031578T1	102	107	ABRE
PdERF24	Prudul26A031578T1	376	381	ABRE
PdERF24	Prudul26A031578T1	1037	1042	ABRE
PdERF24	Prudul26A031578T1	1077	1085	ABRE
PdERF24	Prudul26A031578T1	1079	1084	ABRE
PdERF24	Prudul26A031578T1	1151	1157	ABRE
PdERF24	Prudul26A031578T1	1152	1157	ABRE
PdERF24	Prudul26A031578T1	1260	1265	ABRE
PdERF24	Prudul26A031578T1	1745	1751	ABRE
PdERF24	Prudul26A031578T1	1746	1751	ABRE
PdERF24	Prudul26A031578T1	1812	1817	ABRE
PdERF24	Prudul26A031578T1	101	110	O2-site
PdERF24	Prudul26A031578T1	104	109	TGACG-motif
PdERF24	Prudul26A031578T1	293	298	TGACG-motif
PdERF24	Prudul26A031578T1	637	643	ARE
PdERF24	Prudul26A031578T1	1478	1484	ARE
PdERF24	Prudul26A031578T1	1592	1598	ARE
PdERF24	Prudul26A031578T1	1756	1762	ARE
PdERF25	Prudul26A018112T1	1481	1490	TC-rich repeats
PdERF25	Prudul26A018112T1	1675	1680	TGACG-motif
PdERF25	Prudul26A018112T1	236	242	ARE
PdERF25	Prudul26A018112T1	488	494	ARE
PdERF25	Prudul26A018112T1	1137	1143	ARE
PdERF25	Prudul26A018112T1	1889	1895	ARE
PdERF25	Prudul26A018112T1	855	860	ABRE
PdERF25	Prudul26A018112T1	1141	1147	ABRE
PdERF25	Prudul26A018112T1	1142	1147	ABRE
PdERF25	Prudul26A018112T1	1540	1545	ABRE
PdERF25	Prudul26A018112T1	1787	1793	ABRE
PdERF25	Prudul26A018112T1	1788	1793	ABRE
PdERF25	Prudul26A018112T1	1972	1977	ABRE
PdERF25	Prudul26A018112T1	481	490	O2-site
PdERF25	Prudul26A018112T1	1641	1650	O2-site
PdERF25	Prudul26A018112T1	1056	1062	MBS
PdERF25	Prudul26A018112T1	1675	1680	CGTCA-motif
PdERF25	Prudul26A018112T1	310	318	RY-element
PdERF25	Prudul26A018112T1	710	718	RY-element
PdERF26	Prudul26A007921T1	1713	1718	ABRE
PdERF26	Prudul26A007921T1	139	145	ARE
PdERF26	Prudul26A007921T1	1774	1780	ARE
PdERF26	Prudul26A007921T1	1037	1043	CAT-box
PdERF26	Prudul26A007921T1	877	883	LTR
PdERF26	Prudul26A007921T1	1536	1542	MBS
PdERF26	Prudul26A007921T1	1328	1338.5	MBSI
PdERF26	Prudul26A007921T1	851	860	TCA-element
PdERF26	Prudul26A007921T1	1287	1294	TATC-box
PdERF27	Prudul26A031582T1	1336	1343	GCN4_motif
PdERF27	Prudul26A031582T1	1910	1915	TGACG-motif
PdERF27	Prudul26A031582T1	1362	1370	ABRE
PdERF27	Prudul26A031582T1	1364	1369	ABRE
PdERF27	Prudul26A031582T1	1788	1797	ABRE
PdERF27	Prudul26A031582T1	1790	1796	ABRE
PdERF27	Prudul26A031582T1	1791	1796	ABRE
PdERF27	Prudul26A031582T1	1982	1987	ABRE
PdERF27	Prudul26A031582T1	40	46	GC-motif
PdERF27	Prudul26A031582T1	51	57	LTR
PdERF27	Prudul26A031582T1	1910	1915	CGTCA-motif
PdERF28	Prudul26A032173T1	265	271	ARE
PdERF28	Prudul26A032173T1	700	706	ARE
PdERF28	Prudul26A032173T1	1391	1397	ARE
PdERF28	Prudul26A032173T1	1986	1993	GARE-motif
PdERF28	Prudul26A032173T1	135	144	O2-site
PdERF28	Prudul26A032173T1	1663	1668	ABRE
PdERF28	Prudul26A032173T1	306	312	MBS
PdERF28	Prudul26A032173T1	1928	1934	MBS
PdERF28	Prudul26A032173T1	1097	1103	TGA-element
PdERF28	Prudul26A032173T1	1564	1570	TGA-element
PdERF28	Prudul26A032173T1	553	562	TC-rich repeats
PdERF28	Prudul26A032173T1	1103	1112	TCA-element
PdERF29	Prudul26A008432T1	1703	1712	TCA-element
PdERF29	Prudul26A008432T1	1790	1798	RY-element
PdERF29	Prudul26A008432T1	740	746	ARE
PdERF29	Prudul26A008432T1	1240	1246	ARE
PdERF29	Prudul26A008432T1	46	53	P-box
PdERF29	Prudul26A008432T1	1118	1125	P-box
PdERF29	Prudul26A008432T1	1472	1479	P-box
PdERF29	Prudul26A008432T1	864	871	AuxRR-core
PdERF29	Prudul26A008432T1	1196	1203	AuxRR-core
PdERF29	Prudul26A008432T1	1624	1629	ABRE
PdERF29	Prudul26A008432T1	894	903	O2-site
PdERF29	Prudul26A008432T1	1620	1629	O2-site
PdERF30	Prudul26A021115T1	99	104	CGTCA-motif
PdERF30	Prudul26A021115T1	415	422	GARE-motif
PdERF30	Prudul26A021115T1	1594	1600	ARE
PdERF30	Prudul26A021115T1	1609	1615	ARE
PdERF30	Prudul26A021115T1	1933	1939	ARE
PdERF30	Prudul26A021115T1	1939	1945	ARE
PdERF30	Prudul26A021115T1	1945	1951	ARE
PdERF30	Prudul26A021115T1	99	104	TGACG-motif
PdERF30	Prudul26A021115T1	1143	1150	GCN4_motif
PdERF30	Prudul26A021115T1	96	104	O2-site
PdERF30	Prudul26A021115T1	128	137	O2-site
PdERF30	Prudul26A021115T1	312	321	O2-site
PdERF30	Prudul26A021115T1	97	102	ABRE
PdERF30	Prudul26A021115T1	1487	1492	ABRE
PdERF30	Prudul26A021115T1	1635	1642	ABRE
PdERF30	Prudul26A021115T1	1888	1893	ABRE
PdERF30	Prudul26A021115T1	206	215	TCA-element
PdERF31	Prudul26A025250T1	914	920	TGA-element
PdERF31	Prudul26A025250T1	954	959	CGTCA-motif
PdERF31	Prudul26A025250T1	1919	1924	CGTCA-motif
PdERF31	Prudul26A025250T1	44	50	MBS
PdERF31	Prudul26A025250T1	907	913	ARE
PdERF31	Prudul26A025250T1	954	959	TGACG-motif
PdERF31	Prudul26A025250T1	1919	1924	TGACG-motif
PdERF31	Prudul26A025250T1	1916	1925	O2-site
PdERF31	Prudul26A025250T1	1444	1449	ABRE
PdERF31	Prudul26A025250T1	1863	1872	ABRE
PdERF31	Prudul26A025250T1	1865	1871	ABRE
PdERF31	Prudul26A025250T1	1866	1871	ABRE
PdERF31	Prudul26A025250T1	1917	1922	ABRE
PdERF31	Prudul26A025250T1	1690	1697	P-box
PdERF31	Prudul26A025250T1	1795	1802	P-box
PdERF31	Prudul26A025250T1	569	578	circadian
PdERF32	Prudul26A032921T1	476	483	GCN4_motif
PdERF32	Prudul26A032921T1	1039	1048	O2-site
PdERF32	Prudul26A032921T1	1863	1872	O2-site
PdERF32	Prudul26A032921T1	1649	1654	CGTCA-motif
PdERF32	Prudul26A032921T1	1800	1805	CGTCA-motif
PdERF32	Prudul26A032921T1	1649	1657	TGA-box
PdERF32	Prudul26A032921T1	256	264.5	HD-Zip 1
PdERF32	Prudul26A032921T1	729	735	ARE
PdERF32	Prudul26A032921T1	1526	1532	ARE
PdERF32	Prudul26A032921T1	1756	1762	ARE
PdERF32	Prudul26A032921T1	1649	1654	TGACG-motif
PdERF32	Prudul26A032921T1	1800	1805	TGACG-motif
PdERF32	Prudul26A032921T1	894	899	ABRE
PdERF32	Prudul26A032921T1	1909	1915	ABRE
PdERF32	Prudul26A032921T1	1910	1915	ABRE
PdERF32	Prudul26A032921T1	208	214	MBS
PdERF32	Prudul26A032921T1	826	832	MBS
PdERF32	Prudul26A032921T1	1168	1177	TC-rich repeats
PdERF33a	Prudul26A021924T1	1603	1612	TC-rich repeats
PdERF33a	Prudul26A021924T1	694	703	circadian
PdERF33a	Prudul26A021924T1	944	953	circadian
PdERF33a	Prudul26A021924T1	1318	1324	TGA-element
PdERF33a	Prudul26A021924T1	968	976	RY-element
PdERF33a	Prudul26A021924T1	1225	1231	MBS
PdERF33a	Prudul26A021924T1	1367	1373	MBS
PdERF33a	Prudul26A021924T1	64	70	GC-motif
PdERF33a	Prudul26A021924T1	350	356	ABRE
PdERF33a	Prudul26A021924T1	351	356	ABRE
PdERF33a	Prudul26A021924T1	1321	1330	ABRE
PdERF33a	Prudul26A021924T1	1344	1349	ABRE
PdERF33a	Prudul26A021924T1	1824	1830	ABRE
PdERF33a	Prudul26A021924T1	1825	1830	ABRE
PdERF33a	Prudul26A021924T1	1946	1951	ABRE
PdERF33a	Prudul26A021924T1	338	347	O2-site
PdERF33a	Prudul26A021924T1	973	980	AuxRR-core
PdERF33a	Prudul26A021924T1	927	933	ARE
PdERF33b	Prudul26A021924T2	709	717	RY-element
PdERF33b	Prudul26A021924T2	1059	1065	TGA-element
PdERF33b	Prudul26A021924T2	966	972	MBS
PdERF33b	Prudul26A021924T2	1108	1114	MBS
PdERF33b	Prudul26A021924T2	1962	1968	MBS
PdERF33b	Prudul26A021924T2	668	674	ARE
PdERF33b	Prudul26A021924T2	79	88	O2-site
PdERF33b	Prudul26A021924T2	91	97	ABRE
PdERF33b	Prudul26A021924T2	92	97	ABRE
PdERF33b	Prudul26A021924T2	1062	1071	ABRE
PdERF33b	Prudul26A021924T2	1085	1090	ABRE
PdERF33b	Prudul26A021924T2	1565	1571	ABRE
PdERF33b	Prudul26A021924T2	1566	1571	ABRE
PdERF33b	Prudul26A021924T2	1687	1692	ABRE
PdERF33b	Prudul26A021924T2	714	721	AuxRR-core
PdERF33b	Prudul26A021924T2	1344	1353	TC-rich repeats
PdERF33b	Prudul26A021924T2	1979	1988	TC-rich repeats
PdERF33b	Prudul26A021924T2	435	444	circadian
PdERF33b	Prudul26A021924T2	685	694	circadian
PdERF34	Prudul26A014067T1	1719	1725	ABRE
PdERF34	Prudul26A014067T1	1720	1725	ABRE
PdERF34	Prudul26A014067T1	1302	1311	O2-site
PdERF34	Prudul26A014067T1	443	450	GARE-motif
PdERF34	Prudul26A014067T1	327	336	TCA-element
PdERF34	Prudul26A014067T1	665	674	TCA-element
PdERF34	Prudul26A014067T1	1285	1294	TC-rich repeats
PdERF35	Prudul26A000941T1	967	972	CGTCA-motif
PdERF35	Prudul26A000941T1	970	975	CGTCA-motif
PdERF35	Prudul26A000941T1	1008	1013	CGTCA-motif
PdERF35	Prudul26A000941T1	1233	1238	CGTCA-motif
PdERF35	Prudul26A000941T1	1529	1535	LTR
PdERF35	Prudul26A000941T1	474	480	TGA-element
PdERF35	Prudul26A000941T1	351	359	RY-element
PdERF35	Prudul26A000941T1	978	985	P-box
PdERF35	Prudul26A000941T1	849	855	ABRE
PdERF35	Prudul26A000941T1	850	855	ABRE
PdERF35	Prudul26A000941T1	1006	1011	ABRE
PdERF35	Prudul26A000941T1	967	972	TGACG-motif
PdERF35	Prudul26A000941T1	970	975	TGACG-motif
PdERF35	Prudul26A000941T1	1008	1013	TGACG-motif
PdERF35	Prudul26A000941T1	1233	1238	TGACG-motif
PdERF35	Prudul26A000941T1	340	346	ARE
PdERF35	Prudul26A000941T1	734	740	ARE
PdERF35	Prudul26A000941T1	1610	1616	ARE
PdERF35	Prudul26A000941T1	1839	1845	ARE
PdERF35	Prudul26A000941T1	718	725	GCN4_motif
PdERF35	Prudul26A000941T1	884	893	circadian
PdERF36	Prudul26A032795T1	1170	1179	TCA-element
PdERF36	Prudul26A032795T1	108	117	circadian
PdERF36	Prudul26A032795T1	925	931	MBS
PdERF36	Prudul26A032795T1	104	109	CGTCA-motif
PdERF36	Prudul26A032795T1	499	504	CGTCA-motif
PdERF36	Prudul26A032795T1	1927	1932	CGTCA-motif
PdERF36	Prudul26A032795T1	170	175	ABRE
PdERF36	Prudul26A032795T1	1641	1646	ABRE
PdERF36	Prudul26A032795T1	1712	1717	ABRE
PdERF36	Prudul26A032795T1	1907	1912	ABRE
PdERF36	Prudul26A032795T1	913	921	O2-site
PdERF36	Prudul26A032795T1	85	92	P-box
PdERF36	Prudul26A032795T1	104	109	TGACG-motif
PdERF36	Prudul26A032795T1	499	504	TGACG-motif
PdERF36	Prudul26A032795T1	1927	1932	TGACG-motif
PdERF36	Prudul26A032795T1	97	103	ARE
PdERF36	Prudul26A032795T1	872	878	ARE
PdERF36	Prudul26A032795T1	1903	1909	ARE
PdERF37	Prudul26A004353T1	101	106	ABRE
PdERF37	Prudul26A004353T1	1673	1683	ABRE
PdERF37	Prudul26A004353T1	1676	1684	ABRE
PdERF37	Prudul26A004353T1	1677	1682	ABRE
PdERF37	Prudul26A004353T1	1995	2000	ABRE
PdERF37	Prudul26A004353T1	112	119	AuxRR-core
PdERF37	Prudul26A004353T1	1773	1778	TGACG-motif
PdERF37	Prudul26A004353T1	171	177	CAT-box
PdERF37	Prudul26A004353T1	202	208	ARE
PdERF37	Prudul26A004353T1	1287	1293	ARE
PdERF37	Prudul26A004353T1	913	919	LTR
PdERF37	Prudul26A004353T1	1361	1367	LTR
PdERF37	Prudul26A004353T1	330	336	MBS
PdERF37	Prudul26A004353T1	1773	1778	CGTCA-motif
PdERF37	Prudul26A004353T1	565	574	circadian
PdERF38a	Prudul26A031706T1	377	383	TGA-element
PdERF38a	Prudul26A031706T1	801	807	TGA-element
PdERF38a	Prudul26A031706T1	1231	1237	TGA-element
PdERF38a	Prudul26A031706T1	382	387	CGTCA-motif
PdERF38a	Prudul26A031706T1	820	825	CGTCA-motif
PdERF38a	Prudul26A031706T1	977	982	CGTCA-motif
PdERF38a	Prudul26A031706T1	1237	1242	CGTCA-motif
PdERF38a	Prudul26A031706T1	45	54	ABRE
PdERF38a	Prudul26A031706T1	47	52	ABRE
PdERF38a	Prudul26A031706T1	210	215	ABRE
PdERF38a	Prudul26A031706T1	272	282	ABRE
PdERF38a	Prudul26A031706T1	274	279	ABRE
PdERF38a	Prudul26A031706T1	276	285	ABRE
PdERF38a	Prudul26A031706T1	1068	1075	P-box
PdERF38a	Prudul26A031706T1	327	333	CAT-box
PdERF38a	Prudul26A031706T1	1004	1010	CAT-box
PdERF38a	Prudul26A031706T1	382	387	TGACG-motif
PdERF38a	Prudul26A031706T1	820	825	TGACG-motif
PdERF38a	Prudul26A031706T1	977	982	TGACG-motif
PdERF38a	Prudul26A031706T1	1237	1242	TGACG-motif
PdERF38a	Prudul26A031706T1	509	515	ARE
PdERF38a	Prudul26A031706T1	915	924	TCA-element
PdERF38a	Prudul26A031706T1	1461	1470	circadian
PdERF38b	Prudul26A031706T2	509	515	ARE
PdERF38b	Prudul26A031706T2	327	333	CAT-box
PdERF38b	Prudul26A031706T2	1004	1010	CAT-box
PdERF38b	Prudul26A031706T2	382	387	TGACG-motif
PdERF38b	Prudul26A031706T2	820	825	TGACG-motif
PdERF38b	Prudul26A031706T2	977	982	TGACG-motif
PdERF38b	Prudul26A031706T2	1237	1242	TGACG-motif
PdERF38b	Prudul26A031706T2	1068	1075	P-box
PdERF38b	Prudul26A031706T2	45	54	ABRE
PdERF38b	Prudul26A031706T2	47	52	ABRE
PdERF38b	Prudul26A031706T2	210	215	ABRE
PdERF38b	Prudul26A031706T2	272	282	ABRE
PdERF38b	Prudul26A031706T2	274	279	ABRE
PdERF38b	Prudul26A031706T2	276	285	ABRE
PdERF38b	Prudul26A031706T2	382	387	CGTCA-motif
PdERF38b	Prudul26A031706T2	820	825	CGTCA-motif
PdERF38b	Prudul26A031706T2	977	982	CGTCA-motif
PdERF38b	Prudul26A031706T2	1237	1242	CGTCA-motif
PdERF38b	Prudul26A031706T2	377	383	TGA-element
PdERF38b	Prudul26A031706T2	801	807	TGA-element
PdERF38b	Prudul26A031706T2	1231	1237	TGA-element
PdERF38b	Prudul26A031706T2	1461	1470	circadian
PdERF38b	Prudul26A031706T2	915	924	TCA-element
PdERF39	Prudul26A031312T1	623	632	TCA-element
PdERF39	Prudul26A031312T1	1296	1305	TCA-element
PdERF39	Prudul26A031312T1	213	219	ARE
PdERF39	Prudul26A031312T1	1152	1158	ARE
PdERF39	Prudul26A031312T1	536	542	CAT-box
PdERF39	Prudul26A031312T1	1189	1196	AuxRR-core
PdERF39	Prudul26A031312T1	1409	1416	P-box
PdERF39	Prudul26A031312T1	332	337	ABRE
PdERF39	Prudul26A031312T1	943	948	ABRE
PdERF39	Prudul26A031312T1	1596	1601	ABRE
PdERF40	Prudul26A021957T1	153	162	O2-site
PdERF40	Prudul26A021957T1	32	37	ABRE
PdERF40	Prudul26A021957T1	1517	1524	P-box
PdERF40	Prudul26A021957T1	749	758	WUN-motif
PdERF40	Prudul26A021957T1	1792	1798	ARE
PdERF40	Prudul26A021957T1	1944	1949	TGACG-motif
PdERF40	Prudul26A021957T1	1805	1811	LTR
PdERF40	Prudul26A021957T1	1944	1949	CGTCA-motif
PdERF41	Prudul26A020423T1	777	786	MSA-like
PdERF41	Prudul26A020423T1	605	610	CGTCA-motif
PdERF41	Prudul26A020423T1	748	753	CGTCA-motif
PdERF41	Prudul26A020423T1	1796	1801	CGTCA-motif
PdERF41	Prudul26A020423T1	343	349	MBS
PdERF41	Prudul26A020423T1	1224	1230	MBS
PdERF41	Prudul26A020423T1	1879	1885	ARE
PdERF41	Prudul26A020423T1	605	610	TGACG-motif
PdERF41	Prudul26A020423T1	748	753	TGACG-motif
PdERF41	Prudul26A020423T1	1796	1801	TGACG-motif
PdERF41	Prudul26A020423T1	180	185	ABRE
PdERF41	Prudul26A020423T1	363	370	ABRE
PdERF41	Prudul26A020423T1	1815	1822	ABRE
PdERF41	Prudul26A020423T1	1961	1966	ABRE
PdERF41	Prudul26A020423T1	1796	1804	TGA-box
PdERF42	Prudul26A003593T1	1110	1115	CGTCA-motif
PdERF42	Prudul26A003593T1	928	936	RY-element
PdERF42	Prudul26A003593T1	1177	1187.5	MBSI
PdERF42	Prudul26A003593T1	863	868	ABRE
PdERF42	Prudul26A003593T1	1535	1540	ABRE
PdERF42	Prudul26A003593T1	138	147	O2-site
PdERF42	Prudul26A003593T1	362	370	O2-site
PdERF42	Prudul26A003593T1	870	879	O2-site
PdERF42	Prudul26A003593T1	1110	1115	TGACG-motif
PdERF42	Prudul26A003593T1	1036	1042	ARE
PdERF42	Prudul26A003593T1	1766	1772	ARE
PdERF42	Prudul26A003593T1	299	306	TATC-box
PdERF42	Prudul26A003593T1	160	169	TCA-element
PdERF42	Prudul26A003593T1	1390	1399	TCA-element
PdERF42	Prudul26A003593T1	1521	1530	TCA-element
PdERF42	Prudul26A003593T1	860	870	motif I
PdERF43	Prudul26A000863T1	498	503	CGTCA-motif
PdERF43	Prudul26A000863T1	4	14.5	MBSI
PdERF43	Prudul26A000863T1	1341	1347	GC-motif
PdERF43	Prudul26A000863T1	220	229	O2-site
PdERF43	Prudul26A000863T1	254	259	ABRE
PdERF43	Prudul26A000863T1	1162	1171	WUN-motif
PdERF43	Prudul26A000863T1	1707	1713	ARE
PdERF43	Prudul26A000863T1	498	503	TGACG-motif
PdERF43	Prudul26A000863T1	1366	1373	TATC-box
PdERF43	Prudul26A000863T1	498	506	TGA-box
PdERF44	Prudul26A016276T1	1232	1241	TC-rich repeats
PdERF44	Prudul26A016276T1	1395	1404	TC-rich repeats
PdERF44	Prudul26A016276T1	1530	1535	ABRE
PdERF44	Prudul26A016276T1	1731	1736	ABRE
PdERF44	Prudul26A016276T1	1892	1898	ABRE
PdERF44	Prudul26A016276T1	1893	1898	ABRE
PdERF44	Prudul26A016276T1	648	655	GARE-motif
PdERF44	Prudul26A016276T1	99	105	ARE
PdERF44	Prudul26A016276T1	308	314	ARE
PdERF44	Prudul26A016276T1	404	410	ARE
PdERF44	Prudul26A016276T1	499	505	ARE
PdERF44	Prudul26A016276T1	663	669	CAT-box
PdERF44	Prudul26A016276T1	956	962	CAT-box
PdERF45	Prudul26A027909T1	459	466	TATC-box
PdERF45	Prudul26A027909T1	462	471	circadian
PdERF45	Prudul26A027909T1	1033	1042	TCA-element
PdERF45	Prudul26A027909T1	64	70	TGA-element
PdERF45	Prudul26A027909T1	19	25	ARE
PdERF45	Prudul26A027909T1	24	30	ARE
PdERF45	Prudul26A027909T1	473	479	ARE
PdERF45	Prudul26A027909T1	559	565	ARE
PdERF45	Prudul26A027909T1	1221	1227	ARE
PdERF45	Prudul26A027909T1	1475	1481	ARE
PdERF45	Prudul26A027909T1	1762	1768	ARE
PdERF45	Prudul26A027909T1	1793	1799	ARE
PdERF45	Prudul26A027909T1	841	848	GARE-motif
PdERF45	Prudul26A027909T1	36	43	P-box
PdERF45	Prudul26A027909T1	306	312	ABRE
PdERF45	Prudul26A027909T1	307	312	ABRE
PdERF45	Prudul26A027909T1	917	926	O2-site
PdERF45	Prudul26A027909T1	953	962	O2-site
PdERF45	Prudul26A027909T1	1799	1808	O2-site
PdERF46	Prudul26A023888T1	212	218	LTR
PdERF46	Prudul26A023888T1	590	596	LTR
PdERF46	Prudul26A023888T1	105	110	CGTCA-motif
PdERF46	Prudul26A023888T1	597	602	CGTCA-motif
PdERF46	Prudul26A023888T1	620	625	CGTCA-motif
PdERF46	Prudul26A023888T1	785	790	CGTCA-motif
PdERF46	Prudul26A023888T1	1549	1554	CGTCA-motif
PdERF46	Prudul26A023888T1	1198	1204	MBS
PdERF46	Prudul26A023888T1	1906	1912	MBS
PdERF46	Prudul26A023888T1	1633	1640	GCN4_motif
PdERF46	Prudul26A023888T1	1884	1891	GARE-motif
PdERF46	Prudul26A023888T1	105	110	TGACG-motif
PdERF46	Prudul26A023888T1	597	602	TGACG-motif
PdERF46	Prudul26A023888T1	620	625	TGACG-motif
PdERF46	Prudul26A023888T1	785	790	TGACG-motif
PdERF46	Prudul26A023888T1	1549	1554	TGACG-motif
PdERF46	Prudul26A023888T1	1892	1901	O2-site
PdERF46	Prudul26A023888T1	622	627	ABRE
PdERF46	Prudul26A023888T1	659	668	TCA-element
PdERF47	Prudul26A002650T1	1252	1261	TCA-element
PdERF47	Prudul26A002650T1	1050	1055	TGACG-motif
PdERF47	Prudul26A002650T1	1425	1430	TGACG-motif
PdERF47	Prudul26A002650T1	1492	1497	TGACG-motif
PdERF47	Prudul26A002650T1	1754	1760	CAT-box
PdERF47	Prudul26A002650T1	1303	1313	ABRE
PdERF47	Prudul26A002650T1	1306	1314	ABRE
PdERF47	Prudul26A002650T1	1307	1312	ABRE
PdERF47	Prudul26A002650T1	1611	1617	ABRE
PdERF47	Prudul26A002650T1	1612	1617	ABRE
PdERF47	Prudul26A002650T1	1854	1859	ABRE
PdERF47	Prudul26A002650T1	1914	1920	ABRE
PdERF47	Prudul26A002650T1	1915	1920	ABRE
PdERF47	Prudul26A002650T1	1991	2000	MSA-like
PdERF47	Prudul26A002650T1	390	396	MBS
PdERF47	Prudul26A002650T1	1050	1055	CGTCA-motif
PdERF47	Prudul26A002650T1	1425	1430	CGTCA-motif
PdERF47	Prudul26A002650T1	1492	1497	CGTCA-motif
PdERF48	Prudul26A001208T1	844	850	ARE
PdERF48	Prudul26A001208T1	1100	1106	ARE
PdERF48	Prudul26A001208T1	1262	1268	ARE
PdERF48	Prudul26A001208T1	130	135	TGACG-motif
PdERF48	Prudul26A001208T1	428	433	TGACG-motif
PdERF48	Prudul26A001208T1	786	791	TGACG-motif
PdERF48	Prudul26A001208T1	949	954	TGACG-motif
PdERF48	Prudul26A001208T1	612	618	CAT-box
PdERF48	Prudul26A001208T1	1837	1846	O2-site
PdERF48	Prudul26A001208T1	1036	1045	ABRE
PdERF48	Prudul26A001208T1	1038	1043	ABRE
PdERF48	Prudul26A001208T1	1341	1350	ABRE
PdERF48	Prudul26A001208T1	1615	1620	ABRE
PdERF48	Prudul26A001208T1	39	45	GC-motif
PdERF48	Prudul26A001208T1	130	135	CGTCA-motif
PdERF48	Prudul26A001208T1	428	433	CGTCA-motif
PdERF48	Prudul26A001208T1	786	791	CGTCA-motif
PdERF48	Prudul26A001208T1	949	954	CGTCA-motif
PdERF48	Prudul26A001208T1	733	739	TGA-element
PdERF48	Prudul26A001208T1	872	878	LTR
PdERF48	Prudul26A001208T1	1519	1525	LTR
PdERF48	Prudul26A001208T1	1175	1184	TC-rich repeats
PdERF48	Prudul26A001208T1	1565	1574	TC-rich repeats
PdERF48	Prudul26A001208T1	331	340	TCA-element
PdERF49	Prudul26A011959T1	498	503	ABRE
PdERF49	Prudul26A011959T1	866	871	ABRE
PdERF49	Prudul26A011959T1	1156	1162	ABRE
PdERF49	Prudul26A011959T1	1157	1162	ABRE
PdERF49	Prudul26A011959T1	1436	1441	ABRE
PdERF49	Prudul26A011959T1	639	648	O2-site
PdERF49	Prudul26A011959T1	1313	1320	P-box
PdERF49	Prudul26A011959T1	864	869	TGACG-motif
PdERF49	Prudul26A011959T1	1357	1362	TGACG-motif
PdERF49	Prudul26A011959T1	1360	1365	TGACG-motif
PdERF49	Prudul26A011959T1	1219	1226	GARE-motif
PdERF49	Prudul26A011959T1	1961	1967	ARE
PdERF49	Prudul26A011959T1	864	869	CGTCA-motif
PdERF49	Prudul26A011959T1	1357	1362	CGTCA-motif
PdERF49	Prudul26A011959T1	1360	1365	CGTCA-motif
PdERF49	Prudul26A011959T1	1042	1049	TATC-box
PdERF50	Prudul26A022170T1	801	810	TC-rich repeats
PdERF50	Prudul26A022170T1	767	776	TCA-element
PdERF50	Prudul26A022170T1	30	36	ARE
PdERF50	Prudul26A022170T1	286	292	ARE
PdERF50	Prudul26A022170T1	305	311	ARE
PdERF50	Prudul26A022170T1	431	437	ARE
PdERF50	Prudul26A022170T1	676	682	ARE
PdERF50	Prudul26A022170T1	48	53	ABRE
PdERF50	Prudul26A022170T1	1130	1137	P-box
PdERF51	Prudul26A030100T1	1803	1812	circadian
PdERF51	Prudul26A030100T1	660	666	LTR
PdERF51	Prudul26A030100T1	1452	1458	LTR
PdERF51	Prudul26A030100T1	53	58	CGTCA-motif
PdERF51	Prudul26A030100T1	53	58	TGACG-motif
PdERF51	Prudul26A030100T1	751	756	ABRE
PdERF51	Prudul26A030100T1	1429	1434	ABRE
PdERF51	Prudul26A030100T1	1895	1903	ABRE
PdERF51	Prudul26A030100T1	1896	1901	ABRE
PdERF52	Prudul26A020030T1	160	166	ARE
PdERF52	Prudul26A020030T1	913	919	ARE
PdERF52	Prudul26A020030T1	1615	1624	circadian
PdERF52	Prudul26A020030T1	1438	1445	P-box
PdERF52	Prudul26A020030T1	703	712	O2-site
PdERF53	Prudul26A002159T1	315	321	MBS
PdERF53	Prudul26A002159T1	1138	1144	MBS
PdERF53	Prudul26A002159T1	1332	1337	ABRE
PdERF53	Prudul26A002159T1	1757	1763	ABRE
PdERF53	Prudul26A002159T1	1758	1763	ABRE
PdERF53	Prudul26A002159T1	1027	1032	TGACG-motif
PdERF53	Prudul26A002159T1	1403	1408	TGACG-motif
PdERF53	Prudul26A002159T1	1537	1542	TGACG-motif
PdERF53	Prudul26A002159T1	1712	1717	TGACG-motif
PdERF53	Prudul26A002159T1	1715	1720	TGACG-motif
PdERF53	Prudul26A002159T1	285	291	CAT-box
PdERF53	Prudul26A002159T1	519	525	CAT-box
PdERF53	Prudul26A002159T1	1173	1179	ARE
PdERF53	Prudul26A002159T1	1322	1328	ARE
PdERF53	Prudul26A002159T1	1027	1032	CGTCA-motif
PdERF53	Prudul26A002159T1	1403	1408	CGTCA-motif
PdERF53	Prudul26A002159T1	1537	1542	CGTCA-motif
PdERF53	Prudul26A002159T1	1712	1717	CGTCA-motif
PdERF53	Prudul26A002159T1	1715	1720	CGTCA-motif
PdERF53	Prudul26A002159T1	1919	1925	LTR
PdERF53	Prudul26A002159T1	389	395	GC-motif
PdERF53	Prudul26A002159T1	1510	1520	O2-site
PdERF53	Prudul26A002159T1	340	349	TCA-element
PdERF53	Prudul26A002159T1	1620	1629	TCA-element
PdERF54	Prudul26A028119T1	844	849	ABRE
PdERF54	Prudul26A028119T1	1041	1046	ABRE
PdERF54	Prudul26A028119T1	1339	1344	TGACG-motif
PdERF54	Prudul26A028119T1	963	969	ARE
PdERF54	Prudul26A028119T1	1294	1300	ARE
PdERF54	Prudul26A028119T1	1299	1305	ARE
PdERF54	Prudul26A028119T1	1500	1506	MBS
PdERF54	Prudul26A028119T1	1339	1344	CGTCA-motif
PdERF54	Prudul26A028119T1	493	502	TCA-element
PdERF54	Prudul26A028119T1	1610	1619	TCA-element
PdERF54	Prudul26A028119T1	174	183	circadian
PdERF54	Prudul26A028119T1	889	898	circadian
PdERF55	Prudul26A020569T1	159	168	TC-rich repeats
PdERF55	Prudul26A020569T1	409	419	TCA-element
PdERF55	Prudul26A020569T1	25	31	ARE
PdERF55	Prudul26A020569T1	569	575	ARE
PdERF55	Prudul26A020569T1	1404	1410	ARE
PdERF55	Prudul26A020569T1	1668	1674	ARE
PdERF55	Prudul26A020569T1	486	493	P-box
PdERF55	Prudul26A020569T1	722	729	P-box
PdERF55	Prudul26A020569T1	1932	1939	AuxRR-core
PdERF55	Prudul26A020569T1	892	898	ABRE
PdERF55	Prudul26A020569T1	893	898	ABRE
PdERF56	Prudul26A011451T1	135	144	TC-rich repeats
PdERF56	Prudul26A011451T1	301	307	MBS
PdERF56	Prudul26A011451T1	1744	1750	MBS
PdERF56	Prudul26A011451T1	244	252	ABRE
PdERF56	Prudul26A011451T1	245	250	ABRE
PdERF56	Prudul26A011451T1	279	284	ABRE
PdERF56	Prudul26A011451T1	628	633	ABRE
PdERF56	Prudul26A011451T1	657	663	ABRE
PdERF56	Prudul26A011451T1	658	663	ABRE
PdERF56	Prudul26A011451T1	1772	1778	ABRE
PdERF56	Prudul26A011451T1	1773	1778	ABRE
PdERF56	Prudul26A011451T1	1917	1923	ABRE
PdERF56	Prudul26A011451T1	1918	1923	ABRE
PdERF56	Prudul26A011451T1	1893	1899	CAT-box
PdERF56	Prudul26A011451T1	626	631	TGACG-motif
PdERF56	Prudul26A011451T1	406	412	ARE
PdERF56	Prudul26A011451T1	1200	1206	ARE
PdERF56	Prudul26A011451T1	1261	1267	ARE
PdERF56	Prudul26A011451T1	1587	1593	ARE
PdERF56	Prudul26A011451T1	1336	1345	TCA-element
PdERF56	Prudul26A011451T1	626	631	CGTCA-motif
PdERF56	Prudul26A011451T1	1333	1340	AuxRR-core
PdERF57	Prudul26A002241T1	239	244	CGTCA-motif
PdERF57	Prudul26A002241T1	694	699	CGTCA-motif
PdERF57	Prudul26A002241T1	1712	1718	LTR
PdERF57	Prudul26A002241T1	1737	1743	LTR
PdERF57	Prudul26A002241T1	559	565	TGA-element
PdERF57	Prudul26A002241T1	1215	1221	GC-motif
PdERF57	Prudul26A002241T1	831	838	P-box
PdERF57	Prudul26A002241T1	1695	1701	ABRE
PdERF57	Prudul26A002241T1	1696	1701	ABRE
PdERF57	Prudul26A002241T1	1753	1759	ABRE
PdERF57	Prudul26A002241T1	1754	1759	ABRE
PdERF57	Prudul26A002241T1	1792	1797	ABRE
PdERF57	Prudul26A002241T1	1144	1153	O2-site
PdERF57	Prudul26A002241T1	1157	1166	O2-site
PdERF57	Prudul26A002241T1	1189	1195	CAT-box
PdERF57	Prudul26A002241T1	1873	1879	CAT-box
PdERF57	Prudul26A002241T1	239	244	TGACG-motif
PdERF57	Prudul26A002241T1	694	699	TGACG-motif
PdERF57	Prudul26A002241T1	1030	1036	ARE
PdERF58	Prudul26A022611T1	415	420	CGTCA-motif
PdERF58	Prudul26A022611T1	756	761	CGTCA-motif
PdERF58	Prudul26A022611T1	899	905	TGA-element
PdERF58	Prudul26A022611T1	1006	1012	LTR
PdERF58	Prudul26A022611T1	47	53	ARE
PdERF58	Prudul26A022611T1	415	420	TGACG-motif
PdERF58	Prudul26A022611T1	756	761	TGACG-motif
PdERF58	Prudul26A022611T1	242	251	O2-site
PdERF58	Prudul26A022611T1	691	701	O2-site
PdERF58	Prudul26A022611T1	754	763	O2-site
PdERF58	Prudul26A022611T1	758	763	ABRE
PdERF58	Prudul26A022611T1	1685	1690	ABRE
PdERF58	Prudul26A022611T1	1696	1702	ABRE
PdERF58	Prudul26A022611T1	1697	1702	ABRE
PdERF58	Prudul26A022611T1	1773	1782	ABRE
PdERF58	Prudul26A022611T1	1775	1781	ABRE
PdERF58	Prudul26A022611T1	1776	1781	ABRE
PdERF58	Prudul26A022611T1	1773	1783	motif I
PdERF58	Prudul26A022611T1	813	822	TCA-element
PdERF58	Prudul26A022611T1	1484	1493	TCA-element
PdERF58	Prudul26A022611T1	1673	1682	TCA-element
PdERF59	Prudul26A027409T1	573	582	TCA-element
PdERF59	Prudul26A027409T1	912	922	O2-site
PdERF59	Prudul26A027409T1	993	1001	O2-site
PdERF59	Prudul26A027409T1	12	18	ABRE
PdERF59	Prudul26A027409T1	13	18	ABRE
PdERF59	Prudul26A027409T1	372	379	ABRE
PdERF59	Prudul26A027409T1	623	632	ABRE
PdERF59	Prudul26A027409T1	625	631	ABRE
PdERF59	Prudul26A027409T1	626	631	ABRE
PdERF59	Prudul26A027409T1	979	984	ABRE
PdERF59	Prudul26A027409T1	1310	1315	ABRE
PdERF59	Prudul26A027409T1	1789	1798	ABRE
PdERF59	Prudul26A027409T1	1791	1797	ABRE
PdERF59	Prudul26A027409T1	1792	1797	ABRE
PdERF59	Prudul26A027409T1	977	982	TGACG-motif
PdERF59	Prudul26A027409T1	1434	1439	TGACG-motif
PdERF59	Prudul26A027409T1	126	132	CAT-box
PdERF59	Prudul26A027409T1	386	392	TGA-element
PdERF59	Prudul26A027409T1	537	543	TGA-element
PdERF59	Prudul26A027409T1	1614	1620	TGA-element
PdERF59	Prudul26A027409T1	462	468	LTR
PdERF59	Prudul26A027409T1	977	982	CGTCA-motif
PdERF59	Prudul26A027409T1	1434	1439	CGTCA-motif
PdERF59	Prudul26A027409T1	430	436	MBS
PdERF59	Prudul26A027409T1	1491	1497	MBS
PdERF60	Prudul26A003816T1	537	542	TGACG-motif
PdERF60	Prudul26A003816T1	747	752	TGACG-motif
PdERF60	Prudul26A003816T1	794	799	TGACG-motif
PdERF60	Prudul26A003816T1	797	802	TGACG-motif
PdERF60	Prudul26A003816T1	1871	1877	CAT-box
PdERF60	Prudul26A003816T1	281	287	ARE
PdERF60	Prudul26A003816T1	697	703	ABRE
PdERF60	Prudul26A003816T1	698	703	ABRE
PdERF60	Prudul26A003816T1	1728	1733	ABRE
PdERF60	Prudul26A003816T1	1757	1763	ABRE
PdERF60	Prudul26A003816T1	1758	1763	ABRE
PdERF60	Prudul26A003816T1	537	542	CGTCA-motif
PdERF60	Prudul26A003816T1	747	752	CGTCA-motif
PdERF60	Prudul26A003816T1	794	799	CGTCA-motif
PdERF60	Prudul26A003816T1	797	802	CGTCA-motif
PdERF61	Prudul26A012803T1	63	71.5	HD-Zip 1
PdERF61	Prudul26A012803T1	503	513	TCA-element
PdERF61	Prudul26A012803T1	937	946	TCA-element
PdERF61	Prudul26A012803T1	1635	1641	MBS
PdERF61	Prudul26A012803T1	529	535	LTR
PdERF61	Prudul26A012803T1	1114	1120	LTR
PdERF61	Prudul26A012803T1	430	437	P-box
PdERF61	Prudul26A012803T1	1069	1074	ABRE
PdERF61	Prudul26A012803T1	1500	1505	ABRE
PdERF61	Prudul26A012803T1	1458	1464	ARE
PdERF61	Prudul26A012803T1	1560	1566	CAT-box
PdERF61	Prudul26A012803T1	1602	1608	CAT-box
PdERF62	Prudul26A019789T1	1192	1198	TGA-element
PdERF62	Prudul26A019789T1	100	107	P-box
PdERF62	Prudul26A019789T1	1837	1849	P-box
PdERF62	Prudul26A019789T1	1293	1300	GCN4_motif
PdERF62	Prudul26A019789T1	165	171	CAT-box
PdERF62	Prudul26A019789T1	1599	1605	CAT-box
PdERF62	Prudul26A019789T1	552	559	GARE-motif
PdERF63	Prudul26A028502T1	568	573	CGTCA-motif
PdERF63	Prudul26A028502T1	599	604	CGTCA-motif
PdERF63	Prudul26A028502T1	619	624	CGTCA-motif
PdERF63	Prudul26A028502T1	616	624	TGA-box
PdERF63	Prudul26A028502T1	382	388	MBS
PdERF63	Prudul26A028502T1	627	633	MBS
PdERF63	Prudul26A028502T1	507	513	ABRE
PdERF63	Prudul26A028502T1	508	513	ABRE
PdERF63	Prudul26A028502T1	601	606	ABRE
PdERF63	Prudul26A028502T1	736	745	ABRE
PdERF63	Prudul26A028502T1	738	744	ABRE
PdERF63	Prudul26A028502T1	739	744	ABRE
PdERF63	Prudul26A028502T1	1418	1424	ABRE
PdERF63	Prudul26A028502T1	1419	1424	ABRE
PdERF63	Prudul26A028502T1	1515	1521	ABRE
PdERF63	Prudul26A028502T1	1516	1521	ABRE
PdERF63	Prudul26A028502T1	1520	1527	ABRE
PdERF63	Prudul26A028502T1	1637	1642	ABRE
PdERF63	Prudul26A028502T1	1662	1671	ABRE
PdERF63	Prudul26A028502T1	1665	1670	ABRE
PdERF63	Prudul26A028502T1	1690	1696	ABRE
PdERF63	Prudul26A028502T1	1691	1696	ABRE
PdERF63	Prudul26A028502T1	1780	1786	ABRE
PdERF63	Prudul26A028502T1	1781	1786	ABRE
PdERF63	Prudul26A028502T1	1932	1940	ABRE
PdERF63	Prudul26A028502T1	1933	1938	ABRE
PdERF63	Prudul26A028502T1	232	238	ARE
PdERF63	Prudul26A028502T1	1686	1692	ARE
PdERF63	Prudul26A028502T1	1853	1859	CAT-box
PdERF63	Prudul26A028502T1	568	573	TGACG-motif
PdERF63	Prudul26A028502T1	599	604	TGACG-motif
PdERF63	Prudul26A028502T1	619	624	TGACG-motif
PdERF63	Prudul26A028502T1	81	88	TATC-box
PdERF63	Prudul26A028502T1	1680	1689	TC-rich repeats
PdERF64	Prudul26A001442T1	1092	1097	TGACG-motif
PdERF64	Prudul26A001442T1	1206	1211	TGACG-motif
PdERF64	Prudul26A001442T1	1459	1465	CAT-box
PdERF64	Prudul26A001442T1	1507	1513	CAT-box
PdERF64	Prudul26A001442T1	116	122	ARE
PdERF64	Prudul26A001442T1	1292	1298	ARE
PdERF64	Prudul26A001442T1	79	86	GARE-motif
PdERF64	Prudul26A001442T1	562	569	GARE-motif
PdERF64	Prudul26A001442T1	1208	1213	ABRE
PdERF64	Prudul26A001442T1	1241	1246	ABRE
PdERF64	Prudul26A001442T1	1730	1735	ABRE
PdERF64	Prudul26A001442T1	206	215	O2-site
PdERF64	Prudul26A001442T1	694	700	MBS
PdERF64	Prudul26A001442T1	1092	1097	CGTCA-motif
PdERF64	Prudul26A001442T1	1206	1211	CGTCA-motif
PdERF64	Prudul26A001442T1	939	948	TCA-element
PdERF64	Prudul26A001442T1	1323	1332	TCA-element
PdERF65	Prudul26A015305T1	1097	1102	CGTCA-motif
PdERF65	Prudul26A015305T1	1114	1120	MBS
PdERF65	Prudul26A015305T1	209	215	LTR
PdERF65	Prudul26A015305T1	729	737	O2-site
PdERF65	Prudul26A015305T1	1918	1927	O2-site
PdERF65	Prudul26A015305T1	27	34	GARE-motif
PdERF65	Prudul26A015305T1	334	340	ARE
PdERF65	Prudul26A015305T1	899	905	ARE
PdERF65	Prudul26A015305T1	1097	1102	TGACG-motif
PdERF65	Prudul26A015305T1	1563	1569	CAT-box
PdERF65	Prudul26A015305T1	1612	1618	CAT-box
PdERF65	Prudul26A015305T1	826	834	HD-Zip 1
PdERF66	Prudul26A024394T1	163	172	O2-site
PdERF66	Prudul26A024394T1	1709	1718	O2-site
PdERF66	Prudul26A024394T1	1734	1743	O2-site
PdERF66	Prudul26A024394T1	39	44	ABRE
PdERF66	Prudul26A024394T1	1946	1953	GCN4_motif
PdERF66	Prudul26A024394T1	404	410	ARE
PdERF66	Prudul26A024394T1	1111	1117	CAT-box
PdERF66	Prudul26A024394T1	41	46	TGACG-motif
PdERF66	Prudul26A024394T1	150	155	TGACG-motif
PdERF66	Prudul26A024394T1	364	369	TGACG-motif
PdERF66	Prudul26A024394T1	423	428	TGACG-motif
PdERF66	Prudul26A024394T1	207	213	TGA-element
PdERF66	Prudul26A024394T1	267	273	TGA-element
PdERF66	Prudul26A024394T1	345	351	TGA-element
PdERF66	Prudul26A024394T1	383	389	TGA-element
PdERF66	Prudul26A024394T1	1263	1269	TGA-element
PdERF66	Prudul26A024394T1	1070	1076	LTR
PdERF66	Prudul26A024394T1	41	46	CGTCA-motif
PdERF66	Prudul26A024394T1	150	155	CGTCA-motif
PdERF66	Prudul26A024394T1	364	369	CGTCA-motif
PdERF66	Prudul26A024394T1	423	428	CGTCA-motif
PdERF66	Prudul26A024394T1	1951	1957	MBS
PdERF67	Prudul26A032611T1	1024	1031	GCN4_motif
PdERF67	Prudul26A032611T1	841	846	TGACG-motif
PdERF67	Prudul26A032611T1	1924	1929	TGACG-motif
PdERF67	Prudul26A032611T1	265	271	CAT-box
PdERF67	Prudul26A032611T1	129	135	ARE
PdERF67	Prudul26A032611T1	331	337	ARE
PdERF67	Prudul26A032611T1	620	626	ARE
PdERF67	Prudul26A032611T1	596	605	ABRE
PdERF67	Prudul26A032611T1	599	604	ABRE
PdERF67	Prudul26A032611T1	750	755	ABRE
PdERF67	Prudul26A032611T1	970	976	ABRE
PdERF67	Prudul26A032611T1	971	976	ABRE
PdERF67	Prudul26A032611T1	1105	1114	ABRE
PdERF67	Prudul26A032611T1	1107	1113	ABRE
PdERF67	Prudul26A032611T1	1108	1113	ABRE
PdERF67	Prudul26A032611T1	1331	1338	ABRE
PdERF67	Prudul26A032611T1	548	557	O2-site
PdERF67	Prudul26A032611T1	1599	1606	P-box
PdERF67	Prudul26A032611T1	1715	1721	LTR
PdERF67	Prudul26A032611T1	686	694	RY-element
PdERF67	Prudul26A032611T1	841	846	CGTCA-motif
PdERF67	Prudul26A032611T1	1924	1929	CGTCA-motif
PdERF67	Prudul26A032611T1	380	389	TCA-element
PdERF68	Prudul26A013083T1	1141	1150	ABRE
PdERF68	Prudul26A013083T1	1044	1051	P-box
PdERF68	Prudul26A013083T1	1789	1796	P-box
PdERF68	Prudul26A013083T1	9	15	ARE
PdERF68	Prudul26A013083T1	413	419	ARE
PdERF68	Prudul26A013083T1	672	678	ARE
PdERF68	Prudul26A013083T1	846	852	ARE
PdERF68	Prudul26A013083T1	1261	1267	ARE
PdERF68	Prudul26A013083T1	1343	1349	ARE
PdERF68	Prudul26A013083T1	1785	1791	ARE
PdERF68	Prudul26A013083T1	1911	1917	ARE
PdERF68	Prudul26A013083T1	881	887	CAT-box
PdERF68	Prudul26A013083T1	577	583	TGA-element
PdERF68	Prudul26A013083T1	836	842	TGA-element
PdERF69	Prudul26A013433T1	150	159	TC-rich repeats
PdERF69	Prudul26A013433T1	1121	1127	ARE
PdERF69	Prudul26A013433T1	1377	1383	CAT-box
PdERF69	Prudul26A013433T1	1951	1957	CAT-box
PdERF69	Prudul26A013433T1	60	65	TGACG-motif
PdERF69	Prudul26A013433T1	655	664	ABRE
PdERF69	Prudul26A013433T1	1694	1701	P-box
PdERF69	Prudul26A013433T1	242	248	GC-motif
PdERF69	Prudul26A013433T1	1566	1572	TGA-element
PdERF69	Prudul26A013433T1	1836	1842	TGA-element
PdERF69	Prudul26A013433T1	572	578	LTR
PdERF69	Prudul26A013433T1	578	584	LTR
PdERF69	Prudul26A013433T1	60	65	CGTCA-motif
PdERF69	Prudul26A013433T1	498	504	MBS
PdERF69	Prudul26A013433T1	650	656	MBS
PdERF70a	Prudul26A027422T1	1217	1226	TC-rich repeats
PdERF70a	Prudul26A027422T1	539	545	ARE
PdERF70a	Prudul26A027422T1	63	68	TGACG-motif
PdERF70a	Prudul26A027422T1	93	98	TGACG-motif
PdERF70a	Prudul26A027422T1	652	657	TGACG-motif
PdERF70a	Prudul26A027422T1	456	465	O2-site
PdERF70a	Prudul26A027422T1	1317	1326	O2-site
PdERF70a	Prudul26A027422T1	63	68	CGTCA-motif
PdERF70a	Prudul26A027422T1	93	98	CGTCA-motif
PdERF70a	Prudul26A027422T1	652	657	CGTCA-motif
PdERF70a	Prudul26A027422T1	80	86	LTR
PdERF70b	Prudul26A027422T2	1482	1491	O2-site
PdERF70b	Prudul26A027422T2	36	41	ABRE
PdERF70b	Prudul26A027422T2	243	248	ABRE
PdERF70b	Prudul26A027422T2	267	272	ABRE
PdERF70b	Prudul26A027422T2	298	305	ABRE
PdERF70b	Prudul26A027422T2	11	17	ARE
PdERF70b	Prudul26A027422T2	538	544	ARE
PdERF70b	Prudul26A027422T2	755	761	ARE
PdERF70b	Prudul26A027422T2	1565	1571	ARE
PdERF70b	Prudul26A027422T2	1089	1094	TGACG-motif
PdERF70b	Prudul26A027422T2	1119	1124	TGACG-motif
PdERF70b	Prudul26A027422T2	1678	1683	TGACG-motif
PdERF70b	Prudul26A027422T2	1089	1094	CGTCA-motif
PdERF70b	Prudul26A027422T2	1119	1124	CGTCA-motif
PdERF70b	Prudul26A027422T2	1678	1683	CGTCA-motif
PdERF70b	Prudul26A027422T2	722	728	LTR
PdERF70b	Prudul26A027422T2	987	993	LTR
PdERF70b	Prudul26A027422T2	1106	1112	LTR
PdERF70b	Prudul26A027422T2	508	517	TCA-element
PdERF71	Prudul26A004156T1	108	117	TC-rich repeats
PdERF71	Prudul26A004156T1	6	14.5	MSA-like
PdERF71	Prudul26A004156T1	274	280	MBS
PdERF71	Prudul26A004156T1	208	213	CGTCA-motif
PdERF71	Prudul26A004156T1	1288	1296	RY-element
PdERF71	Prudul26A004156T1	1384	1392	RY-element
PdERF71	Prudul26A004156T1	657	663	CAT-box
PdERF71	Prudul26A004156T1	208	213	TGACG-motif
PdERF71	Prudul26A004156T1	362	368	ARE
PdERF71	Prudul26A004156T1	964	970	ARE
PdERF71	Prudul26A004156T1	1225	1231	ARE
PdERF71	Prudul26A004156T1	1764	1770	ABRE
PdERF71	Prudul26A004156T1	1765	1770	ABRE
PdERF72	Prudul26A009059T1	657	663	CAT-box
PdERF72	Prudul26A009059T1	208	213	TGACG-motif
PdERF72	Prudul26A009059T1	46	52	ARE
PdERF72	Prudul26A009059T1	362	368	ARE
PdERF72	Prudul26A009059T1	964	970	ARE
PdERF72	Prudul26A009059T1	1225	1231	ARE
PdERF72	Prudul26A009059T1	1764	1770	ABRE
PdERF72	Prudul26A009059T1	1765	1770	ABRE
PdERF72	Prudul26A009059T1	67	75.5	MSA-like
PdERF72	Prudul26A009059T1	91	102	MBSI
PdERF72	Prudul26A009059T1	1288	1296	RY-element
PdERF72	Prudul26A009059T1	1384	1392	RY-element
PdERF72	Prudul26A009059T1	274	280	MBS
PdERF72	Prudul26A009059T1	208	213	CGTCA-motif
PdERF73	Prudul26A017858T1	903	908	CGTCA-motif
PdERF73	Prudul26A017858T1	1207	1213	MBS
PdERF73	Prudul26A017858T1	613	621	RY-element
PdERF73	Prudul26A017858T1	1346	1355	O2-site
PdERF73	Prudul26A017858T1	1464	1473	O2-site
PdERF73	Prudul26A017858T1	353	362	ABRE
PdERF73	Prudul26A017858T1	1420	1429	ABRE
PdERF73	Prudul26A017858T1	1422	1428	ABRE
PdERF73	Prudul26A017858T1	1423	1428	ABRE
PdERF73	Prudul26A017858T1	1560	1565	ABRE
PdERF73	Prudul26A017858T1	789	798	WUN-motif
PdERF73	Prudul26A017858T1	532	538	ARE
PdERF73	Prudul26A017858T1	1023	1029	ARE
PdERF73	Prudul26A017858T1	1543	1549	ARE
PdERF73	Prudul26A017858T1	1610	1616	ARE
PdERF73	Prudul26A017858T1	903	908	TGACG-motif
PdERF73	Prudul26A017858T1	1429	1437.5	HD-Zip 1
PdERF73	Prudul26A017858T1	1614	1623	circadian
PdERF74a	Prudul26A012280T1	1107	1114	AuxRR-core
PdERF74a	Prudul26A012280T1	787	796	TCA-element
PdERF74a	Prudul26A012280T1	198	203	ABRE
PdERF74a	Prudul26A012280T1	1620	1627	GARE-motif
PdERF74a	Prudul26A012280T1	1001	1007	ARE
PdERF74a	Prudul26A012280T1	1677	1683	ARE
PdERF74a	Prudul26A012280T1	1770	1776	ARE
PdERF74a	Prudul26A012280T1	1253	1259	CAT-box
PdERF74a	Prudul26A012280T1	1437	1444	TATC-box
PdERF74b	Prudul26A012280T2	995	1002	TATC-box
PdERF74b	Prudul26A012280T2	345	354	TCA-element
PdERF74b	Prudul26A012280T2	1550	1559	TCA-element
PdERF74b	Prudul26A012280T2	665	672	AuxRR-core
PdERF74b	Prudul26A012280T2	559	565	ARE
PdERF74b	Prudul26A012280T2	1235	1241	ARE
PdERF74b	Prudul26A012280T2	1328	1334	ARE
PdERF74b	Prudul26A012280T2	1178	1185	GARE-motif
PdERF74b	Prudul26A012280T2	811	817	CAT-box
PdERF75	Prudul26A028902T1	966	975	TC-rich repeats
PdERF75	Prudul26A028902T1	1891	1900	TC-rich repeats
PdERF75	Prudul26A028902T1	1150	1155	TGACG-motif
PdERF75	Prudul26A028902T1	1519	1524	TGACG-motif
PdERF75	Prudul26A028902T1	1580	1585	TGACG-motif
PdERF75	Prudul26A028902T1	650	656	ARE
PdERF75	Prudul26A028902T1	672	678	ARE
PdERF75	Prudul26A028902T1	1221	1227	ARE
PdERF75	Prudul26A028902T1	1255	1261	ARE
PdERF75	Prudul26A028902T1	232	239	GARE-motif
PdERF75	Prudul26A028902T1	1122	1129	GARE-motif
PdERF75	Prudul26A028902T1	523	528	ABRE
PdERF75	Prudul26A028902T1	1448	1457	ABRE
PdERF75	Prudul26A028902T1	112	121	TCA-element
PdERF75	Prudul26A028902T1	1428	1434	TGA-element
PdERF75	Prudul26A028902T1	1150	1155	CGTCA-motif
PdERF75	Prudul26A028902T1	1519	1524	CGTCA-motif
PdERF75	Prudul26A028902T1	1580	1585	CGTCA-motif
PdERF76	Prudul26A028755T1	1564	1573	TC-rich repeats
PdERF76	Prudul26A028755T1	833	842	TCA-element
PdERF76	Prudul26A028755T1	867	876	TCA-element
PdERF76	Prudul26A028755T1	902	911	TCA-element
PdERF76	Prudul26A028755T1	1021	1030	TCA-element
PdERF76	Prudul26A028755T1	956	961	TGACG-motif
PdERF76	Prudul26A028755T1	1041	1046	TGACG-motif
PdERF76	Prudul26A028755T1	30	36	CAT-box
PdERF76	Prudul26A028755T1	98	107	WUN-motif
PdERF76	Prudul26A028755T1	543	549	ARE
PdERF76	Prudul26A028755T1	1091	1098	GCN4_motif
PdERF76	Prudul26A028755T1	249	256	AuxRR-core
PdERF76	Prudul26A028755T1	607	612	ABRE
PdERF76	Prudul26A028755T1	1039	1044	ABRE
PdERF76	Prudul26A028755T1	1291	1296	ABRE
PdERF76	Prudul26A028755T1	1484	1489	ABRE
PdERF76	Prudul26A028755T1	503	509	MBS
PdERF76	Prudul26A028755T1	1032	1038	MBS
PdERF76	Prudul26A028755T1	956	961	CGTCA-motif
PdERF76	Prudul26A028755T1	1041	1046	CGTCA-motif
PdERF76	Prudul26A028755T1	1547	1553	LTR
PdERF77	Prudul26A023142T1	1445	1451	LTR
PdERF77	Prudul26A023142T1	854	859	CGTCA-motif
PdERF77	Prudul26A023142T1	939	944	CGTCA-motif
PdERF77	Prudul26A023142T1	401	407	MBS
PdERF77	Prudul26A023142T1	930	936	MBS
PdERF77	Prudul26A023142T1	989	996	GCN4_motif
PdERF77	Prudul26A023142T1	441	447	ARE
PdERF77	Prudul26A023142T1	1978	1984	ARE
PdERF77	Prudul26A023142T1	854	859	TGACG-motif
PdERF77	Prudul26A023142T1	939	944	TGACG-motif
PdERF77	Prudul26A023142T1	505	510	ABRE
PdERF77	Prudul26A023142T1	937	942	ABRE
PdERF77	Prudul26A023142T1	1189	1194	ABRE
PdERF77	Prudul26A023142T1	1382	1387	ABRE
PdERF77	Prudul26A023142T1	147	154	AuxRR-core
PdERF77	Prudul26A023142T1	1462	1471	TC-rich repeats
PdERF77	Prudul26A023142T1	731	740	TCA-element
PdERF77	Prudul26A023142T1	765	774	TCA-element
PdERF77	Prudul26A023142T1	800	809	TCA-element
PdERF77	Prudul26A023142T1	919	928	TCA-element
PdERF78	Prudul26A000649T1	470	477	P-box
PdERF78	Prudul26A000649T1	556	563	P-box
PdERF78	Prudul26A000649T1	580	587	P-box
PdERF78	Prudul26A000649T1	819	826	P-box
PdERF78	Prudul26A000649T1	1743	1748	ABRE
PdERF78	Prudul26A000649T1	545	551	CAT-box
PdERF78	Prudul26A000649T1	1120	1126	CAT-box
PdERF78	Prudul26A000649T1	737	743	ARE
PdERF78	Prudul26A000649T1	1315	1321	ARE
PdERF78	Prudul26A000649T1	894	903	TCA-element
PdERF78	Prudul26A000649T1	385	394	TC-rich repeats
PdERF79	Prudul26A019965T1	899	908	circadian
PdERF79	Prudul26A019965T1	127	136	TCA-element
PdERF79	Prudul26A019965T1	681	687	MBS
PdERF79	Prudul26A019965T1	1376	1382	MBS
PdERF79	Prudul26A019965T1	1276	1282	TGA-element
PdERF79	Prudul26A019965T1	334	340	ARE
PdERF79	Prudul26A019965T1	370	376	ARE
PdERF79	Prudul26A019965T1	1483	1490	P-box
PdERF79	Prudul26A019965T1	549	556	AuxRR-core
PdERF79	Prudul26A019965T1	964	971	AuxRR-core
PdERF79	Prudul26A019965T1	730	736	ABRE
PdERF79	Prudul26A019965T1	731	736	ABRE
PdERF79	Prudul26A019965T1	1293	1302	ABRE
PdERF79	Prudul26A019965T1	1295	1301	ABRE
PdERF79	Prudul26A019965T1	1296	1301	ABRE
PdERF79	Prudul26A019965T1	1725	1734	ABRE
PdERF79	Prudul26A019965T1	1643	1651	O2-site
PdERF80	Prudul26A027944T1	1791	1800	TCA-element
PdERF80	Prudul26A027944T1	1564	1575	AuxRE
PdERF80	Prudul26A027944T1	1579	1586	P-box
PdERF80	Prudul26A027944T1	966	971	ABRE
PdERF80	Prudul26A027944T1	1822	1830	ABRE
PdERF80	Prudul26A027944T1	1823	1828	ABRE
PdERF80	Prudul26A027944T1	122	132	O2-site
PdERF80	Prudul26A027944T1	274	282	O2-site
PdERF80	Prudul26A027944T1	1869	1879	O2-site
PdERF80	Prudul26A027944T1	1589	1594	TGACG-motif
PdERF80	Prudul26A027944T1	1938	1943	TGACG-motif
PdERF80	Prudul26A027944T1	84	91	GARE-motif
PdERF80	Prudul26A027944T1	202	209	GARE-motif
PdERF80	Prudul26A027944T1	78	84	ARE
PdERF80	Prudul26A027944T1	578	584	ARE
PdERF80	Prudul26A027944T1	1696	1702	ARE
PdERF80	Prudul26A027944T1	177	183	MBS
PdERF80	Prudul26A027944T1	1719	1725	MBS
PdERF80	Prudul26A027944T1	1589	1594	CGTCA-motif
PdERF80	Prudul26A027944T1	1938	1943	CGTCA-motif
PdERF80	Prudul26A027944T1	829	835	LTR
PdERF80	Prudul26A027944T1	1267	1273	LTR
PdERF80	Prudul26A027944T1	1895	1901	LTR
PdERF80	Prudul26A027944T1	1991	1997	LTR
PdERF80	Prudul26A027944T1	20	26	TGA-element
PdERF80	Prudul26A027944T1	616	622	TGA-element
PdERF81	Prudul26A015334T1	88	94	ARE
PdERF81	Prudul26A015334T1	1108	1114	ARE
PdERF81	Prudul26A015334T1	1903	1909	ARE
PdERF81	Prudul26A015334T1	1208	1213	TGACG-motif
PdERF81	Prudul26A015334T1	1733	1740	GCN4_motif
PdERF81	Prudul26A015334T1	1674	1681	P-box
PdERF81	Prudul26A015334T1	327	332	ABRE
PdERF81	Prudul26A015334T1	865	870	ABRE
PdERF81	Prudul26A015334T1	1738	1744	ABRE
PdERF81	Prudul26A015334T1	1739	1744	ABRE
PdERF81	Prudul26A015334T1	1208	1213	CGTCA-motif
PdERF81	Prudul26A015334T1	1954	1960	TGA-element
PdERF81	Prudul26A015334T1	554	563	TCA-element
PdERF81	Prudul26A015334T1	825	834	TCA-element
PdERF82	Prudul26A002579T1	916	922	LTR
PdERF82	Prudul26A002579T1	863	868	CGTCA-motif
PdERF82	Prudul26A002579T1	576	585	MSA-like
PdERF82	Prudul26A002579T1	1718	1726.5	MSA-like
PdERF82	Prudul26A002579T1	1720	1729	MSA-like
PdERF82	Prudul26A002579T1	102	112	ABRE
PdERF82	Prudul26A002579T1	492	501	ABRE
PdERF82	Prudul26A002579T1	1623	1628	ABRE
PdERF82	Prudul26A002579T1	937	943	ARE
PdERF82	Prudul26A002579T1	1515	1521	ARE
PdERF82	Prudul26A002579T1	1974	1980	ARE
PdERF82	Prudul26A002579T1	863	868	TGACG-motif
PdERF83	Prudul26A016960T1	120	126	ARE
PdERF83	Prudul26A016960T1	1367	1373	ARE
PdERF83	Prudul26A016960T1	1521	1527	ARE
PdERF83	Prudul26A016960T1	1756	1762	ARE
PdERF83	Prudul26A016960T1	1816	1822	ARE
PdERF83	Prudul26A016960T1	1037	1043	CAT-box
PdERF83	Prudul26A016960T1	731	736	TGACG-motif
PdERF83	Prudul26A016960T1	882	887	TGACG-motif
PdERF83	Prudul26A016960T1	1641	1648	P-box
PdERF83	Prudul26A016960T1	731	736	CGTCA-motif
PdERF83	Prudul26A016960T1	882	887	CGTCA-motif
PdERF83	Prudul26A016960T1	658	664	MBS
PdERF83	Prudul26A016960T1	1764	1770	MBS
PdERF83	Prudul26A016960T1	706	712	TGA-element
PdERF83	Prudul26A016960T1	408	414	LTR
PdERF83	Prudul26A016960T1	1232	1239	TATC-box
PdERF84	Prudul26A032144T1	1663	1672	circadian
PdERF84	Prudul26A032144T1	1423	1432	TC-rich repeats
PdERF84	Prudul26A032144T1	141	150	TCA-element
PdERF84	Prudul26A032144T1	982	991	TCA-element
PdERF84	Prudul26A032144T1	620	627	TATC-box
PdERF84	Prudul26A032144T1	511	517	CAT-box
PdERF84	Prudul26A032144T1	1115	1121	CAT-box
PdERF84	Prudul26A032144T1	559	564	TGACG-motif
PdERF84	Prudul26A032144T1	579	586	GARE-motif
PdERF84	Prudul26A032144T1	761	767	ARE
PdERF84	Prudul26A032144T1	1309	1315	ARE
PdERF84	Prudul26A032144T1	1862	1868	ARE
PdERF84	Prudul26A032144T1	346	351	ABRE
PdERF84	Prudul26A032144T1	1493	1498	ABRE
PdERF84	Prudul26A032144T1	1848	1853	ABRE
PdERF84	Prudul26A032144T1	535	544	O2-site
PdERF84	Prudul26A032144T1	1965	1971	MBS
PdERF84	Prudul26A032144T1	559	564	CGTCA-motif
PdERF84	Prudul26A032144T1	1497	1503	LTR
PdERF84	Prudul26A032144T1	1655	1663	RY-element
PdERF84	Prudul26A032144T1	1821	1829	RY-element
PdERF85	Prudul26A013165T1	404	410	GC-motif
PdERF85	Prudul26A013165T1	823	828	ABRE
PdERF85	Prudul26A013165T1	1344	1350	ABRE
PdERF85	Prudul26A013165T1	1345	1350	ABRE
PdERF85	Prudul26A013165T1	1376	1382	ABRE
PdERF85	Prudul26A013165T1	1377	1382	ABRE
PdERF85	Prudul26A013165T1	1471	1480	ABRE
PdERF85	Prudul26A013165T1	1846	1851	ABRE
PdERF85	Prudul26A013165T1	1863	1868	ABRE
PdERF85	Prudul26A013165T1	1256	1265	O2-site
PdERF85	Prudul26A013165T1	224	230	CAT-box
PdERF85	Prudul26A013165T1	1308	1314	ARE
PdERF85	Prudul26A013165T1	1538	1544	ARE
PdERF85	Prudul26A013165T1	1616	1622	ARE
PdERF86	Prudul26A019984T1	1749	1754	TGACG-motif
PdERF86	Prudul26A019984T1	889	895	ARE
PdERF86	Prudul26A019984T1	1036	1042	ARE
PdERF86	Prudul26A019984T1	1136	1142	ARE
PdERF86	Prudul26A019984T1	1868	1874	ARE
PdERF86	Prudul26A019984T1	1588	1593	ABRE
PdERF86	Prudul26A019984T1	71	78	P-box
PdERF86	Prudul26A019984T1	797	804	P-box
PdERF86	Prudul26A019984T1	1864	1870	MBS
PdERF86	Prudul26A019984T1	1749	1754	CGTCA-motif
PdERF87	Prudul26A003607T1	1174	1180	LTR
PdERF87	Prudul26A003607T1	1247	1253	LTR
PdERF87	Prudul26A003607T1	668	676	RY-element
PdERF87	Prudul26A003607T1	95	100	CGTCA-motif
PdERF87	Prudul26A003607T1	1738	1743	CGTCA-motif
PdERF87	Prudul26A003607T1	862	868	CAT-box
PdERF87	Prudul26A003607T1	95	100	TGACG-motif
PdERF87	Prudul26A003607T1	1738	1743	TGACG-motif
PdERF87	Prudul26A003607T1	1067	1073	ARE
PdERF87	Prudul26A003607T1	1100	1109	ABRE
PdERF87	Prudul26A003607T1	1102	1108	ABRE
PdERF87	Prudul26A003607T1	1103	1108	ABRE
PdERF87	Prudul26A003607T1	1304	1312	ABRE
PdERF87	Prudul26A003607T1	1306	1311	ABRE
PdERF87	Prudul26A003607T1	1461	1466	ABRE
PdERF87	Prudul26A003607T1	1593	1599	ABRE
PdERF87	Prudul26A003607T1	1594	1599	ABRE
PdERF87	Prudul26A003607T1	1813	1818	ABRE
PdERF87	Prudul26A003607T1	329	335	MBS
PdERF87	Prudul26A003607T1	1920	1926	MBS
PdERF87	Prudul26A003607T1	744	751	TATC-box
PdERF88	Prudul26A000112T1	1905	1914	TCA-element
PdERF88	Prudul26A000112T1	429	435	TGA-element
PdERF88	Prudul26A000112T1	447	453	TGA-element
PdERF88	Prudul26A000112T1	617	622	CGTCA-motif
PdERF88	Prudul26A000112T1	821	826	CGTCA-motif
PdERF88	Prudul26A000112T1	817	823	MBS
PdERF88	Prudul26A000112T1	1858	1864	GC-motif
PdERF88	Prudul26A000112T1	178	183	ABRE
PdERF88	Prudul26A000112T1	1831	1837	ABRE
PdERF88	Prudul26A000112T1	1832	1837	ABRE
PdERF88	Prudul26A000112T1	1896	1905	ABRE
PdERF88	Prudul26A000112T1	1898	1904	ABRE
PdERF88	Prudul26A000112T1	1899	1904	ABRE
PdERF88	Prudul26A000112T1	171	178	P-box
PdERF88	Prudul26A000112T1	1315	1322	GCN4_motif
PdERF88	Prudul26A000112T1	853	859	ARE
PdERF88	Prudul26A000112T1	617	622	TGACG-motif
PdERF88	Prudul26A000112T1	821	826	TGACG-motif
PdERF89a	Prudul26A025694T1	1215	1220	CGTCA-motif
PdERF89a	Prudul26A025694T1	692	698	ARE
PdERF89a	Prudul26A025694T1	1146	1152	ARE
PdERF89a	Prudul26A025694T1	1215	1220	TGACG-motif
PdERF89a	Prudul26A025694T1	327	336	O2-site
PdERF89a	Prudul26A025694T1	354	361	ABRE
PdERF89a	Prudul26A025694T1	1592	1597	ABRE
PdERF89a	Prudul26A025694T1	717	724	TATC-box
PdERF89a	Prudul26A025694T1	564	573	TCA-element
PdERF89a	Prudul26A025694T1	1436	1445	TCA-element
PdERF89b	Prudul26A025694T2	564	573	TCA-element
PdERF89b	Prudul26A025694T2	1436	1445	TCA-element
PdERF89b	Prudul26A025694T2	717	724	TATC-box
PdERF89b	Prudul26A025694T2	1215	1220	TGACG-motif
PdERF89b	Prudul26A025694T2	692	698	ARE
PdERF89b	Prudul26A025694T2	1146	1152	ARE
PdERF89b	Prudul26A025694T2	354	361	ABRE
PdERF89b	Prudul26A025694T2	1592	1597	ABRE
PdERF89b	Prudul26A025694T2	327	336	O2-site
PdERF89b	Prudul26A025694T2	1215	1220	CGTCA-motif
PdERF90	Prudul26A029414T1	366	375	TC-rich repeats
PdERF90	Prudul26A029414T1	1653	1661.5	HD-Zip 1
PdERF90	Prudul26A029414T1	1812	1821	O2-site
PdERF90	Prudul26A029414T1	1167	1172	TGACG-motif
PdERF90	Prudul26A029414T1	1851	1856	TGACG-motif
PdERF90	Prudul26A029414T1	651	657	LTR
PdERF90	Prudul26A029414T1	1167	1172	CGTCA-motif
PdERF90	Prudul26A029414T1	1851	1856	CGTCA-motif
PdERF91	Prudul26A018651T1	1295	1304	TCA-element
PdERF91	Prudul26A018651T1	667	672	CGTCA-motif
PdERF91	Prudul26A018651T1	1465	1470	CGTCA-motif
PdERF91	Prudul26A018651T1	1155	1162	GARE-motif
PdERF91	Prudul26A018651T1	667	672	TGACG-motif
PdERF91	Prudul26A018651T1	1465	1470	TGACG-motif
PdERF91	Prudul26A018651T1	333	338	ABRE
PdERF91	Prudul26A018651T1	455	460	ABRE
PdERF91	Prudul26A018651T1	1313	1318	ABRE
PdERF91	Prudul26A018651T1	1581	1586	ABRE
PdERF91	Prudul26A018651T1	1652	1657	ABRE
PdERF91	Prudul26A018651T1	1670	1676	ABRE
PdERF91	Prudul26A018651T1	1671	1676	ABRE
PdERF91	Prudul26A018651T1	127	134	P-box
PdERF92	Prudul26A001620T1	1176	1181	ABRE
PdERF92	Prudul26A001620T1	1862	1867	ABRE
PdERF92	Prudul26A001620T1	1936	1945	ABRE
PdERF92	Prudul26A001620T1	1938	1944	ABRE
PdERF92	Prudul26A001620T1	1939	1944	ABRE
PdERF92	Prudul26A001620T1	983	989	CAT-box
PdERF92	Prudul26A001620T1	600	605	TGACG-motif
PdERF92	Prudul26A001620T1	1105	1111	ARE
PdERF92	Prudul26A001620T1	1158	1164	ARE
PdERF92	Prudul26A001620T1	1570	1576	ARE
PdERF92	Prudul26A001620T1	1637	1643	ARE
PdERF92	Prudul26A001620T1	109	115	MBS
PdERF92	Prudul26A001620T1	1080	1086	MBS
PdERF92	Prudul26A001620T1	1931	1937	MBS
PdERF92	Prudul26A001620T1	597	605	TGA-box
PdERF92	Prudul26A001620T1	1883	1890	P-box
PdERF92	Prudul26A001620T1	1767	1774	GCN4_motif
PdERF92	Prudul26A001620T1	1874	1880	TGA-element
PdERF92	Prudul26A001620T1	600	605	CGTCA-motif
PdERF93	Prudul26A030937T1	828	834	LTR
PdERF93	Prudul26A030937T1	1915	1921	LTR
PdERF93	Prudul26A030937T1	43	48	CGTCA-motif
PdERF93	Prudul26A030937T1	258	263	CGTCA-motif
PdERF93	Prudul26A030937T1	256	265	O2-site
PdERF93	Prudul26A030937T1	260	265	ABRE
PdERF93	Prudul26A030937T1	264	273	ABRE
PdERF93	Prudul26A030937T1	266	271	ABRE
PdERF93	Prudul26A030937T1	400	405	ABRE
PdERF93	Prudul26A030937T1	1456	1461	ABRE
PdERF93	Prudul26A030937T1	85	91	ARE
PdERF93	Prudul26A030937T1	907	913	ARE
PdERF93	Prudul26A030937T1	986	992	ARE
PdERF93	Prudul26A030937T1	43	48	TGACG-motif
PdERF93	Prudul26A030937T1	258	263	TGACG-motif
PdERF93	Prudul26A030937T1	1140	1149	TC-rich repeats
PdERF94	Prudul26A014155T1	45	52	TATC-box
PdERF94	Prudul26A014155T1	1900	1906	ABRE
PdERF94	Prudul26A014155T1	1901	1906	ABRE
[truncated: 59 more rows]
