# Supplementary material for: Genome-Wide Analysis of the Almond AP2/ERF Superfamily and Its Functional Prediction during Dormancy in Response to Freezing Stress
Source: Biology (Basel). 2022 Oct 17;11(10):1520. doi: 10.3390/biology11101520 (PMC9598233; doi:10.3390/biology11101520)
Supplement: Supplementary file 1 [file biology-11-01520-s001.zip › Table S13.xlsx]

## Sheet: Sheet1
Statistics of FPKM values of PdAP2/ERF family members
Four tissue FPKM values						Freezing stress temperature (℃)
Gene name	Gene ID	leaves	Flower	Flower bud	Fruitlets	Gene name	Gene ID	CK(-5)	-10	-15	-20	-25
PdAP2-1	Prudul26A029592T1	0.277622	0.589101	5.25527	2.57999	PdAP2-1	Prudul26A029592T1	4.73129	4.1353	3.47913	4.82853	2.9141
PdAP2-2	Prudul26A028343T1	0	1.24891	0	0.0931185	PdAP2-3	Prudul26A006201T1	15.6395	20.2349	23.0956	20.4985	16.8315
PdAP2-3	Prudul26A006201T1	6.36635	12.72	38.3747	12.2327	PdAP2-6	Prudul26A016310T1	2.63415	5.1593	3.85325	5.81126	9.98759
PdAP2-4a	Prudul26A016375T1	0.0189865	0.535828	0.298256	23.3555	PdAP2-11a	Prudul26A028687T1	8.67328	12.4183	14.3523	20.1413	16.5643
PdAP2-4b	Prudul26A016375T2	0.232684	2.17624	7.77418	0.205191	PdAP2-11b	Prudul26A028687T2	5.98544	6.70947	6.60728	8.98222	7.15192
PdAP2-5	Prudul26A028867T1	1.37518	4.37394	3.50016	6.61352	PdAP2-13a	Prudul26A001718T1	2.60279	2.95867	1.85285	3.76931	0.471148
PdAP2-6	Prudul26A016310T1	5.61395	0.71171	9.76395	0.203079	PdAP2-13d	Prudul26A001718T4	2.0867	4.0915	4.93329	3.29389	3.76555
PdAP2-7	Prudul26A026696T1	0	0.790804	5.42316	0.454189	PdAP2-14	Prudul26A020210T1	14.6456	19.4814	22.01	19.4688	17.021
PdAP2-8a	Prudul26A020899T1	1.13111e-05	0.207594	0.154037	3.09486	PdAP2-15	Prudul26A000867T1	2.72307	3.08788	3.09637	3.5616	2.56746
PdAP2-8b	Prudul26A020899T2	1.19295	6.96549	1.68936	0.000561046	PdAP2-17	Prudul26A014809T1	43.6345	36.9032	39.9783	33.264	30.3525
PdAP2-9	Prudul26A019628T1	0	3.94661	0	0	PdRAV1	Prudul26A014963T1	31.44	76.0525	103.381	114.021	88.7134
PdAP2-11a	Prudul26A028687T1	5.31622	18.0877	21.6201	3.11855	PdRAV2	Prudul26A026729T1	19.1798	6.08084	2.87939	8.88261	7.69897
PdAP2-11b	Prudul26A028687T2	0.460321	0.000826267	28.6396	1.20275	PdRAV5	Prudul26A031435T1	2.42296	3.38498	2.17679	1.86993	2.05282
PdAP2-12	Prudul26A016711T1	0.197731	1.73086	5.54303	2.80935	PdRAV6	Prudul26A017720T1	2.36944	3.63138	2.00221	2.02826	1.98325
PdAP2-13a	Prudul26A001718T1	0.6659	4.07478	11.6246	4.57938	PdERF3	Prudul26A032194T1	0.390367	0.418238	0	0.363868	1.73474
PdAP2-13b	Prudul26A001718T2	0.246575	2.53547e-14	6.22968	0.594699	PdERF4	Prudul26A022282T1	75.4116	112.025	140.82	71.8583	50.5983
PdAP2-13c	Prudul26A001718T3	5.59008e-08	2.67387e-05	3.75942	4.41305e-05	PdERF7	Prudul26A030616T1	58.672	47.9611	49.5013	38.7939	44.5162
PdAP2-14	Prudul26A020210T1	6.36635	13.568	44.1891	9.41918	PdERF11	Prudul26A012219T1	15.575	21.0251	14.6343	18.1547	15.1762
PdAP2-15	Prudul26A000867T1	0.0283552	2.64641	9.53188	0.893111	PdERF12	Prudul26A005386T1	3.48064	1.67304	1.49824	1.26258	3.26779
PdAP2-17	Prudul26A014809T1	0.424999	3.04959	26.1441	10.8671	PdERF13	Prudul26A016786T1	9.35131	12.9093	8.22278	5.31818	3.08257
PdRAV1	Prudul26A014963T1	71.7904	10.2377	33.243	60.9588	PdERF14	Prudul26A012674T1	105.131	108.643	92.7332	130.323	152.095
PdRAV2	Prudul26A026729T1	8.21165	8.89082	0.761364	4.5872	PdERF15	Prudul26A010146T1	5.65184	0.740114	0.806194	0.538016	3.39554
PdERF4	Prudul26A022282T1	1.03459	1.60147	24.0993	0.492227	PdERF19	Prudul26A018389T1	0.416452	8.52001	9.62773	7.51146	4.73278
PdERF7	Prudul26A030616T1	35.6647	68.601	239.661	23.4904	PdERF21	Prudul26A007397T1	1.2993	5.46209	11.1535	17.9683	30.1751
PdERF11	Prudul26A012219T1	18.042	16.4957	38.0255	19.8742	PdERF24	Prudul26A031578T1	0	0.153862	0.44027	0.945701	2.125
PdERF12	Prudul26A005386T1	0.280013	0	1.47544	0.349013	PdERF2a	Prudul26A006515T1	37.6013	115.153	83.1283	115.469	58.622
PdERF13	Prudul26A016786T1	0.556158	8.07032	0	162.899	PdERF31	Prudul26A025250T1	63.0343	43.4545	55.8768	34.8086	123.879
PdERF14	Prudul26A012674T1	31.8921	31.1446	11.8695	2.31679	PdERF32	Prudul26A032921T1	16.9954	41.633	66.8704	156.287	259.747
PdERF15	Prudul26A010146T1	11.1015	1.63117	4.46256	0.502653	PdERF33a	Prudul26A021924T1	21.5751	47.7835	101.843	57.549	120.97
PdERF16	Prudul26A017933T1	0	1.85203	0	0	PdERF33b	Prudul26A021924T2	8.88515	30.4107	49.1113	24.8814	40.327
PdERF17	Prudul26A030105T1	10.2233	1.52225	6.24902	0.697032	PdERF34	Prudul26A014067T1	18.5112	11.4914	9.41447	15.2516	15.9907
PdERF18	Prudul26A028263T1	0.206331	0	0	2.8519	PdERF35	Prudul26A000941T1	6.43224e-08	36.4191	111.857	24.8306	54.4999
PdERF19	Prudul26A018389T1	0	0	1.56207	9.26647	PdERF36	Prudul26A032795T1	0.59215	12.3288	19.5673	25.4715	13.4175
PdERF21	Prudul26A007397T1	0.464929	0	1.82898	8.18909	PdERF38a	Prudul26A031706T1	165.388	200.049	199.265	216.768	172.099
PdERF22	Prudul26A011137T1	6.49519	1.53939	3.1595	5.88265	PdERF38b	Prudul26A031706T2	42.2096	7.43926	238.981	99.7162	45.1499
PdERF23	Prudul26A003180T1	0.172018	0	0	6.18233	PdERF39	Prudul26A031312T1	1.21018	2.71668	3.61349	8.03027	38.3085
PdERF24	Prudul26A031578T1	0	0	29.2636	4.32202	PdERF43	Prudul26A000863T1	7.28388	4.3767	4.03351	4.15755	10.0253
PdERF29	Prudul26A008432T1	113.887	9.1172	39.3248	37.0795	PdERF44	Prudul26A016276T1	19.5338	25.098	21.6626	27.3234	42.8961
PdERF31	Prudul26A025250T1	0.934557	3.11322	62.4505	22.4395	PdERF45	Prudul26A027909T1	14.833	9.40916	8.079	9.12013	13.3849
PdERF32	Prudul26A032921T1	13.719	0	2.69646	1.47622	PdERF47	Prudul26A002650T1	17.1822	13.8222	14.271	16.1928	37.3568
PdERF33a	Prudul26A021924T1	107.928	0	16.2398	167.942	PdERF48	Prudul26A001208T1	193.752	283.298	305.029	362.467	388.165
PdERF33b	Prudul26A021924T2	82.4641	0	0.741437	68.0951	PdERF49	Prudul26A011959T1	24.2027	55.1776	47.5029	95.413	111.245
PdERF34	Prudul26A014067T1	151.773	6.67089	10.9604	0.601173	PdERF50	Prudul26A022170T1	9.58931	23.6106	15.9238	26.7506	25.527
PdERF35	Prudul26A000941T1	7.00792e-05	0	1.99144e-07	62.2341	PdERF51	Prudul26A030100T1	58.9683	102.042	112.867	77.3566	170.703
PdERF36	Prudul26A032795T1	0.528102	4.73224	1.29746	10.2535	PdERF52	Prudul26A020030T1	9.22938	14.5173	12.9084	13.9882	16.8261
PdERF37	Prudul26A004353T1	1.8693	1.66876	1.14121	3.3535	PdERF53	Prudul26A002159T1	54.1985	282.446	384.017	390.174	294.802
PdERF38a	Prudul26A031706T1	47.6808	78.6138	117.85	73.6686	PdERF54	Prudul26A028119T1	9.24758	33.0806	58.2751	23.9199	78.4963
PdERF38b	Prudul26A031706T2	80.988	0.0508453	90.1933	191.078	PdERF55	Prudul26A020569T1	1.47016	1.67451	1.36896	1.40633	1.4965
PdERF39	Prudul26A031312T1	0.686491	3.53902	8.46806	3.03556	PdERF56	Prudul26A011451T1	91.3423	46.5965	66.9639	25.6886	51.6535
PdERF40	Prudul26A021957T1	0.121106	22.5183	0.963269	0	PdERF57	Prudul26A002241T1	22.7792	46.3878	87.7823	42.3757	69.8386
PdERF42	Prudul26A003593T1	0	2.79204	0	2.15305	PdERF58	Prudul26A022611T1	5.30089	34.9958	117.779	40.5624	71.325
PdERF43	Prudul26A000863T1	1.98751	0	4.79592	9.55542	PdERF59	Prudul26A027409T1	2.34377	11.2846	55.9169	26.5134	71.937
PdERF44	Prudul26A016276T1	13.1505	28.5804	31.7854	30.8429	PdERF61	Prudul26A012803T1	2.55125	4.47093	4.1798	4.00175	3.3302
PdERF45	Prudul26A027909T1	15.3744	4.71846	31.2019	25.1962	PdERF62	Prudul26A019789T1	0.10205	0.981425	1.22336	0.952798	0.341559
PdERF47	Prudul26A002650T1	0.186564	2.17173	37.9421	50.1561	PdERF63	Prudul26A028502T1	9.69994	57.485	159.999	159.821	202.446
PdERF48	Prudul26A001208T1	20.3077	57.7666	80.3199	219.306	PdERF64	Prudul26A001442T1	1.14742	2.78716	3.85071	4.08979	1.83224
PdERF49	Prudul26A011959T1	1.47597	10.2544	4.52158	20.935	PdERF66	Prudul26A024394T1	2.01553	13.6786	24.7911	28.335	16.2783
PdERF51	Prudul26A030100T1	28.2377	32.2002	27.3845	294.519	PdERF67	Prudul26A032611T1	0.76435	0.324933	0.475938	1.04021	0.420533
PdERF52	Prudul26A020030T1	31.9839	18.8055	14.4245	19.0895	PdERF68	Prudul26A013083T1	11.2947	18.5181	27.6905	14.5893	22.8769
PdERF53	Prudul26A002159T1	33.5932	7.87428	141.663	159.588	PdERF69	Prudul26A013433T1	1.25433	2.31135	1.47203	2.35379	12.8381
PdERF54	Prudul26A028119T1	45.1809	7.12351	18.1317	200.135	PdERF74a	Prudul26A012280T1	6.71101	8.11189	5.47137	5.67985	7.56993
PdERF55	Prudul26A020569T1	3.63979	6.60255	43.7264	0.486211	PdERF74b	Prudul26A012280T2	4.76942	2.06219	3.3697	3.40973	3.6662
PdERF56	Prudul26A011451T1	0.161454	0	28.1425	0.294555	PdERF75	Prudul26A028902T1	0.60899	1.09607	1.25732	0.395404	2.2169
PdERF57	Prudul26A002241T1	0.236138	0	6.02587	5.66694	PdERF76	Prudul26A028755T1	19.8447	20.2798	14.9601	10.8337	9.33189
PdERF58	Prudul26A022611T1	0	0	3.17929	3.0808	PdERF77	Prudul26A023142T1	18.5913	19.563	15.182	9.11868	9.62517
PdERF59	Prudul26A027409T1	0	0	0	4.33535	PdERF78	Prudul26A000649T1	18.7375	2.89599	1.79264	2.06132	12.2654
PdERF60	Prudul26A003816T1	0.0635537	0	0	14.0309	PdERF79	Prudul26A019965T1	6.62355	4.66625	3.75017	10.1471	13.2673
PdERF61	Prudul26A012803T1	0	0	7.26902	0	PdERF80	Prudul26A027944T1	2.53208	9.58851	14.3663	23.2236	73.3248
PdERF63	Prudul26A028502T1	0	0	6.37453	28.9948	PdERF81	Prudul26A015334T1	2.54667	4.1896	1.78042	8.94784	10.6896
PdERF64	Prudul26A001442T1	0	0	36.9746	0	PdERF83	Prudul26A016960T1	1.92331	0.577837	0.649427	0.353068	0.565866
PdERF65	Prudul26A015305T1	0.446179	0	11.62	0	PdERF87	Prudul26A003607T1	2.49393e-279	4.73741e-144	0.154718	9.19301e-62	15.6664
PdERF66	Prudul26A024394T1	0.13571	50.5606	0	26.6568	PdERF88	Prudul26A000112T1	0.470813	4.0729	7.13981	3.47335	16.9799
PdERF67	Prudul26A032611T1	7.188	1.53172	3.14386	5.8495	PdERF89b	Prudul26A025694T2	1.09951	4.93203	12.9218	11.2523	7.91664
PdERF68	Prudul26A013083T1	1.09289	168.136	44.8321	69.0942	PdERF91	Prudul26A018651T1	59.1113	161.474	165.327	309.056	489.06
PdERF69	Prudul26A013433T1	3.07891	1.662	3.40985	6.29075	PdERF92	Prudul26A001620T1	2.41539	28.4325	91.3486	49.2599	104.146
PdERF70a	Prudul26A027422T1	1.06175	0	0	9.16991e-07	PdERF93	Prudul26A030937T1	4.80674	6.64426	6.49027	7.50145	7.19349
PdERF73	Prudul26A017858T1	0.288374	0	3.4329	0	PdERF94	Prudul26A014155T1	80.1566	134.615	99.0301	137.757	50.3192
PdERF74a	Prudul26A012280T1	3.44795	1.87249e-05	7.8744	3.08083	PdERF95	Prudul26A007795T1	1.02434	2.69934	0.966844	2.08885	11.4464
PdERF74b	Prudul26A012280T2	0.94155	6.63812	0.000271679	0.559344	PdERF97	Prudul26A022504T1	4.7177	4.90783	2.67682	5.86597	3.85965
PdERF75	Prudul26A028902T1	0.0793862	0	1.25828	0.14446	PdERF98	Prudul26A030274T1	20.3467	81.8504	119.404	126.497	301.68
PdERF76	Prudul26A028755T1	5.18979	1.69636	6.9599	7.36008
PdERF77	Prudul26A023142T1	3.74762	0	5.394	5.95561
PdERF78	Prudul26A000649T1	73.508	8.80546	14.016	14.7622
PdERF79	Prudul26A019965T1	13.5087	4.45842	9.68351	1.00968
PdERF80	Prudul26A027944T1	0.145062	0	2.32179	0.337053
PdERF85	Prudul26A013165T1	0	0	3.91079	11.149
PdERF88	Prudul26A000112T1	0.820343	0	13.0549	242.726
PdERF89b	Prudul26A025694T2	6.46809	7.49835	17.9358	39.393
PdERF90	Prudul26A029414T1	2.47217	0	3.79176	1.16174
PdERF91	Prudul26A018651T1	0.12529	27.4904	33.3142	0
PdERF92	Prudul26A001620T1	1.952	0	1.48271	280.609
PdERF93	Prudul26A030937T1	9.73901	5.58002	16.5748	4.32184
PdERF94	Prudul26A014155T1	0	0	4.5315	0.568356
PdERF96	Prudul26A015423T1	0	4.89482	0	0
PdERF97	Prudul26A022504T1	0.227291	3.96387	35.2788	4.36125
PdERF98	Prudul26A030274T1	13.0657	6.0459	43.5045	62.9582
