# Supplementary material for: Genome-Wide Analysis of the Almond AP2/ERF Superfamily and Its Functional Prediction during Dormancy in Response to Freezing Stress
Source: Biology (Basel). 2022 Oct 17;11(10):1520. doi: 10.3390/biology11101520 (PMC9598233; doi:10.3390/biology11101520)
Supplement: Supplementary file 1 [file biology-11-01520-s001.zip › Table S14.xlsx]

## Sheet: Sheet1
Prediction and analysis of potential AP2 and ERF/DREB target genes
AP2 target gene prediction results						Protein domain annotation results			GO enrichment annotation			KEGG pathway annotation				ERF/DREB target gene prediction results						Protein domain annotation results			GO enrichment annotation			KEGG pathway annotation
AP2 motif	Target genes	Start	Stop	P-value	Matched sequence	Target genes	InterProScan ID	Description	Target genes	GO id	Description	Target genes	KO id	Description		ERF/DREB motif	Target genes	Start	Stop	P-value	Matched sequence	Target genes	InterProScan ID	Description	Target genes	GO id	Description	Target genes	KO id	Description
MA0571.1	Prudul26A023559T1	896	916	1.21e-09	TGGCACACTTCCCAAGGTGGA	Prudul26A000004T1	IPR025846	PMR5 N-terminal domain	Prudul26A000010T1	GO:0003676	Molecular Function:nucleic acid binding	Prudul26A025169T1	K15414	complement component 1 Q subcomponent-binding protein, mitochondrial		MA0976.2	Prudul26A011967T1	67	78	2.1e-08	CCGCCGCCACCG	Prudul26A000013T1	IPR002885	Pentatricopeptide repeat	Prudul26A000013T1	GO:0005515	Molecular Function:protein binding	Prudul26A019876T1	K07964	heparanase [EC:3.2.1.166]
MA0571.1	Prudul26A011849T1	35	55	2.99e-08	CGGCACAGATTCCAAAGTGAA	Prudul26A000004T1	IPR026057	PC-Esterase	Prudul26A000010T1	GO:0005515	Molecular Function:protein binding	Prudul26A027468T1	K15414	complement component 1 Q subcomponent-binding protein, mitochondrial		MA0976.2	Prudul26A007008T1	192	203	2.1e-08	CCGCCGCCACCG	Prudul26A000013T1	IPR011990	Tetratricopeptide-like helical domain superfamily	Prudul26A000026T1	GO:0016787	Molecular Function:hydrolase activity	Prudul26A012543T1	K15414	complement component 1 Q subcomponent-binding protein, mitochondrial
MA0571.1	Prudul26A003559T1	380	400	2.99e-08	CGGCACAGATTCCAAAGTGAA	Prudul26A000004T1	IPR029962	Trichome birefringence-like family	Prudul26A000021T1	GO:0005515	Molecular Function:protein binding	Prudul26A027951T1	K19891	glucan endo-1,3-beta-glucosidase 1/2/3 [EC:3.2.1.39]		MA0976.2	Prudul26A011902T1	348	359	2.1e-08	CCGCCGCCACCG	Prudul26A000017T1	IPR001841	Zinc finger, RING-type	Prudul26A000026T1	GO:0016813	Molecular Function:hydrolase activity, acting on carbon-nitrogen (but not peptide) bonds, in linear amidines	Prudul26A001604T1	K01513	ectonucleotide pyrophosphatase/phosphodiesterase family member 1/3 [EC:3.1.4.1 3.6.1.9]
MA0571.1	Prudul26A015365T1	1541	1561	5.45e-08	GGGCACGATTTCCCATGTGAC	Prudul26A000004T1	IPR029967	Protein trichome birefringence-like 2	Prudul26A000023T1	GO:0006468	Biological Process:protein phosphorylation	Prudul26A027954T1	K01404	leishmanolysin [EC:3.4.24.36]		MA0976.2	Prudul26A021654T1	439	450	2.1e-08	CCGCCGCCACCG	Prudul26A000017T1	IPR013083	Zinc finger, RING/FYVE/PHD-type	Prudul26A000026T2	GO:0016787	Molecular Function:hydrolase activity	Prudul26A002976T1	K19891	glucan endo-1,3-beta-glucosidase 1/2/3 [EC:3.2.1.39]
MA0571.1	Prudul26A007397T1	442	462	6.53e-08	GGGCACAAATACCCATGTTTA	Prudul26A000010T1	IPR003100	PAZ domain	Prudul26A000023T1	GO:0048544	Biological Process:recognition of pollen	Prudul26A024704T2	K01365	cathepsin L [EC:3.4.22.15]		MA0976.2	Prudul26A026729T1	1227	1238	2.1e-08	CCGCCGCCACCG	Prudul26A000017T1	IPR017907	Zinc finger, RING-type, conserved site	Prudul26A000026T2	GO:0016813	Molecular Function:hydrolase activity, acting on carbon-nitrogen (but not peptide) bonds, in linear amidines	Prudul26A002976T2	K19891	glucan endo-1,3-beta-glucosidase 1/2/3 [EC:3.2.1.39]
MA0571.1	Prudul26A030345T1	1973	1993	9.12e-08	AAACACAGTTCCCGAAGCAAA	Prudul26A000010T1	IPR003165	Piwi domain	Prudul26A000023T1	GO:0005524	Molecular Function:ATP binding	Prudul26A021408T1	K02221	YggT family protein		MA0976.2	Prudul26A009596T1	209	220	2.1e-08	CCGCCGCCACCG	Prudul26A000017T2	IPR001841	Zinc finger, RING-type	Prudul26A000031T1	GO:0006633	Biological Process:fatty acid biosynthetic process	Prudul26A027951T1	K19891	glucan endo-1,3-beta-glucosidase 1/2/3 [EC:3.2.1.39]
MA0571.1	Prudul26A020541T1	867	887	1.42e-07	TGGCACATTTCCCAACGTATA	Prudul26A000010T1	IPR012337	Ribonuclease H-like superfamily	Prudul26A000023T1	GO:0004672	Molecular Function:protein kinase activity	Prudul26A014977T1	K01493	dCMP deaminase [EC:3.5.4.12]		MA0976.2	Prudul26A028354T1	1867	1878	2.1e-08	CCGCCGCCACCG	Prudul26A000017T2	IPR013083	Zinc finger, RING/FYVE/PHD-type	Prudul26A000031T1	GO:0016020	Cellular Component:membrane	Prudul26A003326T1	K19893	glucan endo-1,3-beta-glucosidase 5/6 [EC:3.2.1.39]
MA0571.1	Prudul26A011633T1	1770	1790	1.42e-07	AAGTACAGTTCCCAAGGTGTA	Prudul26A000010T1	IPR014811	Argonaute, linker 1 domain	Prudul26A000023T1	GO:0004674	Molecular Function:protein serine/threonine kinase activity	Prudul26A020831T1	K03070	preprotein translocase subunit SecA		MA0976.2	Prudul26A001027T1	10	21	3.82e-08	CCGCCGCCGCCG	Prudul26A000017T2	IPR017907	Zinc finger, RING-type, conserved site	Prudul26A000031T1	GO:0003824	Molecular Function:catalytic activity	Prudul26A026101T1	K01365	cathepsin L [EC:3.4.22.15]
MA0571.1	Prudul26A022683T1	1641	1661	1.58e-07	GGGCACGCCTCCCAAGGCCTA	Prudul26A000010T1	IPR032472	Argonaute linker 2 domain	Prudul26A000023T2	GO:0006468	Biological Process:protein phosphorylation	Prudul26A026400T1	K03070	preprotein translocase subunit SecA		MA0976.2	Prudul26A022497T1	41	52	3.82e-08	CCGCCGCCGCCG	Prudul26A000026T1	IPR002933	Peptidase M20	Prudul26A000031T1	GO:0016747	Molecular Function:transferase activity, transferring acyl groups other than amino-acyl groups	Prudul26A006928T1	K03106	signal recognition particle subunit SRP54 [EC:3.6.5.4]
MA0571.1	Prudul26A028880T1	955	975	2.02e-07	TTGCACACCTCCCAAGGTTTA	Prudul26A000010T1	IPR032474	Protein argonaute, N-terminal	Prudul26A000023T2	GO:0048544	Biological Process:recognition of pollen	Prudul26A025069T2	K03110	fused signal recognition particle receptor		MA0976.2	Prudul26A022497T1	44	55	3.82e-08	CCGCCGCCGCCG	Prudul26A000026T1	IPR010158	Amidase, carbamoylase-type	Prudul26A000034T1	GO:0003824	Molecular Function:catalytic activity	Prudul26A025069T2	K03110	fused signal recognition particle receptor
MA0571.1	Prudul26A022748T1	1111	1131	2.05e-07	TGGCACACCTACCCAGGTGTA	Prudul26A000010T1	IPR036085	PAZ domain superfamily	Prudul26A000023T2	GO:0005524	Molecular Function:ATP binding	Prudul26A025069T3	K03110	fused signal recognition particle receptor		MA0976.2	Prudul26A020513T1	86	97	3.82e-08	CCGCCGCCGCCG	Prudul26A000026T1	IPR036264	Bacterial exopeptidase dimerisation domain	Prudul26A000037T1	GO:0055085	Biological Process:transmembrane transport	Prudul26A025069T3	K03110	fused signal recognition particle receptor
MA0571.1	Prudul26A003605T1	1318	1338	2.11e-07	GTGCACACCTCCCAAGGCCTA	Prudul26A000010T1	IPR036397	Ribonuclease H superfamily	Prudul26A000023T2	GO:0004672	Molecular Function:protein kinase activity	Prudul26A002857T1	K10956	protein transport protein SEC61 subunit alpha		MA0976.2	Prudul26A006931T1	109	120	3.82e-08	CCGCCGCCGCCG	Prudul26A000026T2	IPR002933	Peptidase M20	Prudul26A000037T1	GO:0016021	Cellular Component:integral component of membrane	Prudul26A006813T1	K03217	YidC/Oxa1 family membrane protein insertase
MA0571.1	Prudul26A001084T1	946	966	2.11e-07	GTGCACACCTCCCAAGGCCTA	Prudul26A000012T1	IPR004853	Sugar phosphate transporter domain	Prudul26A000023T2	GO:0004674	Molecular Function:protein serine/threonine kinase activity	Prudul26A002857T2	K10956	protein transport protein SEC61 subunit alpha		MA0976.2	Prudul26A014668T3	135	146	3.82e-08	CCGCCGCCGCCG	Prudul26A000026T2	IPR010158	Amidase, carbamoylase-type	Prudul26A000041T1	GO:0009058	Biological Process:biosynthetic process	Prudul26A010769T1	K03217	YidC/Oxa1 family membrane protein insertase
MA0571.1	Prudul26A018561T2	300	320	2.23e-07	GCGCACACCTCCCAAGGCCTA	Prudul26A000021T1	IPR001810	F-box domain	Prudul26A000030T1	GO:0006413	Biological Process:translational initiation	Prudul26A002857T3	K10956	protein transport protein SEC61 subunit alpha		MA0976.2	Prudul26A014668T1	135	146	3.82e-08	CCGCCGCCGCCG	Prudul26A000026T2	IPR036264	Bacterial exopeptidase dimerisation domain	Prudul26A000041T1	GO:0003824	Molecular Function:catalytic activity	Prudul26A010769T2	K03217	YidC/Oxa1 family membrane protein insertase
MA0571.1	Prudul26A018561T1	370	390	2.23e-07	GCGCACACCTCCCAAGGCCTA	Prudul26A000021T1	IPR032675	Leucine-rich repeat domain superfamily	Prudul26A000030T1	GO:0003743	Molecular Function:translation initiation factor activity	Prudul26A030642T1	K10956	protein transport protein SEC61 subunit alpha		MA0976.2	Prudul26A014668T2	135	146	3.82e-08	CCGCCGCCGCCG	Prudul26A000031T1	IPR012392	Very-long-chain 3-ketoacyl-CoA synthase	Prudul26A000041T1	GO:0003824	Molecular Function:catalytic activity	Prudul26A016002T1	K10956	protein transport protein SEC61 subunit alpha
MA0571.1	Prudul26A029318T1	1388	1408	2.28e-07	TGGCACATTTCCCCATATAGA	Prudul26A000021T1	IPR036047	F-box-like domain superfamily	Prudul26A000030T1	GO:0003743	Molecular Function:translation initiation factor activity	Prudul26A001138T1	K09481	protein transport protein SEC61 subunit beta		MA0976.2	Prudul26A004910T1	146	157	3.82e-08	CCGCCGCCGCCG	Prudul26A000031T1	IPR013601	FAE1/Type III polyketide synthase-like protein	Prudul26A000041T1	GO:0030170	Molecular Function:pyridoxal phosphate binding	Prudul26A016002T2	K10956	protein transport protein SEC61 subunit alpha
MA0571.1	Prudul26A013316T1	1563	1583	2.66e-07	TTGCACGCCTCCCAAGGTTTA	Prudul26A000023T1	IPR000719	Protein kinase domain	Prudul26A000033T1	GO:0006086	Biological Process:acetyl-CoA biosynthetic process from pyruvate	Prudul26A030671T1	K07342	protein transport protein SEC61 subunit gamma and related proteins		MA0976.2	Prudul26A004910T2	146	157	3.82e-08	CCGCCGCCGCCG	Prudul26A000031T1	IPR013747	3-Oxoacyl-[acyl-carrier-protein (ACP)] synthase III, C-terminal	Prudul26A000069T1	GO:0006508	Biological Process:proteolysis	Prudul26A030642T1	K10956	protein transport protein SEC61 subunit alpha
MA0571.1	Prudul26A009245T1	28	48	2.78e-07	GTGCACGCCTCCCAAGGCCTA	Prudul26A000023T1	IPR000858	S-locus glycoprotein domain	Prudul26A000033T1	GO:0003824	Molecular Function:catalytic activity	Prudul26A001336T1	K09540	translocation protein SEC63		MA0976.2	Prudul26A004786T1	160	171	3.82e-08	CCGCCGCCGCCG	Prudul26A000031T1	IPR016039	Thiolase-like	Prudul26A000069T1	GO:0004252	Molecular Function:serine-type endopeptidase activity	Prudul26A001336T1	K09540	translocation protein SEC63
MA0571.1	Prudul26A016442T1	47	67	2.78e-07	GTGCACGCCTCCCAAGGCCTA	Prudul26A000023T1	IPR001245	Serine-threonine/tyrosine-protein kinase, catalytic domain	Prudul26A000033T1	GO:0004739	Molecular Function:pyruvate dehydrogenase (acetyl-transferring) activity	Prudul26A000099T1	K03104	signal recognition particle subunit SRP14		MA0976.2	Prudul26A003553T2	218	229	3.82e-08	CCGCCGCCGCCG	Prudul26A000034T1	IPR000073	Alpha/beta hydrolase fold-1	Prudul26A000078T1	GO:0042128	Biological Process:nitrate assimilation	Prudul26A020096T1	K03105	signal recognition particle subunit SRP19
MA0571.1	Prudul26A018316T1	85	105	2.78e-07	GTGCACGCCTCCCAAGGCCTA	Prudul26A000023T1	IPR001480	Bulb-type lectin domain	Prudul26A000038T1	GO:0006412	Biological Process:translation	Prudul26A018649T1	K12271	signal recognition particle 43 kDa protein		MA0976.2	Prudul26A013286T1	372	383	3.82e-08	CCGCCGCCGCCG	Prudul26A000034T1	IPR000639	Epoxide hydrolase-like	Prudul26A000078T1	GO:0042128	Biological Process:nitrate assimilation	Prudul26A006928T1	K03106	signal recognition particle subunit SRP54 [EC:3.6.5.4]
MA0571.1	Prudul26A008510T1	196	216	2.78e-07	GTGCACGCCTCCCAAGGCCTA	Prudul26A000023T1	IPR003609	PAN/Apple domain	Prudul26A000038T1	GO:0005622	Cellular Component:intracellular	Prudul26A018714T1	K12272	signal recognition particle receptor subunit beta		MA0976.2	Prudul26A025032T1	405	416	3.82e-08	CCGCCGCCGCCG	Prudul26A000034T1	IPR029058	Alpha/Beta hydrolase fold	Prudul26A000078T1	GO:0006809	Biological Process:nitric oxide biosynthetic process	Prudul26A013742T1	K12272	signal recognition particle receptor subunit beta
MA0571.1	Prudul26A029343T3	483	503	2.78e-07	GTGCACGCCTCCCAAGGCCTA	Prudul26A000023T1	IPR008271	Serine/threonine-protein kinase, active site	Prudul26A000038T1	GO:0005840	Cellular Component:ribosome	Prudul26A004117T1	K03116	sec-independent protein translocase protein TatA		MA0976.2	Prudul26A028653T1	404	415	3.82e-08	CCGCCGCCGCCG	Prudul26A000037T1	IPR004776	Membrane transport protein	Prudul26A000078T1	GO:0055114	Biological Process:oxidation-reduction process	Prudul26A016633T1	K00558	DNA (cytosine-5)-methyltransferase 1 [EC:2.1.1.37]
MA0571.1	Prudul26A021882T1	635	655	2.78e-07	GTGCACGCCTCCCAAGGCCTA	Prudul26A000023T1	IPR011009	Protein kinase-like domain superfamily	Prudul26A000038T1	GO:0003735	Molecular Function:structural constituent of ribosome	Prudul26A016633T1	K00558	DNA (cytosine-5)-methyltransferase 1 [EC:2.1.1.37]		MA0976.2	Prudul26A003553T1	407	418	3.82e-08	CCGCCGCCGCCG	Prudul26A000037T1	IPR014024	Auxin efflux carrier, plant type	Prudul26A000078T1	GO:0020037	Molecular Function:heme binding	Prudul26A023693T1	K00558	DNA (cytosine-5)-methyltransferase 1 [EC:2.1.1.37]
MA0571.1	Prudul26A029343T2	653	673	2.78e-07	GTGCACGCCTCCCAAGGCCTA	Prudul26A000023T1	IPR021820	S-locus receptor kinase, C-terminal	Prudul26A000038T1	GO:0003735	Molecular Function:structural constituent of ribosome	Prudul26A027627T1	K00558	DNA (cytosine-5)-methyltransferase 1 [EC:2.1.1.37]		MA0976.2	Prudul26A022982T1	505	516	3.82e-08	CCGCCGCCGCCG	Prudul26A000041T1	IPR004838	Aminotransferases, class-I, pyridoxal-phosphate-binding site	Prudul26A000078T1	GO:0030151	Molecular Function:molybdenum ion binding	Prudul26A003275T1	K03531	cell division protein FtsZ
MA0571.1	Prudul26A029343T1	653	673	2.78e-07	GTGCACGCCTCCCAAGGCCTA	Prudul26A000023T1	IPR024171	S-receptor-like serine/threonine-protein kinase	Prudul26A000040T1	GO:0005515	Molecular Function:protein binding	Prudul26A003275T1	K03531	cell division protein FtsZ		MA0976.2	Prudul26A012821T1	530	541	3.82e-08	CCGCCGCCGCCG	Prudul26A000041T1	IPR004839	Aminotransferase, class I/classII	Prudul26A000078T1	GO:0043546	Molecular Function:molybdopterin cofactor binding	Prudul26A010936T1	K03531	cell division protein FtsZ
MA0571.1	Prudul26A026440T1	662	682	2.78e-07	GTGCACGCCTCCCAAGGCCTA	Prudul26A000023T1	IPR036426	Bulb-type lectin domain superfamily	Prudul26A000040T1	GO:0008270	Molecular Function:zinc ion binding	Prudul26A008336T1	K01885	glutamyl-tRNA synthetase [EC:6.1.1.17]		MA0976.2	Prudul26A024233T2	549	560	3.82e-08	CCGCCGCCGCCG	Prudul26A000041T1	IPR015421	Pyridoxal phosphate-dependent transferase, major domain	Prudul26A000078T1	GO:0050464	Molecular Function:nitrate reductase (NADPH) activity	Prudul26A001652T1	K01885	glutamyl-tRNA synthetase [EC:6.1.1.17]
MA0571.1	Prudul26A014653T1	664	684	2.78e-07	GTGCACGCCTCCCAAGGCCTA	Prudul26A000023T2	IPR000719	Protein kinase domain	Prudul26A000042T1	GO:0006281	Biological Process:DNA repair	Prudul26A008587T1	K08472	mlo protein		MA0976.2	Prudul26A007302T1	603	614	3.82e-08	CCGCCGCCGCCG	Prudul26A000041T1	IPR015422	Pyridoxal phosphate-dependent transferase domain 1	Prudul26A000078T1	GO:0016491	Molecular Function:oxidoreductase activity	Prudul26A001652T2	K01885	glutamyl-tRNA synthetase [EC:6.1.1.17]
MA0571.1	Prudul26A000301T2	771	791	2.78e-07	GTGCACGCCTCCCAAGGCCTA	Prudul26A000023T2	IPR000858	S-locus glycoprotein domain	Prudul26A000042T1	GO:0006260	Biological Process:DNA replication	Prudul26A021431T1	K08472	mlo protein		MA0976.2	Prudul26A024233T1	643	654	3.82e-08	CCGCCGCCGCCG	Prudul26A000041T1	IPR015424	Pyridoxal phosphate-dependent transferase	Prudul26A000085T1	GO:0005524	Molecular Function:ATP binding	Prudul26A002866T1	K08472	mlo protein
MA0571.1	Prudul26A024373T1	839	859	2.78e-07	GTGCACGCCTCCCAAGGCCTA	Prudul26A000023T2	IPR001245	Serine-threonine/tyrosine-protein kinase, catalytic domain	Prudul26A000042T1	GO:0008622	Cellular Component:epsilon DNA polymerase complex	Prudul26A023105T1	K08472	mlo protein		MA0976.2	Prudul26A024233T2	651	662	3.82e-08	CCGCCGCCGCCG	Prudul26A000069T1	IPR001940	Peptidase S1C	Prudul26A000098T1	GO:0030042	Biological Process:actin filament depolymerization	Prudul26A008587T1	K08472	mlo protein
MA0571.1	Prudul26A021909T1	1021	1041	2.78e-07	GTGCACGCCTCCCAAGGCCTA	Prudul26A000023T2	IPR001480	Bulb-type lectin domain	Prudul26A000042T1	GO:0005634	Cellular Component:nucleus	Prudul26A024512T1	K04536	guanine nucleotide-binding protein G(I)/G(S)/G(T) subunit beta-1		MA0976.2	Prudul26A014991T1	686	697	3.82e-08	CCGCCGCCGCCG	Prudul26A000069T1	IPR009003	Peptidase S1, PA clan	Prudul26A000098T1	GO:0015629	Cellular Component:actin cytoskeleton	Prudul26A022000T1	K08472	mlo protein
MA0571.1	Prudul26A016059T1	1156	1176	2.78e-07	GTGCACGCCTCCCAAGGCCTA	Prudul26A000023T2	IPR003609	PAN/Apple domain	Prudul26A000042T1	GO:0003677	Molecular Function:DNA binding	Prudul26A029811T1	K04392	Ras-related C3 botulinum toxin substrate 1		MA0976.2	Prudul26A024233T1	745	756	3.82e-08	CCGCCGCCGCCG	Prudul26A000078T1	IPR000572	Oxidoreductase, molybdopterin-binding domain	Prudul26A000098T1	GO:0005622	Cellular Component:intracellular	Prudul26A023105T1	K08472	mlo protein
MA0571.1	Prudul26A005466T1	1252	1272	2.78e-07	GTGCACGCCTCCCAAGGCCTA	Prudul26A000023T2	IPR008271	Serine/threonine-protein kinase, active site	Prudul26A000042T1	GO:0003677	Molecular Function:DNA binding	Prudul26A025195T1	K07870	mitochondrial Rho GTPase 1 [EC:3.6.5.-]		MA0976.2	Prudul26A018718T1	945	956	3.82e-08	CCGCCGCCGCCG	Prudul26A000078T1	IPR001199	Cytochrome b5-like heme/steroid binding domain	Prudul26A000098T1	GO:0003779	Molecular Function:actin binding	Prudul26A028225T1	K08472	mlo protein
MA0571.1	Prudul26A000095T1	1344	1364	2.78e-07	GTGCACGCCTCCCAAGGCCTA	Prudul26A000023T2	IPR011009	Protein kinase-like domain superfamily	Prudul26A000042T1	GO:0003887	Molecular Function:DNA-directed DNA polymerase activity	Prudul26A024012T1	K07874	Ras-related protein Rab-1A		MA0976.2	Prudul26A018319T1	977	988	3.82e-08	CCGCCGCCGCCG	Prudul26A000078T1	IPR001433	Oxidoreductase FAD/NAD(P)-binding	Prudul26A000098T2	GO:0030042	Biological Process:actin filament depolymerization	Prudul26A022462T1	K04392	Ras-related C3 botulinum toxin substrate 1
MA0571.1	Prudul26A029552T1	1660	1680	2.78e-07	GTGCACGCCTCCCAAGGCCTA	Prudul26A000023T2	IPR024171	S-receptor-like serine/threonine-protein kinase	Prudul26A000042T1	GO:0003676	Molecular Function:nucleic acid binding	Prudul26A016758T1	K07877	Ras-related protein Rab-2A		MA0976.2	Prudul26A018319T3	977	988	3.82e-08	CCGCCGCCGCCG	Prudul26A000078T1	IPR001709	Flavoprotein pyridine nucleotide cytochrome reductase	Prudul26A000098T2	GO:0015629	Cellular Component:actin cytoskeleton	Prudul26A022462T2	K04392	Ras-related C3 botulinum toxin substrate 1
MA0571.1	Prudul26A002213T1	1665	1685	2.78e-07	GTGCACGCCTCCCAAGGCCTA	Prudul26A000023T2	IPR036426	Bulb-type lectin domain superfamily	Prudul26A000042T1	GO:0000166	Molecular Function:nucleotide binding	Prudul26A022221T1	K07893	Ras-related protein Rab-6A		MA0976.2	Prudul26A018319T2	977	988	3.82e-08	CCGCCGCCGCCG	Prudul26A000078T1	IPR001834	NADH:cytochrome b5 reductase (CBR)	Prudul26A000098T2	GO:0005622	Cellular Component:intracellular	Prudul26A011496T1	K07870	mitochondrial Rho GTPase 1 [EC:3.6.5.-]
MA0571.1	Prudul26A011298T1	1009	1029	2.78e-07	GTGCACGCCTCCCAAGGCCTA	Prudul26A000030T1	IPR001950	SUI1 domain	Prudul26A000042T1	GO:0008270	Molecular Function:zinc ion binding	Prudul26A019966T1	K07897	Ras-related protein Rab-7A		MA0976.2	Prudul26A023461T1	1040	1051	3.82e-08	CCGCCGCCGCCG	Prudul26A000078T1	IPR005066	Moybdenum cofactor oxidoreductase, dimerisation	Prudul26A000098T2	GO:0003779	Molecular Function:actin binding	Prudul26A011496T2	K07870	mitochondrial Rho GTPase 1 [EC:3.6.5.-]
MA0571.1	Prudul26A017743T2	932	952	2.84e-07	TGACACAGATTCCAAAGTAGA	Prudul26A000030T1	IPR005874	Eukaryotic translation initiation factor SUI1	Prudul26A000043T1	GO:0006468	Biological Process:protein phosphorylation	Prudul26A010721T1	K07901	Ras-related protein Rab-8A		MA0976.2	Prudul26A004310T1	1057	1068	3.82e-08	CCGCCGCCGCCG	Prudul26A000078T1	IPR008333	Flavoprotein pyridine nucleotide cytochrome reductase-like, FAD-binding domain	Prudul26A000100T1	GO:0005515	Molecular Function:protein binding	Prudul26A015723T1	K07874	Ras-related protein Rab-1A
MA0571.1	Prudul26A017743T1	1377	1397	2.84e-07	TGACACAGATTCCAAAGTAGA	Prudul26A000030T1	IPR036877	SUI1 domain superfamily	Prudul26A000043T1	GO:0005524	Molecular Function:ATP binding	Prudul26A010721T2	K07901	Ras-related protein Rab-8A		MA0976.2	Prudul26A022004T1	1474	1485	3.82e-08	CCGCCGCCGCCG	Prudul26A000078T1	IPR008335	Eukaryotic molybdopterin oxidoreductase	Prudul26A000101T1	GO:0003677	Molecular Function:DNA binding	Prudul26A024012T1	K07874	Ras-related protein Rab-1A
MA0571.1	Prudul26A001252T1	1803	1823	2.93e-07	GGGCACGGTTCCTCATGTTAT	Prudul26A000033T1	IPR005475	Transketolase-like, pyrimidine-binding domain	Prudul26A000043T1	GO:0005524	Molecular Function:ATP binding	Prudul26A015512T1	K07901	Ras-related protein Rab-8A		MA0976.2	Prudul26A022004T1	1477	1488	3.82e-08	CCGCCGCCGCCG	Prudul26A000078T1	IPR012137	Nitrate reductase NADH dependent	Prudul26A000103T1	GO:0006415	Biological Process:translational termination	Prudul26A007663T1	K07889	Ras-related protein Rab-5C
MA0571.1	Prudul26A020889T1	1803	1823	2.93e-07	GGGCACGGTTCCTCATGTTAT	Prudul26A000033T1	IPR009014	Transketolase C-terminal/Pyruvate-ferredoxin oxidoreductase domain II	Prudul26A000043T1	GO:0004672	Molecular Function:protein kinase activity	Prudul26A015512T2	K07901	Ras-related protein Rab-8A		MA0976.2	Prudul26A008569T1	1619	1630	3.82e-08	CCGCCGCCGCCG	Prudul26A000078T1	IPR014756	Immunoglobulin E-set	Prudul26A000103T1	GO:0005737	Cellular Component:cytoplasm	Prudul26A007663T2	K07889	Ras-related protein Rab-5C
MA0571.1	Prudul26A016458T1	359	379	2.93e-07	TTGCACATCTCCCAAGGTTTA	Prudul26A000033T1	IPR027110	Pyruvate dehydrogenase E1 component subunit beta	Prudul26A000074T1	GO:0000943	Cellular Component:retrotransposon nucleocapsid	Prudul26A015512T3	K07901	Ras-related protein Rab-8A		MA0976.2	Prudul26A008569T1	1622	1633	3.82e-08	CCGCCGCCGCCG	Prudul26A000078T1	IPR017927	FAD-binding domain, ferredoxin reductase-type	Prudul26A000103T1	GO:0003747	Molecular Function:translation release factor activity	Prudul26A009058T1	K07904	Ras-related protein Rab-11A
MA0571.1	Prudul26A019594T1	1606	1626	3.22e-07	GTGCACACATTCCAATGCCAT	Prudul26A000033T1	IPR029061	Thiamin diphosphate-binding fold	Prudul26A000094T1	GO:0006412	Biological Process:translation	Prudul26A015512T4	K07901	Ras-related protein Rab-8A		MA0976.2	Prudul26A016835T1	1790	1801	3.82e-08	CCGCCGCCGCCG	Prudul26A000078T1	IPR017938	Riboflavin synthase-like beta-barrel	Prudul26A000109T1	GO:0005975	Biological Process:carbohydrate metabolic process	Prudul26A009058T2	K07904	Ras-related protein Rab-11A
MA0571.1	Prudul26A027701T1	538	558	3.37e-07	GGGCTCAAATCCCCATGGGAA	Prudul26A000033T1	IPR033248	Transketolase, C-terminal domain	Prudul26A000094T1	GO:0005622	Cellular Component:intracellular	Prudul26A004605T1	K07904	Ras-related protein Rab-11A		MA0976.2	Prudul26A016835T1	1793	1804	3.82e-08	CCGCCGCCGCCG	Prudul26A000078T1	IPR018506	Cytochrome b5, heme-binding site	Prudul26A000109T1	GO:0004650	Molecular Function:polygalacturonase activity	Prudul26A014542T1	K07904	Ras-related protein Rab-11A
MA0571.1	Prudul26A006510T2	456	476	3.68e-07	TGACACGGATTCCAAAGGGAA	Prudul26A000038T1	IPR001383	Ribosomal protein L28	Prudul26A000094T1	GO:0005840	Cellular Component:ribosome	Prudul26A009058T1	K07904	Ras-related protein Rab-11A		MA0976.2	Prudul26A027098T1	1881	1892	3.82e-08	CCGCCGCCGCCG	Prudul26A000078T1	IPR022407	Oxidoreductase, molybdopterin binding site	Prudul26A000110T1	GO:0016829	Molecular Function:lyase activity	Prudul26A019929T1	K07904	Ras-related protein Rab-11A
MA0571.1	Prudul26A006510T1	773	793	3.68e-07	TGACACGGATTCCAAAGGGAA	Prudul26A000038T1	IPR026569	Ribosomal protein L28/L24	Prudul26A000094T1	GO:0003735	Molecular Function:structural constituent of ribosome	Prudul26A009058T2	K07904	Ras-related protein Rab-11A		MA0976.2	Prudul26A016522T1	1877	1888	3.82e-08	CCGCCGCCGCCG	Prudul26A000078T1	IPR036374	Oxidoreductase, molybdopterin-binding domain superfamily	Prudul26A000110T1	GO:0000287	Molecular Function:magnesium ion binding	Prudul26A021319T1	K07904	Ras-related protein Rab-11A
MA0571.1	Prudul26A019941T1	1531	1551	3.81e-07	TTGCACACTTCCCAAAATCTA	Prudul26A000038T1	IPR034704	L28p-like	Prudul26A000094T2	GO:0006412	Biological Process:translation	Prudul26A013859T1	K07904	Ras-related protein Rab-11A		MA0976.2	Prudul26A029772T1	1921	1932	3.82e-08	CCGCCGCCGCCG	Prudul26A000078T1	IPR036400	Cytochrome b5-like heme/steroid binding domain superfamily	Prudul26A000110T1	GO:0010333	Molecular Function:terpene synthase activity	Prudul26A004531T1	K07976	Rab family, other
MA0571.1	Prudul26A028604T1	862	882	4.39e-07	ATGCACGCCTCCCCAGGCCTA	Prudul26A000038T1	IPR037147	Ribosomal protein L28/L24 superfamily	Prudul26A000094T2	GO:0005622	Cellular Component:intracellular	Prudul26A013859T2	K07904	Ras-related protein Rab-11A		MA0976.2	Prudul26A026607T1	1966	1977	3.82e-08	CCGCCGCCGCCG	Prudul26A000078T1	IPR039261	Ferredoxin-NADP reductase (FNR), nucleotide-binding domain	Prudul26A000118T1	GO:0016311	Biological Process:dephosphorylation	Prudul26A009685T1	K07976	Rab family, other
MA0571.1	Prudul26A028274T1	912	932	4.39e-07	ATGCACGCCTCCCCAGGCCTA	Prudul26A000040T1	IPR002885	Pentatricopeptide repeat	Prudul26A000094T2	GO:0005840	Cellular Component:ribosome	Prudul26A014542T1	K07904	Ras-related protein Rab-11A		MA0976.2	Prudul26A024073T1	12	23	6.38e-08	CCGCCGCCACCA	Prudul26A000083T1	IPR005069	Nucleotide-diphospho-sugar transferase	Prudul26A000118T1	GO:0004725	Molecular Function:protein tyrosine phosphatase activity	Prudul26A001621T1	K07937	ADP-ribosylation factor 1
MA0571.1	Prudul26A024704T2	923	943	4.39e-07	ATGCACGCCTCCCCAGGCCTA	Prudul26A000040T1	IPR011990	Tetratricopeptide-like helical domain superfamily	Prudul26A000094T2	GO:0003735	Molecular Function:structural constituent of ribosome	Prudul26A016502T1	K07904	Ras-related protein Rab-11A		MA0976.2	Prudul26A023451T2	79	90	6.38e-08	CCGCCGCCACCA	Prudul26A000083T1	IPR029044	Nucleotide-diphospho-sugar transferases	Prudul26A000118T1	GO:0008138	Molecular Function:protein tyrosine/serine/threonine phosphatase activity	Prudul26A007954T1	K07937	ADP-ribosylation factor 1
MA0571.1	Prudul26A015541T1	866	886	4.42e-07	TTACACGGTTACCAAAGCACA	Prudul26A000040T1	IPR032867	DYW domain	Prudul26A000094T3	GO:0006412	Biological Process:translation	Prudul26A016502T2	K07904	Ras-related protein Rab-11A		MA0976.2	Prudul26A023451T1	79	90	6.38e-08	CCGCCGCCACCA	Prudul26A000085T1	IPR003959	ATPase, AAA-type, core	Prudul26A000118T2	GO:0016311	Biological Process:dephosphorylation	Prudul26A007954T2	K07937	ADP-ribosylation factor 1
MA0571.1	Prudul26A015397T1	315	335	4.61e-07	AAGCACAATTCCCAAGACCAA	Prudul26A000042T1	IPR006133	DNA-directed DNA polymerase, family B, exonuclease domain	Prudul26A000094T3	GO:0005622	Cellular Component:intracellular	Prudul26A016502T3	K07904	Ras-related protein Rab-11A		MA0976.2	Prudul26A003553T2	212	223	6.38e-08	CCGCCGCCACCA	Prudul26A000085T1	IPR003960	ATPase, AAA-type, conserved site	Prudul26A000118T2	GO:0004725	Molecular Function:protein tyrosine phosphatase activity	Prudul26A028606T1	K07937	ADP-ribosylation factor 1
MA0571.1	Prudul26A004279T1	657	677	4.78e-07	GAGCACGCCTCCCAAGGCCTA	Prudul26A000042T1	IPR006134	DNA-directed DNA polymerase, family B, multifunctional domain	Prudul26A000094T3	GO:0005840	Cellular Component:ribosome	Prudul26A021319T1	K07904	Ras-related protein Rab-11A		MA0976.2	Prudul26A011902T1	339	350	6.38e-08	CCGCCGCCACCA	Prudul26A000085T1	IPR025753	AAA-type ATPase, N-terminal domain	Prudul26A000118T2	GO:0008138	Molecular Function:protein tyrosine/serine/threonine phosphatase activity	Prudul26A030526T1	K07950	ADP-ribosylation factor-like protein 5B
MA0571.1	Prudul26A022087T1	1112	1132	4.78e-07	GAGCACGCCTCCCAAGGCCTA	Prudul26A000042T1	IPR012337	Ribonuclease H-like superfamily	Prudul26A000094T3	GO:0003735	Molecular Function:structural constituent of ribosome	Prudul26A010577T1	K07976	Rab family, other		MA0976.2	Prudul26A003553T1	401	412	6.38e-08	CCGCCGCCACCA	Prudul26A000085T1	IPR027417	P-loop containing nucleoside triphosphate hydrolase	Prudul26A000122T1	GO:0009116	Biological Process:nucleoside metabolic process	Prudul26A030526T2	K07950	ADP-ribosylation factor-like protein 5B
MA0571.1	Prudul26A028102T1	1590	1610	4.78e-07	GAGCACGCCTCCCAAGGCCTA	Prudul26A000042T1	IPR013697	DNA polymerase epsilon, catalytic subunit A, C-terminal	Prudul26A000099T1	GO:0006614	Biological Process:SRP-dependent cotranslational protein targeting to membrane	Prudul26A008573T1	K07936	GTP-binding nuclear protein Ran		MA0976.2	Prudul26A005992T1	433	444	6.38e-08	CCGCCGCCACCA	Prudul26A000098T1	IPR002108	Actin-depolymerising factor homology domain	Prudul26A000122T1	GO:0009165	Biological Process:nucleotide biosynthetic process	Prudul26A002259T1	K07943	ADP-ribosylation factor-like protein 2
MA0571.1	Prudul26A001763T1	1416	1436	4.88e-07	ATGCACACCTCCCAAGGCCTA	Prudul26A000042T1	IPR029703	DNA polymerase epsilon catalytic subunit	Prudul26A000099T1	GO:0048500	Cellular Component:signal recognition particle	Prudul26A017240T1	K07936	GTP-binding nuclear protein Ran		MA0976.2	Prudul26A033042T1	467	478	6.38e-08	CCGCCGCCACCA	Prudul26A000098T1	IPR017904	ADF/Cofilin	Prudul26A000122T1	GO:0000287	Molecular Function:magnesium ion binding	Prudul26A013881T1	K07943	ADP-ribosylation factor-like protein 2
MA0571.1	Prudul26A032447T1	736	756	5.12e-07	GTGCACGCCTCCCAATGCCTA	Prudul26A000042T1	IPR036397	Ribonuclease H superfamily	Prudul26A000099T1	GO:0005786	Cellular Component:signal recognition particle, endoplasmic reticulum targeting	Prudul26A004077T1	K07937	ADP-ribosylation factor 1		MA0976.2	Prudul26A030020T1	497	508	6.38e-08	CCGCCGCCACCA	Prudul26A000098T1	IPR029006	ADF-H/Gelsolin-like domain superfamily	Prudul26A000122T1	GO:0004749	Molecular Function:ribose phosphate diphosphokinase activity	Prudul26A019950T1	K07953	GTP-binding protein SAR1 [EC:3.6.5.-]
MA0571.1	Prudul26A009272T1	379	399	5.26e-07	TTGCACACCTCCCAAAGTTTA	Prudul26A000043T1	IPR000719	Protein kinase domain	Prudul26A000099T1	GO:0008312	Molecular Function:7S RNA binding	Prudul26A027904T1	K07937	ADP-ribosylation factor 1		MA0976.2	Prudul26A013993T1	535	546	6.38e-08	CCGCCGCCACCA	Prudul26A000098T2	IPR002108	Actin-depolymerising factor homology domain	Prudul26A000130T1	GO:0000105	Biological Process:histidine biosynthetic process	Prudul26A007841T1	K07955	ADP-ribosylation factor-like protein 8
MA0571.1	Prudul26A026323T1	1598	1618	5.37e-07	TGACACGAATCCCAAGACATA	Prudul26A000043T1	IPR001245	Serine-threonine/tyrosine-protein kinase, catalytic domain	Prudul26A000099T1	GO:0030942	Molecular Function:endoplasmic reticulum signal peptide binding	Prudul26A013881T1	K07943	ADP-ribosylation factor-like protein 2		MA0976.2	Prudul26A025079T1	535	546	6.38e-08	CCGCCGCCACCA	Prudul26A000098T2	IPR017904	ADF/Cofilin	Prudul26A000130T1	GO:0000105	Biological Process:histidine biosynthetic process	Prudul26A032548T1	K07977	Arf/Sar family, other
MA0571.1	Prudul26A007962T1	661	681	5.41e-07	TTACACAAGTCCCCATGTTCA	Prudul26A000043T1	IPR008271	Serine/threonine-protein kinase, active site	Prudul26A000103T1	GO:0006415	Biological Process:translational termination	Prudul26A030911T1	K07953	GTP-binding protein SAR1 [EC:3.6.5.-]		MA0976.2	Prudul26A010901T1	589	600	6.38e-08	CCGCCGCCACCA	Prudul26A000098T2	IPR029006	ADF-H/Gelsolin-like domain superfamily	Prudul26A000130T1	GO:0003949	Molecular Function:1-(5-phosphoribosyl)-5-[(5-phosphoribosylamino)methylideneamino]imidazole-4-carboxamide isomerase activity	Prudul26A017825T1	K05387	glutamate receptor, ionotropic, plant
MA0571.1	Prudul26A008314T1	1105	1125	5.52e-07	AAGCACACCTCCCAAGGTCTA	Prudul26A000043T1	IPR011009	Protein kinase-like domain superfamily	Prudul26A000103T1	GO:0005737	Cellular Component:cytoplasm	Prudul26A003389T1	K05387	glutamate receptor, ionotropic, plant		MA0976.2	Prudul26A027678T4	784	795	6.38e-08	CCGCCGCCACCA	Prudul26A000100T1	IPR002885	Pentatricopeptide repeat	Prudul26A000130T1	GO:0003824	Molecular Function:catalytic activity	Prudul26A017825T2	K05387	glutamate receptor, ionotropic, plant
MA0571.1	Prudul26A014579T1	792	812	5.56e-07	CGGCTCGGATCCCAAAGTGGA	Prudul26A000043T1	IPR017441	Protein kinase, ATP binding site	Prudul26A000103T1	GO:0003747	Molecular Function:translation release factor activity	Prudul26A010504T1	K05387	glutamate receptor, ionotropic, plant		MA0976.2	Prudul26A027678T3	784	795	6.38e-08	CCGCCGCCACCA	Prudul26A000100T1	IPR011990	Tetratricopeptide-like helical domain superfamily	Prudul26A000149T1	GO:0016788	Molecular Function:hydrolase activity, acting on ester bonds	Prudul26A019310T1	K05387	glutamate receptor, ionotropic, plant
MA0571.1	Prudul26A012225T1	1862	1882	5.56e-07	CGGCTCGGATCCCAAAGTGGA	Prudul26A000074T1	IPR039537	Retrotransposon Ty1/copia-like	Prudul26A000112T1	GO:0006355	Biological Process:regulation of transcription, DNA-templated	Prudul26A016415T1	K05387	glutamate receptor, ionotropic, plant		MA0976.2	Prudul26A027678T2	784	795	6.38e-08	CCGCCGCCACCA	Prudul26A000101T1	IPR001005	SANT/Myb domain	Prudul26A000153T1	GO:0007018	Biological Process:microtubule-based movement	Prudul26A025345T1	K05387	glutamate receptor, ionotropic, plant
MA0571.1	Prudul26A012068T1	910	930	5.67e-07	TGATACATTTCCCCATGTGCT	Prudul26A000080T1	IPR021788	Protein CHAPERONE-LIKE PROTEIN OF POR1-like	Prudul26A000112T1	GO:0003677	Molecular Function:DNA binding	Prudul26A016592T1	K05387	glutamate receptor, ionotropic, plant		MA0976.2	Prudul26A027678T1	784	795	6.38e-08	CCGCCGCCACCA	Prudul26A000101T1	IPR006447	Myb domain, plants	Prudul26A000153T1	GO:0003777	Molecular Function:microtubule motor activity	Prudul26A026036T1	K05387	glutamate receptor, ionotropic, plant
MA0571.1	Prudul26A009306T2	237	257	5.75e-07	TGACACAGTTCCCCAAGAATC	Prudul26A000083T1	IPR005069	Nucleotide-diphospho-sugar transferase	Prudul26A000112T1	GO:0003700	Molecular Function:DNA-binding transcription factor activity	Prudul26A026036T1	K05387	glutamate receptor, ionotropic, plant		MA0976.2	Prudul26A008592T1	793	804	6.38e-08	CCGCCGCCACCA	Prudul26A000101T1	IPR009057	Homeobox-like domain superfamily	Prudul26A000161T1	GO:0006812	Biological Process:cation transport	Prudul26A010591T1	K05389	potassium channel subfamily K, other eukaryote
MA0571.1	Prudul26A009306T1	373	393	5.75e-07	TGACACAGTTCCCCAAGAATC	Prudul26A000083T1	IPR029044	Nucleotide-diphospho-sugar transferases	Prudul26A000118T1	GO:0016311	Biological Process:dephosphorylation	Prudul26A028977T1	K05387	glutamate receptor, ionotropic, plant		MA0976.2	Prudul26A026151T1	829	840	6.38e-08	CCGCCGCCACCA	Prudul26A000101T1	IPR017884	SANT domain	Prudul26A000161T1	GO:0055085	Biological Process:transmembrane transport	Prudul26A019179T1	K05389	potassium channel subfamily K, other eukaryote
MA0571.1	Prudul26A023082T6	1012	1032	5.91e-07	ATGCACACCTCCCAATGTCTA	Prudul26A000088T1	IPR008395	Agenet-like domain	Prudul26A000118T1	GO:0004725	Molecular Function:protein tyrosine phosphatase activity	Prudul26A021829T1	K16900	two pore calcium channel protein, plant		MA0976.2	Prudul26A010248T1	863	874	6.38e-08	CCGCCGCCACCA	Prudul26A000101T1	IPR017930	Myb domain	Prudul26A000161T1	GO:0016021	Cellular Component:integral component of membrane	Prudul26A024493T1	K05389	potassium channel subfamily K, other eukaryote
MA0571.1	Prudul26A023082T3	1012	1032	5.91e-07	ATGCACACCTCCCAATGTCTA	Prudul26A000094T1	IPR001684	Ribosomal protein L27	Prudul26A000118T1	GO:0008138	Molecular Function:protein tyrosine/serine/threonine phosphatase activity	Prudul26A021829T2	K16900	two pore calcium channel protein, plant		MA0976.2	Prudul26A000157T1	894	905	6.38e-08	CCGCCGCCACCA	Prudul26A000103T1	IPR004403	Peptide chain release factor eRF1/aRF1	Prudul26A000161T1	GO:0015299	Molecular Function:solute:proton antiporter activity	Prudul26A011542T1	K05391	cyclic nucleotide gated channel, plant
MA0571.1	Prudul26A023082T2	1012	1032	5.91e-07	ATGCACACCTCCCAATGTCTA	Prudul26A000094T1	IPR018261	Ribosomal protein L27, conserved site	Prudul26A000118T2	GO:0016311	Biological Process:dephosphorylation	Prudul26A008143T1	K05389	potassium channel subfamily K, other eukaryote		MA0976.2	Prudul26A000230T1	902	913	6.38e-08	CCGCCGCCACCA	Prudul26A000103T1	IPR005141	eRF1 domain 2	Prudul26A000161T2	GO:0006812	Biological Process:cation transport	Prudul26A015301T1	K05391	cyclic nucleotide gated channel, plant
MA0571.1	Prudul26A023082T4	1012	1032	5.91e-07	ATGCACACCTCCCAATGTCTA	Prudul26A000094T2	IPR001684	Ribosomal protein L27	Prudul26A000118T2	GO:0004725	Molecular Function:protein tyrosine phosphatase activity	Prudul26A019179T1	K05389	potassium channel subfamily K, other eukaryote		MA0976.2	Prudul26A032819T1	902	913	6.38e-08	CCGCCGCCACCA	Prudul26A000103T1	IPR005142	eRF1 domain 3	Prudul26A000161T2	GO:0055085	Biological Process:transmembrane transport	Prudul26A021386T1	K05391	cyclic nucleotide gated channel, plant
MA0571.1	Prudul26A023082T1	1012	1032	5.91e-07	ATGCACACCTCCCAATGTCTA	Prudul26A000094T2	IPR018261	Ribosomal protein L27, conserved site	Prudul26A000118T2	GO:0008138	Molecular Function:protein tyrosine/serine/threonine phosphatase activity	Prudul26A002899T1	K05391	cyclic nucleotide gated channel, plant		MA0976.2	Prudul26A030625T1	1035	1046	6.38e-08	CCGCCGCCACCA	Prudul26A000103T1	IPR024049	Peptide Chain Release Factor eRF1/aRF1, N-terminal	Prudul26A000161T2	GO:0016021	Cellular Component:integral component of membrane	Prudul26A033044T1	K05391	cyclic nucleotide gated channel, plant
MA0571.1	Prudul26A023082T5	1012	1032	5.91e-07	ATGCACACCTCCCAATGTCTA	Prudul26A000094T3	IPR001684	Ribosomal protein L27	Prudul26A000125T1	GO:0005515	Molecular Function:protein binding	Prudul26A002899T2	K05391	cyclic nucleotide gated channel, plant		MA0976.2	Prudul26A032184T1	1227	1238	6.38e-08	CCGCCGCCACCA	Prudul26A000103T1	IPR029064	50S ribosomal protein L30e-like	Prudul26A000161T2	GO:0015299	Molecular Function:solute:proton antiporter activity	Prudul26A012632T1	K22644	voltage-gated hydrogen channel 1
MA0571.1	Prudul26A004637T1	1842	1862	5.91e-07	TGGCACGTTTCCCCATAGAAA	Prudul26A000094T3	IPR018261	Ribosomal protein L27, conserved site	Prudul26A000125T2	GO:0005515	Molecular Function:protein binding	Prudul26A002899T3	K05391	cyclic nucleotide gated channel, plant		MA0976.2	Prudul26A001586T1	1236	1247	6.38e-08	CCGCCGCCACCA	Prudul26A000109T1	IPR000743	Glycoside hydrolase, family 28	Prudul26A000175T1	GO:0003676	Molecular Function:nucleic acid binding	Prudul26A009204T1	K05016	chloride channel 7
MA0571.1	Prudul26A007825T1	93	113	6.07e-07	GGGCACAAGTCCCAAAATGAA	Prudul26A000099T1	IPR002885	Pentatricopeptide repeat	Prudul26A000125T3	GO:0005515	Molecular Function:protein binding	Prudul26A015856T1	K05391	cyclic nucleotide gated channel, plant		MA0976.2	Prudul26A011944T1	1240	1251	6.38e-08	CCGCCGCCACCA	Prudul26A000109T1	IPR011050	Pectin lyase fold/virulence factor	Prudul26A000179T1	GO:0005524	Molecular Function:ATP binding	Prudul26A006458T2	K19327	anoctamin-10
MA0571.1	Prudul26A030413T1	98	118	6.07e-07	GGGCACAAGTCCCAAAATGAA	Prudul26A000099T1	IPR003210	Signal recognition particle, SRP14 subunit	Prudul26A000139T1	GO:0005515	Molecular Function:protein binding	Prudul26A026612T1	K05391	cyclic nucleotide gated channel, plant		MA0976.2	Prudul26A031515T1	1279	1290	6.38e-08	CCGCCGCCACCA	Prudul26A000109T1	IPR012334	Pectin lyase fold	Prudul26A000179T1	GO:0003676	Molecular Function:nucleic acid binding	Prudul26A022121T1	K15040	voltage-dependent anion channel protein 2
MA0571.1	Prudul26A024034T2	151	171	6.24e-07	ATGCACGCCTCCCAAGGCCTA	Prudul26A000099T1	IPR009018	Signal recognition particle, SRP9/SRP14 subunit	Prudul26A000139T2	GO:0005515	Molecular Function:protein binding	Prudul26A026978T1	K05391	cyclic nucleotide gated channel, plant		MA0976.2	Prudul26A013121T1	1421	1432	6.38e-08	CCGCCGCCACCA	Prudul26A000110T1	IPR001906	Terpene synthase, N-terminal domain	Prudul26A000188T1	GO:0003677	Molecular Function:DNA binding	Prudul26A017843T1	K22128	piezo-type mechanosensitive ion channel component 1/2
MA0571.1	Prudul26A024987T1	374	394	6.24e-07	ATGCACGCCTCCCAAGGCCTA	Prudul26A000103T1	IPR004403	Peptide chain release factor eRF1/aRF1	Prudul26A000148T1	GO:0019953	Biological Process:sexual reproduction	Prudul26A030624T1	K05391	cyclic nucleotide gated channel, plant		MA0976.2	Prudul26A008569T1	1628	1639	6.38e-08	CCGCCGCCACCA	Prudul26A000110T1	IPR005630	Terpene synthase, metal-binding domain	Prudul26A000191T1	GO:0007018	Biological Process:microtubule-based movement	Prudul26A022826T1	K01278	dipeptidylpeptidase 4 [HSA:1803]
MA0571.1	Prudul26A026744T1	916	936	6.24e-07	ATGCACGCCTCCCAAGGCCTA	Prudul26A000103T1	IPR005141	eRF1 domain 2	Prudul26A000148T1	GO:0005576	Cellular Component:extracellular region	Prudul26A031600T1	K05391	cyclic nucleotide gated channel, plant		MA0976.2	Prudul26A013353T1	1642	1653	6.38e-08	CCGCCGCCACCA	Prudul26A000110T1	IPR008930	Terpenoid cyclases/protein prenyltransferase alpha-alpha toroid	Prudul26A000191T1	GO:0007018	Biological Process:microtubule-based movement	Prudul26A022826T2	K01278	dipeptidylpeptidase 4 [HSA:1803]
MA0571.1	Prudul26A030603T1	917	937	6.24e-07	ATGCACGCCTCCCAAGGCCTA	Prudul26A000103T1	IPR005142	eRF1 domain 3	Prudul26A000148T1	GO:0005576	Cellular Component:extracellular region	Prudul26A010983T1	K05016	chloride channel 7		MA0976.2	Prudul26A017636T1	1706	1717	6.38e-08	CCGCCGCCACCA	Prudul26A000110T1	IPR008949	Isoprenoid synthase domain superfamily	Prudul26A000191T1	GO:0005524	Molecular Function:ATP binding	Prudul26A001604T1	K01513	ectonucleotide pyrophosphatase/phosphodiesterase 1 [HSA:5167]
MA0571.1	Prudul26A027662T1	1046	1066	6.24e-07	ATGCACGCCTCCCAAGGCCTA	Prudul26A000103T1	IPR024049	Peptide Chain Release Factor eRF1/aRF1, N-terminal	Prudul26A000153T1	GO:0007018	Biological Process:microtubule-based movement	Prudul26A006458T1	K19327	anoctamin-10		MA0976.2	Prudul26A011003T1	1706	1717	6.38e-08	CCGCCGCCACCA	Prudul26A000110T1	IPR036965	Terpene synthase, N-terminal domain superfamily	Prudul26A000191T1	GO:0008017	Molecular Function:microtubule binding	Prudul26A001604T1	K01513	ectonucleotide pyrophosphatase/phosphodiesterase 3 [HSA:5169]
MA0571.1	Prudul26A024034T1	1053	1073	6.24e-07	ATGCACGCCTCCCAAGGCCTA	Prudul26A000103T1	IPR029064	50S ribosomal protein L30e-like	Prudul26A000153T1	GO:0003777	Molecular Function:microtubule motor activity	Prudul26A026366T1	K22614	NLR family CARD domain-containing protein 3		MA0976.2	Prudul26A030459T1	1744	1755	6.38e-08	CCGCCGCCACCA	Prudul26A000118T1	IPR000340	Dual specificity phosphatase, catalytic domain	Prudul26A000191T1	GO:0003777	Molecular Function:microtubule motor activity	Prudul26A004818T1	K18592	gamma-glutamyltransferase 1 [HSA:2678]
MA0571.1	Prudul26A006466T1	1339	1359	6.24e-07	ATGCACGCCTCCCAAGGCCTA	Prudul26A000112T1	IPR001471	AP2/ERF domain	Prudul26A000162T1	GO:0055114	Biological Process:oxidation-reduction process	Prudul26A000584T1	K01278	dipeptidylpeptidase 4 [HSA:1803]		MA0976.2	Prudul26A032187T1	1983	1994	6.38e-08	CCGCCGCCACCA	Prudul26A000118T1	IPR014020	Tensin phosphatase, C2 domain	Prudul26A000191T1	GO:0005515	Molecular Function:protein binding	Prudul26A007944T1	K05658	ATP-binding cassette, sub-family B (MDR/TAP), member 1 [HSA:5243]
MA0571.1	Prudul26A012310T1	1457	1477	6.24e-07	ATGCACGCCTCCCAAGGCCTA	Prudul26A000112T1	IPR016177	DNA-binding domain superfamily	Prudul26A000162T1	GO:0016491	Molecular Function:oxidoreductase activity	Prudul26A022826T1	K01278	dipeptidylpeptidase 4 [HSA:1803]		MA0976.2	Prudul26A016703T2	100	111	8.48e-08	CCGCCGCCGCCA	Prudul26A000118T1	IPR016130	Protein-tyrosine phosphatase, active site	Prudul26A000191T2	GO:0007018	Biological Process:microtubule-based movement	Prudul26A008935T1	K05658	ATP-binding cassette, sub-family B (MDR/TAP), member 1 [HSA:5243]
MA0571.1	Prudul26A012310T2	1550	1570	6.24e-07	ATGCACGCCTCCCAAGGCCTA	Prudul26A000112T1	IPR036955	AP2/ERF domain superfamily	Prudul26A000164T1	GO:0005515	Molecular Function:protein binding	Prudul26A022826T2	K01278	dipeptidylpeptidase 4 [HSA:1803]		MA0976.2	Prudul26A027483T1	128	139	8.48e-08	CCGCCGCCGCCA	Prudul26A000118T1	IPR029021	Protein-tyrosine phosphatase-like	Prudul26A000191T2	GO:0007018	Biological Process:microtubule-based movement	Prudul26A011869T1	K05658	ATP-binding cassette, sub-family B (MDR/TAP), member 1 [HSA:5243]
MA0571.1	Prudul26A029626T2	1597	1617	6.24e-07	ATGCACGCCTCCCAAGGCCTA	Prudul26A000118T1	IPR000340	Dual specificity phosphatase, catalytic domain	Prudul26A000180T1	GO:0003723	Molecular Function:RNA binding	Prudul26A008240T1	K01510	ectonucleoside triphosphate diphosphohydrolase 1 [HSA:953]		MA0976.2	Prudul26A014746T1	125	136	8.48e-08	CCGCCGCCGCCA	Prudul26A000118T1	IPR029023	Tensin-type phosphatase domain	Prudul26A000191T2	GO:0005524	Molecular Function:ATP binding	Prudul26A031650T1	K05658	ATP-binding cassette, sub-family B (MDR/TAP), member 1 [HSA:5243]
MA0571.1	Prudul26A005135T1	1665	1685	6.24e-07	ATGCACGCCTCCCAAGGCCTA	Prudul26A000118T1	IPR014020	Tensin phosphatase, C2 domain	Prudul26A000187T1	GO:0006412	Biological Process:translation	Prudul26A001569T1	K05658	ATP-binding cassette, sub-family B (MDR/TAP), member 1 [HSA:5243]		MA0976.2	Prudul26A000182T1	147	158	8.48e-08	CCGCCGCCGCCA	Prudul26A000118T2	IPR000340	Dual specificity phosphatase, catalytic domain	Prudul26A000191T2	GO:0008017	Molecular Function:microtubule binding	Prudul26A000098T1	K05765	cofilin
MA0571.1	Prudul26A029626T1	1672	1692	6.24e-07	ATGCACGCCTCCCAAGGCCTA	Prudul26A000118T1	IPR016130	Protein-tyrosine phosphatase, active site	Prudul26A000187T1	GO:0005840	Cellular Component:ribosome	Prudul26A007944T1	K05658	ATP-binding cassette, sub-family B (MDR/TAP), member 1 [HSA:5243]		MA0976.2	Prudul26A016703T1	175	186	8.48e-08	CCGCCGCCGCCA	Prudul26A000118T2	IPR014020	Tensin phosphatase, C2 domain	Prudul26A000191T2	GO:0003777	Molecular Function:microtubule motor activity	Prudul26A000098T2	K05765	cofilin
MA0571.1	Prudul26A013572T1	1707	1727	6.24e-07	ATGCACGCCTCCCAAGGCCTA	Prudul26A000118T1	IPR029021	Protein-tyrosine phosphatase-like	Prudul26A000187T1	GO:0003735	Molecular Function:structural constituent of ribosome	Prudul26A011869T1	K05658	ATP-binding cassette, sub-family B (MDR/TAP), member 1 [HSA:5243]		MA0976.2	Prudul26A003553T2	215	226	8.48e-08	CCGCCGCCGCCA	Prudul26A000118T2	IPR016130	Protein-tyrosine phosphatase, active site	Prudul26A000191T2	GO:0005515	Molecular Function:protein binding	Prudul26A000667T1	K05765	cofilin
MA0571.1	Prudul26A025697T1	573	593	6.24e-07	ATGCACGCCTCCCAAGGCCTA	Prudul26A000118T1	IPR029023	Tensin-type phosphatase domain	Prudul26A000188T1	GO:0003677	Molecular Function:DNA binding	Prudul26A014618T1	K05658	ATP-binding cassette, sub-family B (MDR/TAP), member 1 [HSA:5243]		MA0976.2	Prudul26A013286T1	369	380	8.48e-08	CCGCCGCCGCCA	Prudul26A000118T2	IPR029021	Protein-tyrosine phosphatase-like	Prudul26A000198T1	GO:0005515	Molecular Function:protein binding	Prudul26A019649T1	K05759	profilin
MA0571.1	Prudul26A005662T1	1725	1745	6.24e-07	ATGCACGCCTCCCAAGGCCTA	Prudul26A000118T2	IPR000340	Dual specificity phosphatase, catalytic domain	Prudul26A000196T1	GO:0006508	Biological Process:proteolysis	Prudul26A016565T1	K05658	ATP-binding cassette, sub-family B (MDR/TAP), member 1 [HSA:5243]		MA0976.2	Prudul26A003553T1	404	415	8.48e-08	CCGCCGCCGCCA	Prudul26A000118T2	IPR029023	Tensin-type phosphatase domain	Prudul26A000227T1	GO:0055114	Biological Process:oxidation-reduction process	Prudul26A019649T2	K05759	profilin
MA0571.1	Prudul26A029965T1	441	461	6.49e-07	ACTCACATATTCCCAGGTGAA	Prudul26A000118T2	IPR014020	Tensin phosphatase, C2 domain	Prudul26A000196T1	GO:0008234	Molecular Function:cysteine-type peptidase activity	Prudul26A024473T1	K05658	ATP-binding cassette, sub-family B (MDR/TAP), member 1 [HSA:5243]		MA0976.2	Prudul26A005992T1	430	441	8.48e-08	CCGCCGCCGCCA	Prudul26A000122T1	IPR000836	Phosphoribosyltransferase domain	Prudul26A000227T1	GO:0016491	Molecular Function:oxidoreductase activity	Prudul26A007545T1	K03283	heat shock 70kDa protein 1/2/6/8
MA0571.1	Prudul26A022212T1	298	318	6.54e-07	GTTCACAAATTCCCATGTAAA	Prudul26A000118T2	IPR016130	Protein-tyrosine phosphatase, active site	Prudul26A000198T1	GO:0005515	Molecular Function:protein binding	Prudul26A025024T2	K05658	ATP-binding cassette, sub-family B (MDR/TAP), member 1 [HSA:5243]		MA0976.2	Prudul26A008592T1	796	807	8.48e-08	CCGCCGCCGCCA	Prudul26A000122T1	IPR005946	Ribose-phosphate pyrophosphokinase	Prudul26A000245T1	GO:0005515	Molecular Function:protein binding	Prudul26A014941T1	K03283	heat shock 70kDa protein 1/2/6/8
MA0571.1	Prudul26A010618T1	1533	1553	6.76e-07	TGGCACAAGTTCCCATGTGCC	Prudul26A000118T2	IPR029021	Protein-tyrosine phosphatase-like	Prudul26A000210T1	GO:0016787	Molecular Function:hydrolase activity	Prudul26A030097T2	K05658	ATP-binding cassette, sub-family B (MDR/TAP), member 1 [HSA:5243]		MA0976.2	Prudul26A017865T1	835	846	8.48e-08	CCGCCGCCGCCA	Prudul26A000122T1	IPR029057	Phosphoribosyltransferase-like	Prudul26A000256T1	GO:0005515	Molecular Function:protein binding	Prudul26A032222T1	K03283	heat shock 70kDa protein 1/2/6/8
MA0571.1	Prudul26A029144T1	1533	1553	6.76e-07	TGGCACAAGTTCCCATGTGCC	Prudul26A000118T2	IPR029023	Tensin-type phosphatase domain	Prudul26A000211T1	GO:0006470	Biological Process:protein dephosphorylation	Prudul26A001000T1	K05765	cofilin		MA0976.2	Prudul26A017609T1	874	885	8.48e-08	CCGCCGCCGCCA	Prudul26A000122T1	IPR029099	Ribose-phosphate pyrophosphokinase, N-terminal domain	Prudul26A000271T1	GO:0006629	Biological Process:lipid metabolic process	Prudul26A017419T1	K01623	fructose-bisphosphate aldolase, class I [EC:4.1.2.13]
MA0571.1	Prudul26A027105T1	1239	1259	6.89e-07	CCGCACGCATTCCGAAGCGCC	Prudul26A000125T1	IPR000007	Tubby, C-terminal	Prudul26A000211T1	GO:0003824	Molecular Function:catalytic activity	Prudul26A019649T1	K05759	profilin		MA0976.2	Prudul26A000157T1	897	908	8.48e-08	CCGCCGCCGCCA	Prudul26A000130T1	IPR006062	Histidine biosynthesis	Prudul26A000271T1	GO:0055114	Biological Process:oxidation-reduction process	Prudul26A004102T1	K00873	pyruvate kinase [EC:2.7.1.40]
MA0571.1	Prudul26A020774T1	808	828	6.99e-07	GTGCACGCCTCCCAAAGCCTA	Prudul26A000125T1	IPR001810	F-box domain	Prudul26A000211T1	GO:0004722	Molecular Function:protein serine/threonine phosphatase activity	Prudul26A019649T2	K05759	profilin		MA0976.2	Prudul26A023461T1	1043	1054	8.48e-08	CCGCCGCCGCCA	Prudul26A000130T1	IPR011060	Ribulose-phosphate binding barrel	Prudul26A000271T1	GO:0016717	Molecular Function:oxidoreductase activity, acting on paired donors, with oxidation of a pair of donors resulting in the reduction of molecular oxygen to two molecules of water	Prudul26A004102T2	K00873	pyruvate kinase [EC:2.7.1.40]
MA0571.1	Prudul26A007260T1	1685	1705	6.99e-07	GTGCACGCCTCCCAAAGCCTA	Prudul26A000125T1	IPR018066	Tubby, C-terminal, conserved site	Prudul26A000214T1	GO:0006633	Biological Process:fatty acid biosynthetic process	Prudul26A026644T1	K05759	profilin		MA0976.2	Prudul26A011437T1	1307	1318	8.48e-08	CCGCCGCCGCCA	Prudul26A000130T1	IPR011858	Phosphoribosylformimino-5-aminoimidazole carboxamide ribotide isomerase, eukaryotic	Prudul26A000299T1	GO:0046872	Molecular Function:metal ion binding	Prudul26A030956T1	K00873	pyruvate kinase [EC:2.7.1.40]
MA0571.1	Prudul26A012013T1	1239	1259	7.03e-07	GGGCACACGTTCCAAGGTGTC	Prudul26A000125T1	IPR025659	Tubby-like, C-terminal	Prudul26A000214T2	GO:0006633	Biological Process:fatty acid biosynthetic process	Prudul26A010465T1	K04079	molecular chaperone HtpG		MA0976.2	Prudul26A028789T1	1503	1514	8.48e-08	CCGCCGCCGCCA	Prudul26A000130T1	IPR013785	Aldolase-type TIM barrel	Prudul26A000305T1	GO:0005515	Molecular Function:protein binding	Prudul26A030956T2	K00873	pyruvate kinase [EC:2.7.1.40]
MA0571.1	Prudul26A025888T1	1752	1772	7.71e-07	AAGTACAGTTTCCAAGGTGTA	Prudul26A000125T1	IPR036047	F-box-like domain superfamily	Prudul26A000223T1	GO:0008168	Molecular Function:methyltransferase activity	Prudul26A025950T1	K04079	molecular chaperone HtpG		MA0976.2	Prudul26A008569T1	1625	1636	8.48e-08	CCGCCGCCGCCA	Prudul26A000146T1	IPR011009	Protein kinase-like domain superfamily	Prudul26A000306T1	GO:0006265	Biological Process:DNA topological change	Prudul26A007300T1	K12183	ESCRT-I complex subunit TSG101
MA0571.1	Prudul26A011682T1	1931	1951	7.71e-07	AAGTACAGTTTCCAAGGTGTA	Prudul26A000125T2	IPR000007	Tubby, C-terminal	Prudul26A000228T1	GO:0005524	Molecular Function:ATP binding	Prudul26A017419T1	K01623	fructose-bisphosphate aldolase, class I [EC:4.1.2.13]		MA0976.2	Prudul26A004299T1	1683	1694	8.48e-08	CCGCCGCCGCCA	Prudul26A000146T1	IPR016477	Fructosamine/Ketosamine-3-kinase	Prudul26A000306T1	GO:0005524	Molecular Function:ATP binding	Prudul26A016914T1	K12183	ESCRT-I complex subunit TSG101
MA0571.1	Prudul26A007656T1	423	443	7.76e-07	CGTCACGGATTCCCAGGGGAA	Prudul26A000125T2	IPR001810	F-box domain	Prudul26A000229T1	GO:0000943	Cellular Component:retrotransposon nucleocapsid	Prudul26A032348T1	K01689	enolase [EC:4.2.1.11]		MA0976.2	Prudul26A026607T1	1969	1980	8.48e-08	CCGCCGCCGCCA	Prudul26A000146T2	IPR011009	Protein kinase-like domain superfamily	Prudul26A000306T1	GO:0005524	Molecular Function:ATP binding	Prudul26A015720T1	K06630	14-3-3 protein epsilon
MA0571.1	Prudul26A009681T1	672	692	8.07e-07	AAGCACACCTCCCAAGGCCTA	Prudul26A000125T2	IPR018066	Tubby, C-terminal, conserved site	Prudul26A000235T1	GO:0055114	Biological Process:oxidation-reduction process	Prudul26A004526T1	K00134	glyceraldehyde 3-phosphate dehydrogenase [EC:1.2.1.12]		MA0976.2	Prudul26A032187T1	1980	1991	8.48e-08	CCGCCGCCGCCA	Prudul26A000146T2	IPR016477	Fructosamine/Ketosamine-3-kinase	Prudul26A000306T1	GO:0003677	Molecular Function:DNA binding	Prudul26A015720T2	K06630	14-3-3 protein epsilon
MA0571.1	Prudul26A022984T1	1367	1387	8.07e-07	AAGCACACCTCCCAAGGCCTA	Prudul26A000125T2	IPR025659	Tubby-like, C-terminal	Prudul26A000235T1	GO:0020037	Molecular Function:heme binding	Prudul26A022505T1	K00134	glyceraldehyde 3-phosphate dehydrogenase [EC:1.2.1.12]		MA0976.2	Prudul26A029227T1	29	40	1.1e-07	CCGCCGCCACCT	Prudul26A000146T3	IPR011009	Protein kinase-like domain superfamily	Prudul26A000306T1	GO:0003918	Molecular Function:DNA topoisomerase type II (ATP-hydrolyzing) activity	Prudul26A001621T1	K07937	ADP-ribosylation factor 1
MA0571.1	Prudul26A000550T1	1483	1503	8.07e-07	AAGCACACCTCCCAAGGCCTA	Prudul26A000125T2	IPR036047	F-box-like domain superfamily	Prudul26A000235T1	GO:0005506	Molecular Function:iron ion binding	Prudul26A030279T1	K00134	glyceraldehyde 3-phosphate dehydrogenase [EC:1.2.1.12]		MA0976.2	Prudul26A022009T1	64	75	1.1e-07	CCGCCGCCACCT	Prudul26A000146T3	IPR016477	Fructosamine/Ketosamine-3-kinase	Prudul26A000338T1	GO:0005515	Molecular Function:protein binding	Prudul26A007954T1	K07937	ADP-ribosylation factor 1
MA0571.1	Prudul26A026932T1	72	92	8.07e-07	GGACACAAGTCCCGAGGTTTG	Prudul26A000125T3	IPR000007	Tubby, C-terminal	Prudul26A000235T1	GO:0016705	Molecular Function:oxidoreductase activity, acting on paired donors, with incorporation or reduction of molecular oxygen	Prudul26A030279T2	K00134	glyceraldehyde 3-phosphate dehydrogenase [EC:1.2.1.12]		MA0976.2	Prudul26A021772T1	192	203	1.1e-07	CCGCCGCCACCT	Prudul26A000149T1	IPR006912	Harbinger transposase-derived protein	Prudul26A000346T1	GO:0046034	Biological Process:ATP metabolic process	Prudul26A007954T2	K07937	ADP-ribosylation factor 1
MA0571.1	Prudul26A017497T1	389	409	8.07e-07	AAGCACACCTCCCAAGGCCTA	Prudul26A000125T3	IPR001810	F-box domain	Prudul26A000257T1	GO:0006508	Biological Process:proteolysis	Prudul26A030279T3	K00134	glyceraldehyde 3-phosphate dehydrogenase [EC:1.2.1.12]		MA0976.2	Prudul26A023568T1	493	504	1.1e-07	CCGCCGCCACCT	Prudul26A000153T1	IPR027640	Kinesin-like protein	Prudul26A000346T1	GO:0015986	Biological Process:ATP synthesis coupled proton transport	Prudul26A028606T1	K07937	ADP-ribosylation factor 1
MA0571.1	Prudul26A000817T1	969	989	8.07e-07	AAGCACACCTCCCAAGGCCTA	Prudul26A000125T3	IPR018066	Tubby, C-terminal, conserved site	Prudul26A000257T1	GO:0004252	Molecular Function:serine-type endopeptidase activity	Prudul26A003214T1	K00927	phosphoglycerate kinase [EC:2.7.2.3]		MA0976.2	Prudul26A018400T1	764	775	1.1e-07	CCGCCGCCACCT	Prudul26A000157T1	IPR002902	Gnk2-homologous domain	Prudul26A000346T1	GO:1902600	Biological Process:proton transmembrane transport	Prudul26A014780T1	K17255	Rab GDP dissociation inhibitor
MA0571.1	Prudul26A000817T2	969	989	8.07e-07	AAGCACACCTCCCAAGGCCTA	Prudul26A000125T3	IPR025659	Tubby-like, C-terminal	Prudul26A000259T1	GO:0003723	Molecular Function:RNA binding	Prudul26A012173T1	K00927	phosphoglycerate kinase [EC:2.7.2.3]		MA0976.2	Prudul26A023208T1	772	783	1.1e-07	CCGCCGCCACCT	Prudul26A000157T1	IPR038408	Gnk2-homologous domain superfamily	Prudul26A000346T1	GO:0045261	Cellular Component:proton-transporting ATP synthase complex, catalytic core F(1)	Prudul26A013998T1	K07192	flotillin
MA0571.1	Prudul26A026978T1	761	781	8.5e-07	TGTTACAGTTCCCCATGTCTA	Prudul26A000125T3	IPR036047	F-box-like domain superfamily	Prudul26A000259T1	GO:0033897	Molecular Function:ribonuclease T2 activity	Prudul26A014402T1	K00873	pyruvate kinase [EC:2.7.1.40]		MA0976.2	Prudul26A016192T1	916	927	1.1e-07	CCGCCGCCACCT	Prudul26A000161T1	IPR006153	Cation/H+ exchanger	Prudul26A000346T1	GO:0005524	Molecular Function:ATP binding	Prudul26A000904T1	K01528	dynamin GTPase [EC:3.6.5.5]
MA0571.1	Prudul26A013646T1	393	413	8.55e-07	CGGCTCAGTTTCCAAAGTGAA	Prudul26A000139T1	IPR001680	WD40 repeat	Prudul26A000275T1	GO:0006891	Biological Process:intra-Golgi vesicle-mediated transport	Prudul26A025826T1	K00873	pyruvate kinase [EC:2.7.1.40]		MA0976.2	Prudul26A020722T1	1066	1077	1.1e-07	CCGCCGCCACCT	Prudul26A000161T1	IPR038770	Sodium/solute symporter superfamily	Prudul26A000346T1	GO:0046933	Molecular Function:proton-transporting ATP synthase activity, rotational mechanism	Prudul26A015337T1	K08488	syntaxin 7
MA0571.1	Prudul26A026347T1	583	603	8.55e-07	TGGCACGAGTTCCCATGTGCC	Prudul26A000139T1	IPR015943	WD40/YVTN repeat-like-containing domain superfamily	Prudul26A000275T1	GO:0017119	Cellular Component:Golgi transport complex	Prudul26A030956T1	K00873	pyruvate kinase [EC:2.7.1.40]		MA0976.2	Prudul26A020722T2	1066	1077	1.1e-07	CCGCCGCCACCT	Prudul26A000161T2	IPR006153	Cation/H+ exchanger	Prudul26A000354T1	GO:0005524	Molecular Function:ATP binding	Prudul26A015337T2	K08488	syntaxin 7
MA0571.1	Prudul26A026347T3	583	603	8.55e-07	TGGCACGAGTTCCCATGTGCC	Prudul26A000139T1	IPR017399	WD repeat protein DCAF11/LEC14B	Prudul26A000275T2	GO:0006891	Biological Process:intra-Golgi vesicle-mediated transport	Prudul26A030956T2	K00873	pyruvate kinase [EC:2.7.1.40]		MA0976.2	Prudul26A019076T1	1137	1148	1.1e-07	CCGCCGCCACCT	Prudul26A000161T2	IPR038770	Sodium/solute symporter superfamily	Prudul26A000354T1	GO:0004386	Molecular Function:helicase activity	Prudul26A011498T1	K07374	tubulin alpha
MA0571.1	Prudul26A026347T2	583	603	8.55e-07	TGGCACGAGTTCCCATGTGCC	Prudul26A000139T1	IPR017986	WD40-repeat-containing domain	Prudul26A000275T2	GO:0017119	Cellular Component:Golgi transport complex	Prudul26A005609T1	K12200	programmed cell death 6-interacting protein		MA0976.2	Prudul26A019076T2	1137	1148	1.1e-07	CCGCCGCCACCT	Prudul26A000165T1	IPR004242	Transposon, En/Spm-like	Prudul26A000354T1	GO:0003676	Molecular Function:nucleic acid binding	Prudul26A023465T1	K17262	tubulin-specific chaperone B
MA0571.1	Prudul26A005726T1	875	895	8.55e-07	CGGCTCAGTTTCCAAAGTGAA	Prudul26A000139T1	IPR020472	G-protein beta WD-40 repeat	Prudul26A000275T3	GO:0006891	Biological Process:intra-Golgi vesicle-mediated transport	Prudul26A016806T1	K12200	programmed cell death 6-interacting protein		MA0976.2	Prudul26A000312T1	1177	1188	1.1e-07	CCGCCGCCACCT	Prudul26A000173T1	IPR016024	Armadillo-type fold	Prudul26A000358T1	GO:0005515	Molecular Function:protein binding	Prudul26A023465T2	K17262	tubulin-specific chaperone B
MA0571.1	Prudul26A016820T1	1790	1810	8.55e-07	TGGCACGAGTTCCCATGTGCC	Prudul26A000139T1	IPR036322	WD40-repeat-containing domain superfamily	Prudul26A000275T3	GO:0017119	Cellular Component:Golgi transport complex	Prudul26A004368T1	K12183	ESCRT-I complex subunit TSG101		MA0976.2	Prudul26A012265T1	1887	1898	1.1e-07	CCGCCGCCACCT	Prudul26A000173T1	IPR022542	Domain of unknown function DUF3730	Prudul26A000359T1	GO:0005515	Molecular Function:protein binding	Prudul26A029915T1	K04043	molecular chaperone DnaK
MA0571.1	Prudul26A000515T1	404	424	8.94e-07	CGGCGCAAATTCCAAAGTGCA	Prudul26A000139T2	IPR001680	WD40 repeat	Prudul26A000301T2	GO:0055114	Biological Process:oxidation-reduction process	Prudul26A021071T1	K12183	ESCRT-I complex subunit TSG101		MA0976.2	Prudul26A017414T1	60	71	1.36e-07	CCGCCGCCACTG	Prudul26A000175T1	IPR000504	RNA recognition motif domain	Prudul26A000359T1	GO:0008270	Molecular Function:zinc ion binding	Prudul26A018608T1	K09493	T-complex protein 1 subunit alpha
MA0571.1	Prudul26A032805T1	1129	1149	8.94e-07	CGGCGCAAATTCCAAAGTGCA	Prudul26A000139T2	IPR015943	WD40/YVTN repeat-like-containing domain superfamily	Prudul26A000301T2	GO:0050660	Molecular Function:flavin adenine dinucleotide binding	Prudul26A000955T1	K06630	14-3-3 protein epsilon		MA0976.2	Prudul26A004017T1	389	400	1.36e-07	CCGCCGCCACTG	Prudul26A000175T1	IPR012677	Nucleotide-binding alpha-beta plait domain superfamily	Prudul26A000363T1	GO:0006355	Biological Process:regulation of transcription, DNA-templated	Prudul26A003815T1	K09495	T-complex protein 1 subunit gamma
MA0571.1	Prudul26A028392T1	1129	1149	8.94e-07	CGGCGCAAATTCCAAAGTGCA	Prudul26A000139T2	IPR017399	WD repeat protein DCAF11/LEC14B	Prudul26A000301T2	GO:0016614	Molecular Function:oxidoreductase activity, acting on CH-OH group of donors	Prudul26A017497T1	K06630	14-3-3 protein epsilon		MA0976.2	Prudul26A028136T1	1360	1371	1.36e-07	CCGCCGCCACTG	Prudul26A000175T1	IPR035979	RNA-binding domain superfamily	Prudul26A000363T1	GO:0003677	Molecular Function:DNA binding	Prudul26A013353T1	K09496	T-complex protein 1 subunit delta
MA0571.1	Prudul26A017851T1	280	300	9.47e-07	CGGCTCAGATTCCAAAGTGAA	Prudul26A000139T2	IPR017986	WD40-repeat-containing domain	Prudul26A000304T1	GO:0005515	Molecular Function:protein binding	Prudul26A025435T1	K03231	elongation factor 1-alpha		MA0976.2	Prudul26A014714T1	223	234	1.57e-07	CCGCCGCCGCCT	Prudul26A000179T1	IPR001650	Helicase, C-terminal	Prudul26A000388T1	GO:0045454	Biological Process:cell redox homeostasis	Prudul26A013121T1	K09497	T-complex protein 1 subunit epsilon
MA0571.1	Prudul26A011462T1	324	344	9.59e-07	CGGCGCAGATTCCAAAGTGGA	Prudul26A000139T2	IPR020472	G-protein beta WD-40 repeat	Prudul26A000306T1	GO:0006265	Biological Process:DNA topological change	Prudul26A004077T1	K07937	ADP-ribosylation factor 1		MA0976.2	Prudul26A007725T1	292	303	1.57e-07	CCGCCGCCGCCT	Prudul26A000179T1	IPR011545	DEAD/DEAH box helicase domain	Prudul26A000388T1	GO:0016853	Molecular Function:isomerase activity	Prudul26A022826T1	K01278	dipeptidyl-peptidase 4 [EC:3.4.14.5]
MA0571.1	Prudul26A010625T1	1000	1020	9.59e-07	GAACACAGATTCCCAGATTCA	Prudul26A000139T2	IPR036322	WD40-repeat-containing domain superfamily	Prudul26A000306T1	GO:0005524	Molecular Function:ATP binding	Prudul26A027904T1	K07937	ADP-ribosylation factor 1		MA0976.2	Prudul26A003003T1	544	555	1.57e-07	CCGCCGCCGCCT	Prudul26A000179T1	IPR014001	Helicase superfamily 1/2, ATP-binding domain	Prudul26A000388T1	GO:0003756	Molecular Function:protein disulfide isomerase activity	Prudul26A022826T2	K01278	dipeptidyl-peptidase 4 [EC:3.4.14.5]
MA0571.1	Prudul26A027856T1	526	546	9.78e-07	GAGCTCAATTCCCGAGGTTCG	Prudul26A000146T1	IPR011009	Protein kinase-like domain superfamily	Prudul26A000306T1	GO:0005524	Molecular Function:ATP binding	Prudul26A014780T1	K17255	Rab GDP dissociation inhibitor		MA0976.2	Prudul26A021237T1	902	913	1.57e-07	CCGCCGCCGCCT	Prudul26A000179T1	IPR014014	RNA helicase, DEAD-box type, Q motif	Prudul26A000405T1	GO:0005515	Molecular Function:protein binding	Prudul26A020456T1	K02977	small subunit ribosomal protein S27Ae
MA0571.1	Prudul26A026562T6	911	931	1.01e-06	ACACACAACTCCCAAGGCCAA	Prudul26A000146T1	IPR016477	Fructosamine/Ketosamine-3-kinase	Prudul26A000306T1	GO:0003677	Molecular Function:DNA binding	Prudul26A013998T1	K07192	flotillin		MA0976.2	Prudul26A023742T2	992	1003	1.57e-07	CCGCCGCCGCCT	Prudul26A000179T1	IPR027417	P-loop containing nucleoside triphosphate hydrolase	Prudul26A000416T1	GO:0008270	Molecular Function:zinc ion binding	Prudul26A010891T1	K12195	charged multivesicular body protein 6
MA0571.1	Prudul26A026562T8	975	995	1.01e-06	ACACACAACTCCCAAGGCCAA	Prudul26A000146T2	IPR011009	Protein kinase-like domain superfamily	Prudul26A000306T1	GO:0003918	Molecular Function:DNA topoisomerase type II (ATP-hydrolyzing) activity	Prudul26A008257T1	K17260	actin-related protein 2		MA0976.2	Prudul26A011862T1	1065	1076	1.57e-07	CCGCCGCCGCCT	Prudul26A000188T1	IPR001005	SANT/Myb domain	Prudul26A000436T1	GO:0030244	Biological Process:cellulose biosynthetic process	Prudul26A023120T1	K06700	proteasome inhibitor subunit 1 (PI31)
MA0571.1	Prudul26A009123T1	66	86	1.02e-06	TGTCACACATCCCAACGTGGA	Prudul26A000146T2	IPR016477	Fructosamine/Ketosamine-3-kinase	Prudul26A000315T1	GO:0055114	Biological Process:oxidation-reduction process	Prudul26A000904T1	K01528	dynamin GTPase [EC:3.6.5.5]		MA0976.2	Prudul26A007541T1	1238	1249	1.57e-07	CCGCCGCCGCCT	Prudul26A000188T1	IPR009057	Homeobox-like domain superfamily	Prudul26A000436T1	GO:0016020	Cellular Component:membrane	Prudul26A025896T1	K06700	proteasome inhibitor subunit 1 (PI31)
MA0571.1	Prudul26A024384T1	739	759	1.02e-06	AAGCACGCCTCCCAAGGCCTA	Prudul26A000146T3	IPR011009	Protein kinase-like domain superfamily	Prudul26A000315T1	GO:0005507	Molecular Function:copper ion binding	Prudul26A010988T1	K01528	dynamin GTPase [EC:3.6.5.5]		MA0976.2	Prudul26A028665T1	1376	1387	1.57e-07	CCGCCGCCGCCT	Prudul26A000188T1	IPR015495	Myb-like transcription factor	Prudul26A000436T1	GO:0016760	Molecular Function:cellulose synthase (UDP-forming) activity	Prudul26A000947T1	K02358	elongation factor Tu
MA0571.1	Prudul26A029614T1	1697	1717	1.02e-06	AAGCACGCCTCCCAAGGCCTA	Prudul26A000146T3	IPR016477	Fructosamine/Ketosamine-3-kinase	Prudul26A000315T1	GO:0005507	Molecular Function:copper ion binding	Prudul26A019743T1	K17065	dynamin 1-like protein [EC:3.6.5.5]		MA0976.2	Prudul26A022265T1	486	497	1.83e-07	CCGCCGCCACAG	Prudul26A000188T1	IPR017930	Myb domain	Prudul26A000450T1	GO:0004045	Molecular Function:aminoacyl-tRNA hydrolase activity	Prudul26A015723T1	K07874	Ras-related protein Rab-1A
MA0571.1	Prudul26A031008T1	779	799	1.02e-06	AAGCACGCCTCCCAAGGCCTA	Prudul26A000148T1	IPR005795	Major pollen allergen Lol pI	Prudul26A000315T1	GO:0016491	Molecular Function:oxidoreductase activity	Prudul26A008981T1	K10396	kinesin family member 5		MA0976.2	Prudul26A029165T1	599	610	1.83e-07	CCGCCGCCACAG	Prudul26A000191T1	IPR001715	Calponin homology domain	Prudul26A000455T1	GO:0006526	Biological Process:arginine biosynthetic process	Prudul26A024012T1	K07874	Ras-related protein Rab-1A
MA0571.1	Prudul26A000505T2	1329	1349	1.02e-06	AAGCACGCCTCCCAAGGCCTA	Prudul26A000148T1	IPR007112	Expansin/pollen allergen, DPBB domain	Prudul26A000315T2	GO:0046274	Biological Process:lignin catabolic process	Prudul26A008981T2	K10396	kinesin family member 5		MA0976.2	Prudul26A028136T1	700	711	1.83e-07	CCGCCGCCACAG	Prudul26A000191T1	IPR001752	Kinesin motor domain	Prudul26A000455T1	GO:0005737	Cellular Component:cytoplasm	Prudul26A007663T1	K07889	Ras-related protein Rab-5C
MA0571.1	Prudul26A000505T1	1329	1349	1.02e-06	AAGCACGCCTCCCAAGGCCTA	Prudul26A000148T1	IPR007117	Expansin, cellulose-binding-like domain	Prudul26A000315T2	GO:0055114	Biological Process:oxidation-reduction process	Prudul26A008981T3	K10396	kinesin family member 5		MA0976.2	Prudul26A005572T2	738	749	1.83e-07	CCGCCGCCACAG	Prudul26A000191T1	IPR008586	Protein of unknown function DUF868, plant	Prudul26A000455T1	GO:0003991	Molecular Function:acetylglutamate kinase activity	Prudul26A007663T2	K07889	Ras-related protein Rab-5C
MA0571.1	Prudul26A025101T1	1544	1564	1.02e-06	AAGCACGCCTCCCAAGGCCTA	Prudul26A000148T1	IPR007118	Expansin/Lol pI	Prudul26A000315T2	GO:0048046	Cellular Component:apoplast	Prudul26A015337T1	K08488	syntaxin 7		MA0976.2	Prudul26A019838T1	828	839	1.83e-07	CCGCCGCCACAG	Prudul26A000191T1	IPR027417	P-loop containing nucleoside triphosphate hydrolase	Prudul26A000462T1	GO:0006886	Biological Process:intracellular protein transport	Prudul26A022462T1	K04392	Ras-related C3 botulinum toxin substrate 1
MA0571.1	Prudul26A016757T1	1752	1772	1.02e-06	TGGCACATATACCAAAACGCA	Prudul26A000148T1	IPR009009	RlpA-like protein, double-psi beta-barrel domain	Prudul26A000315T2	GO:0005507	Molecular Function:copper ion binding	Prudul26A015337T2	K08488	syntaxin 7		MA0976.2	Prudul26A005572T1	886	897	1.83e-07	CCGCCGCCACAG	Prudul26A000191T1	IPR027640	Kinesin-like protein	Prudul26A000462T1	GO:0016192	Biological Process:vesicle-mediated transport	Prudul26A022462T2	K04392	Ras-related C3 botulinum toxin substrate 1
MA0571.1	Prudul26A029632T1	596	616	1.03e-06	ACACACATATACCCATGTTAA	Prudul26A000148T1	IPR036749	Expansin, cellulose-binding-like domain superfamily	Prudul26A000315T2	GO:0005507	Molecular Function:copper ion binding	Prudul26A029198T2	K08488	syntaxin 7		MA0976.2	Prudul26A022092T1	1151	1162	1.83e-07	CCGCCGCCACAG	Prudul26A000191T1	IPR036872	CH domain superfamily	Prudul26A000462T1	GO:0030126	Cellular Component:COPI vesicle coat	Prudul26A003248T1	K12489	Arf-GAP with coiled-coil, ANK repeat and PH domain-containing protein
MA0571.1	Prudul26A020067T1	427	447	1.09e-06	ATGCACATCTCCCAAAGTCTA	Prudul26A000148T1	IPR036908	RlpA-like domain superfamily	Prudul26A000315T2	GO:0052716	Molecular Function:hydroquinone:oxygen oxidoreductase activity	Prudul26A008218T1	K07374	tubulin alpha		MA0976.2	Prudul26A014003T1	453	464	2.08e-07	TCGCCGCCACCG	Prudul26A000191T1	IPR036961	Kinesin motor domain superfamily	Prudul26A000462T1	GO:0030117	Cellular Component:membrane coat	Prudul26A001597T1	K12462	Rho GDP-dissociation inhibitor
MA0571.1	Prudul26A009161T3	85	105	1.12e-06	TGGCTCGAATTCCAAAGTGAA	Prudul26A000153T1	IPR027640	Kinesin-like protein	Prudul26A000315T2	GO:0016491	Molecular Function:oxidoreductase activity	Prudul26A011170T1	K07374	tubulin alpha		MA0976.2	Prudul26A014003T2	453	464	2.08e-07	TCGCCGCCACCG	Prudul26A000191T2	IPR001715	Calponin homology domain	Prudul26A000462T1	GO:0005198	Molecular Function:structural molecule activity	Prudul26A000462T1	K17267	coatomer subunit gamma
MA0571.1	Prudul26A031522T1	267	287	1.12e-06	TGGCTCGAATTCCAAAGTGAA	Prudul26A000162T1	IPR020471	Aldo/keto reductase	Prudul26A000315T3	GO:0046274	Biological Process:lignin catabolic process	Prudul26A002289T1	K17262	tubulin-specific chaperone B		MA0976.2	Prudul26A015388T1	529	540	2.08e-07	TCGCCGCCACCG	Prudul26A000191T2	IPR001752	Kinesin motor domain	Prudul26A000473T1	GO:0035434	Biological Process:copper ion transmembrane transport	Prudul26A021006T1	K17268	coatomer subunit epsilon
MA0571.1	Prudul26A014170T1	413	433	1.12e-06	TGGCTCGAATTCCAAAGTGAA	Prudul26A000162T1	IPR023210	NADP-dependent oxidoreductase domain	Prudul26A000315T3	GO:0055114	Biological Process:oxidation-reduction process	Prudul26A023909T1	K09490	heat shock 70kDa protein 5		MA0976.2	Prudul26A011904T1	776	787	2.08e-07	TCGCCGCCACCG	Prudul26A000191T2	IPR027417	P-loop containing nucleoside triphosphate hydrolase	Prudul26A000473T1	GO:0016021	Cellular Component:integral component of membrane	Prudul26A015059T1	K17086	transmembrane 9 superfamily member 2/4
MA0571.1	Prudul26A014170T2	413	433	1.12e-06	TGGCTCGAATTCCAAAGTGAA	Prudul26A000162T1	IPR036812	NADP-dependent oxidoreductase domain superfamily	Prudul26A000315T3	GO:0048046	Cellular Component:apoplast	Prudul26A000610T1	K04077	chaperonin GroEL		MA0976.2	Prudul26A009067T1	839	850	2.08e-07	TCGCCGCCACCG	Prudul26A000191T2	IPR027640	Kinesin-like protein	Prudul26A000473T1	GO:0005375	Molecular Function:copper ion transmembrane transporter activity	Prudul26A022094T1	K17086	transmembrane 9 superfamily member 2/4
MA0571.1	Prudul26A020515T1	460	480	1.12e-06	TGGCTCGAATTCCAAAGTGAA	Prudul26A000164T1	IPR001611	Leucine-rich repeat	Prudul26A000315T3	GO:0005507	Molecular Function:copper ion binding	Prudul26A004882T1	K04077	chaperonin GroEL		MA0976.2	Prudul26A012271T1	994	1005	2.08e-07	TCGCCGCCACCG	Prudul26A000191T2	IPR036872	CH domain superfamily	Prudul26A000474T1	GO:0006355	Biological Process:regulation of transcription, DNA-templated	Prudul26A022094T2	K17086	transmembrane 9 superfamily member 2/4
MA0571.1	Prudul26A007235T1	547	567	1.12e-06	TGGCTCGAATTCCAAAGTGAA	Prudul26A000164T1	IPR032675	Leucine-rich repeat domain superfamily	Prudul26A000315T3	GO:0005507	Molecular Function:copper ion binding	Prudul26A021338T1	K09494	T-complex protein 1 subunit beta		MA0976.2	Prudul26A024748T1	1307	1318	2.08e-07	TCGCCGCCACCG	Prudul26A000191T2	IPR036961	Kinesin motor domain superfamily	Prudul26A000474T1	GO:0003677	Molecular Function:DNA binding	Prudul26A026542T1	K17086	transmembrane 9 superfamily member 2/4
MA0571.1	Prudul26A010788T1	576	596	1.12e-06	TGGCTCGAATTCCAAAGTGAA	Prudul26A000171T1	IPR004252	Probable transposase, Ptta/En/Spm, plant	Prudul26A000315T3	GO:0052716	Molecular Function:hydroquinone:oxygen oxidoreductase activity	Prudul26A021338T2	K09494	T-complex protein 1 subunit beta		MA0976.2	Prudul26A006506T1	1781	1792	2.08e-07	TCGCCGCCACCG	Prudul26A000198T1	IPR011990	Tetratricopeptide-like helical domain superfamily	Prudul26A000474T1	GO:0003700	Molecular Function:DNA-binding transcription factor activity	Prudul26A029121T1	K17086	transmembrane 9 superfamily member 2/4
MA0571.1	Prudul26A023788T1	869	889	1.12e-06	TGGCTCGAATTCCAAAGTGAA	Prudul26A000173T1	IPR016024	Armadillo-type fold	Prudul26A000315T3	GO:0016491	Molecular Function:oxidoreductase activity	Prudul26A018336T1	K09495	T-complex protein 1 subunit gamma		MA0976.2	Prudul26A017802T1	1781	1792	2.08e-07	TCGCCGCCACCG	Prudul26A000198T1	IPR013026	Tetratricopeptide repeat-containing domain	Prudul26A000474T1	GO:0003700	Molecular Function:DNA-binding transcription factor activity	Prudul26A006228T1	K13525	transitional endoplasmic reticulum ATPase
MA0571.1	Prudul26A004209T2	912	932	1.12e-06	TGGCTCGAATTCCAAAGTGAA	Prudul26A000173T1	IPR022542	Domain of unknown function DUF3730	Prudul26A000316T1	GO:0006486	Biological Process:protein glycosylation	Prudul26A025059T1	K09495	T-complex protein 1 subunit gamma		MA0976.2	Prudul26A021108T1	1902	1913	2.08e-07	TCGCCGCCACCG	Prudul26A000198T1	IPR019183	N-acetyltransferase B complex, non-catalytic subunit	Prudul26A000493T1	GO:0006351	Biological Process:transcription, DNA-templated	Prudul26A008913T1	K13525	transitional endoplasmic reticulum ATPase
MA0571.1	Prudul26A004209T1	912	932	1.12e-06	TGGCTCGAATTCCAAAGTGAA	Prudul26A000180T1	IPR001313	Pumilio RNA-binding repeat	Prudul26A000316T1	GO:0016757	Molecular Function:transferase activity, transferring glycosyl groups	Prudul26A026730T1	K09495	T-complex protein 1 subunit gamma		MA0976.2	Prudul26A030113T1	27	38	2.29e-07	CCGCCGCCACCC	Prudul26A000198T1	IPR019734	Tetratricopeptide repeat	Prudul26A000493T1	GO:0003677	Molecular Function:DNA binding	Prudul26A021787T1	K02503	histidine triad (HIT) family protein
MA0571.1	Prudul26A001159T1	979	999	1.12e-06	TGGCTCGAATTCCAAAGTGAA	Prudul26A000180T1	IPR011989	Armadillo-like helical	Prudul26A000318T1	GO:0006468	Biological Process:protein phosphorylation	Prudul26A031323T1	K09495	T-complex protein 1 subunit gamma		MA0976.2	Prudul26A000182T1	144	155	2.29e-07	CCGCCGCCACCC	Prudul26A000202T1	IPR006740	Protein of unknown function DUF604	Prudul26A000493T1	GO:0003899	Molecular Function:DNA-directed 5'-3' RNA polymerase activity	Prudul26A021787T2	K02503	histidine triad (HIT) family protein
MA0571.1	Prudul26A016839T1	979	999	1.12e-06	TGGCTCGAATTCCAAAGTGAA	Prudul26A000180T1	IPR016024	Armadillo-type fold	Prudul26A000318T1	GO:0005524	Molecular Function:ATP binding	Prudul26A013353T1	K09496	T-complex protein 1 subunit delta		MA0976.2	Prudul26A013286T1	366	377	2.29e-07	CCGCCGCCACCC	Prudul26A000202T2	IPR006740	Protein of unknown function DUF604	Prudul26A000501T1	GO:0016787	Molecular Function:hydrolase activity	Prudul26A020568T1	K11251	histone H2A
MA0571.1	Prudul26A016131T1	1152	1172	1.12e-06	TGGCTCGAATTCCAAAGTGAA	Prudul26A000180T1	IPR033133	Pumilio homology domain	Prudul26A000318T1	GO:0005524	Molecular Function:ATP binding	Prudul26A013121T1	K09497	T-complex protein 1 subunit epsilon		MA0976.2	Prudul26A024836T1	415	426	2.29e-07	CCGCCGCCACCC	Prudul26A000221T1	IPR001623	DnaJ domain	Prudul26A000519T1	GO:0006470	Biological Process:protein dephosphorylation	Prudul26A022091T1	K11251	histone H2A
MA0571.1	Prudul26A030558T1	1307	1327	1.12e-06	TGGCTCGAATTCCAAAGTGAA	Prudul26A000187T1	IPR001351	Ribosomal protein S3, C-terminal	Prudul26A000318T1	GO:0005515	Molecular Function:protein binding	Prudul26A027609T1	K01648	ATP citrate (pro-S)-lyase [EC:2.3.3.8]		MA0976.2	Prudul26A008066T1	940	951	2.29e-07	CCGCCGCCACCC	Prudul26A000221T1	IPR018253	DnaJ domain, conserved site	Prudul26A000519T1	GO:0003824	Molecular Function:catalytic activity	Prudul26A032556T1	K11251	histone H2A
MA0571.1	Prudul26A030558T2	1307	1327	1.12e-06	TGGCTCGAATTCCAAAGTGAA	Prudul26A000187T1	IPR036419	Ribosomal protein S3, C-terminal domain superfamily	Prudul26A000318T1	GO:0004672	Molecular Function:protein kinase activity	Prudul26A030024T1	K01648	ATP citrate (pro-S)-lyase [EC:2.3.3.8]		MA0976.2	Prudul26A017754T1	994	1005	2.29e-07	CCGCCGCCACCC	Prudul26A000221T1	IPR036869	Chaperone J-domain superfamily	Prudul26A000519T1	GO:0004722	Molecular Function:protein serine/threonine phosphatase activity	Prudul26A032556T2	K11251	histone H2A
MA0571.1	Prudul26A027647T1	1351	1371	1.12e-06	TGGCTCGAATTCCAAAGTGAA	Prudul26A000188T1	IPR001005	SANT/Myb domain	Prudul26A000320T1	GO:0016758	Molecular Function:transferase activity, transferring hexosyl groups	Prudul26A010777T1	K01810	glucose-6-phosphate isomerase [EC:5.3.1.9]		MA0976.2	Prudul26A004366T3	44	55	2.5e-07	CCGCCGCCGCTG	Prudul26A000221T2	IPR001623	DnaJ domain	Prudul26A000524T1	GO:0005634	Cellular Component:nucleus	Prudul26A032956T1	K11251	histone H2A
MA0571.1	Prudul26A027503T1	1397	1417	1.12e-06	TGGCTCGAATTCCAAAGTGAA	Prudul26A000188T1	IPR009057	Homeobox-like domain superfamily	Prudul26A000322T1	GO:0005515	Molecular Function:protein binding	Prudul26A004618T1	K14454	aspartate aminotransferase, cytoplasmic [EC:2.6.1.1]		MA0976.2	Prudul26A004366T1	44	55	2.5e-07	CCGCCGCCGCTG	Prudul26A000221T2	IPR018253	DnaJ domain, conserved site	Prudul26A000524T1	GO:0018024	Molecular Function:histone-lysine N-methyltransferase activity	Prudul26A028259T1	K11252	histone H2B
MA0571.1	Prudul26A018136T1	1453	1473	1.12e-06	TGGCTCGAATTCCAAAGTGAA	Prudul26A000188T1	IPR015495	Myb-like transcription factor	Prudul26A000346T1	GO:0046034	Biological Process:ATP metabolic process	Prudul26A000584T1	K01278	dipeptidyl-peptidase 4 [EC:3.4.14.5]		MA0976.2	Prudul26A004366T2	44	55	2.5e-07	CCGCCGCCGCTG	Prudul26A000221T2	IPR036869	Chaperone J-domain superfamily	Prudul26A000524T1	GO:0005515	Molecular Function:protein binding	Prudul26A024207T1	K11253	histone H3
MA0571.1	Prudul26A003622T1	1724	1744	1.12e-06	TGGCTCGAATTCCAAAGTGAA	Prudul26A000188T1	IPR017930	Myb domain	Prudul26A000346T1	GO:0015986	Biological Process:ATP synthesis coupled proton transport	Prudul26A022826T1	K01278	dipeptidyl-peptidase 4 [EC:3.4.14.5]		MA0976.2	Prudul26A006931T1	106	117	2.5e-07	CCGCCGCCGCTG	Prudul26A000221T3	IPR001623	DnaJ domain	Prudul26A000531T1	GO:0006508	Biological Process:proteolysis	Prudul26A025434T1	K11253	histone H3
MA0571.1	Prudul26A003622T2	1724	1744	1.12e-06	TGGCTCGAATTCCAAAGTGAA	Prudul26A000196T1	IPR003653	Ulp1 protease family, C-terminal catalytic domain	Prudul26A000346T1	GO:1902600	Biological Process:proton transmembrane transport	Prudul26A022826T2	K01278	dipeptidyl-peptidase 4 [EC:3.4.14.5]		MA0976.2	Prudul26A022982T1	508	519	2.5e-07	CCGCCGCCGCTG	Prudul26A000221T3	IPR018253	DnaJ domain, conserved site	Prudul26A000531T1	GO:0004190	Molecular Function:aspartic-type endopeptidase activity	Prudul26A025434T2	K11253	histone H3
MA0571.1	Prudul26A017956T1	150	170	1.17e-06	TCACGCAGTTCCCAAGGACAA	Prudul26A000196T1	IPR038765	Papain-like cysteine peptidase superfamily	Prudul26A000346T1	GO:0045261	Cellular Component:proton-transporting ATP synthase complex, catalytic core F(1)	Prudul26A015451T1	K04382	serine/threonine-protein phosphatase 2A catalytic subunit [EC:3.1.3.16]		MA0976.2	Prudul26A022643T1	776	787	2.5e-07	CCGCCGCCGCTG	Prudul26A000221T3	IPR036869	Chaperone J-domain superfamily	Prudul26A000556T1	GO:0006468	Biological Process:protein phosphorylation	Prudul26A022826T1	K01278	dipeptidyl-peptidase 4 [EC:3.4.14.5]
MA0571.1	Prudul26A009436T1	186	206	1.19e-06	CGGCTCGGATTCCAAAGTGAA	Prudul26A000198T1	IPR011990	Tetratricopeptide-like helical domain superfamily	Prudul26A000346T1	GO:0005524	Molecular Function:ATP binding	Prudul26A015894T1	K04382	serine/threonine-protein phosphatase 2A catalytic subunit [EC:3.1.3.16]		MA0976.2	Prudul26A003309T1	968	979	2.5e-07	CCGCCGCCGCTG	Prudul26A000221T4	IPR001623	DnaJ domain	Prudul26A000556T1	GO:0005524	Molecular Function:ATP binding	Prudul26A022826T2	K01278	dipeptidyl-peptidase 4 [EC:3.4.14.5]
MA0571.1	Prudul26A010083T2	1144	1164	1.19e-06	CGGCTCGGATTCCAAAGTGAA	Prudul26A000198T1	IPR013026	Tetratricopeptide repeat-containing domain	Prudul26A000346T1	GO:0046933	Molecular Function:proton-transporting ATP synthase activity, rotational mechanism	Prudul26A006985T1	K00088	IMP dehydrogenase [EC:1.1.1.205]		MA0976.2	Prudul26A023166T1	1174	1185	2.5e-07	CCGCCGCCGCTG	Prudul26A000221T4	IPR018253	DnaJ domain, conserved site	Prudul26A000556T1	GO:0005524	Molecular Function:ATP binding	Prudul26A008323T1	K00016	L-lactate dehydrogenase [EC:1.1.1.27]
MA0571.1	Prudul26A010083T1	1221	1241	1.19e-06	CGGCTCGGATTCCAAAGTGAA	Prudul26A000198T1	IPR019183	N-acetyltransferase B complex, non-catalytic subunit	Prudul26A000350T1	GO:0005515	Molecular Function:protein binding	Prudul26A006742T1	K17263	cullin-associated NEDD8-dissociated protein 1		MA0976.2	Prudul26A024525T2	1673	1684	2.5e-07	CCGCCGCCGCTG	Prudul26A000221T4	IPR036869	Chaperone J-domain superfamily	Prudul26A000556T1	GO:0004672	Molecular Function:protein kinase activity	Prudul26A011532T1	K08486	syntaxin 1B/2/3
MA0571.1	Prudul26A026932T1	1526	1546	1.19e-06	CGGCTCGGATTCCAAAGTGAA	Prudul26A000198T1	IPR019734	Tetratricopeptide repeat	Prudul26A000350T2	GO:0005515	Molecular Function:protein binding	Prudul26A006742T2	K17263	cullin-associated NEDD8-dissociated protein 1		MA0976.2	Prudul26A024525T1	1673	1684	2.5e-07	CCGCCGCCGCTG	Prudul26A000227T1	IPR001433	Oxidoreductase FAD/NAD(P)-binding	Prudul26A000556T2	GO:0006468	Biological Process:protein phosphorylation	Prudul26A017975T1	K08486	syntaxin 1B/2/3
MA0571.1	Prudul26A018568T1	429	449	1.21e-06	TGGCTCAGATTCCAAAGCAAA	Prudul26A000210T1	IPR006439	HAD hydrolase, subfamily IA	Prudul26A000351T1	GO:0048037	Molecular Function:cofactor binding	Prudul26A030118T1	K12197	charged multivesicular body protein 1		MA0976.2	Prudul26A024525T3	1673	1684	2.5e-07	CCGCCGCCGCTG	Prudul26A000227T1	IPR001709	Flavoprotein pyridine nucleotide cytochrome reductase	Prudul26A000556T2	GO:0005524	Molecular Function:ATP binding	Prudul26A010885T1	K17278	membrane-associated progesterone receptor component
MA0571.1	Prudul26A021470T1	1757	1777	1.24e-06	GGGCTCAAATCCCCAAGGATA	Prudul26A000210T1	IPR011949	HAD-superfamily hydrolase, subfamily IA, REG-2-like	Prudul26A000355T1	GO:0005515	Molecular Function:protein binding	Prudul26A004444T2	K03178	ubiquitin-activating enzyme E1 [EC:6.2.1.45]		MA0976.2	Prudul26A016522T1	1874	1885	2.5e-07	CCGCCGCCGCTG	Prudul26A000227T1	IPR001834	NADH:cytochrome b5 reductase (CBR)	Prudul26A000556T2	GO:0005524	Molecular Function:ATP binding	Prudul26A023300T1	K17278	membrane-associated progesterone receptor component
MA0571.1	Prudul26A000140T1	1774	1794	1.24e-06	TAACACATTTTCCAAGGTGTG	Prudul26A000210T1	IPR023198	Phosphoglycolate phosphatase-like, domain 2	Prudul26A000358T1	GO:0005515	Molecular Function:protein binding	Prudul26A028965T1	K03257	translation initiation factor 4A		MA0976.2	Prudul26A003557T1	80	91	2.71e-07	GCGCCGCCACCG	Prudul26A000227T1	IPR008333	Flavoprotein pyridine nucleotide cytochrome reductase-like, FAD-binding domain	Prudul26A000556T2	GO:0004672	Molecular Function:protein kinase activity	Prudul26A009723T1	K17279	receptor expression-enhancing protein 5/6
MA0571.1	Prudul26A010795T1	256	276	1.24e-06	GGGCTCAAATCCCCAAGGATA	Prudul26A000210T1	IPR023214	HAD superfamily	Prudul26A000378T1	GO:0046983	Molecular Function:protein dimerization activity	Prudul26A028965T2	K03257	translation initiation factor 4A		MA0976.2	Prudul26A026201T1	217	228	3.23e-07	CCGCCGCCACGG	Prudul26A000227T1	IPR017927	FAD-binding domain, ferredoxin reductase-type	Prudul26A000556T3	GO:0006468	Biological Process:protein phosphorylation	Prudul26A009723T2	K17279	receptor expression-enhancing protein 5/6
MA0571.1	Prudul26A009590T1	458	478	1.29e-06	TCGCACGAATCCCAAAATTTT	Prudul26A000210T1	IPR036412	HAD-like superfamily	Prudul26A000387T1	GO:0055114	Biological Process:oxidation-reduction process	Prudul26A028965T3	K03257	translation initiation factor 4A		MA0976.2	Prudul26A004137T1	386	397	3.44e-07	CCGCCGCCGCAG	Prudul26A000227T1	IPR017938	Riboflavin synthase-like beta-barrel	Prudul26A000556T3	GO:0005524	Molecular Function:ATP binding	Prudul26A012541T1	K17279	receptor expression-enhancing protein 5/6
MA0571.1	Prudul26A008846T2	1861	1881	1.32e-06	GTGCACAGATCCCGATTCTTG	Prudul26A000211T1	IPR001932	PPM-type phosphatase domain	Prudul26A000388T1	GO:0045454	Biological Process:cell redox homeostasis	Prudul26A024512T1	K04536	guanine nucleotide-binding protein G(I)/G(S)/G(T) subunit beta-1		MA0976.2	Prudul26A005988T1	521	532	3.44e-07	CCGCCGCCGCAG	Prudul26A000227T1	IPR039261	Ferredoxin-NADP reductase (FNR), nucleotide-binding domain	Prudul26A000556T3	GO:0005524	Molecular Function:ATP binding	Prudul26A012541T2	K17279	receptor expression-enhancing protein 5/6
MA0571.1	Prudul26A008846T1	1861	1881	1.32e-06	GTGCACAGATCCCGATTCTTG	Prudul26A000211T1	IPR015655	Protein phosphatase 2C family	Prudul26A000388T1	GO:0016853	Molecular Function:isomerase activity	Prudul26A008573T1	K07936	GTP-binding nuclear protein Ran		MA0976.2	Prudul26A016835T1	1796	1807	3.44e-07	CCGCCGCCGCAG	Prudul26A000230T1	IPR001841	Zinc finger, RING-type	Prudul26A000556T3	GO:0004672	Molecular Function:protein kinase activity	Prudul26A009534T1	K01897	long-chain acyl-CoA synthetase [EC:6.2.1.3]
MA0571.1	Prudul26A006779T1	53	73	1.34e-06	TCTCACACTCCCCCAAGTACA	Prudul26A000211T1	IPR036457	PPM-type phosphatase domain superfamily	Prudul26A000388T1	GO:0003756	Molecular Function:protein disulfide isomerase activity	Prudul26A017240T1	K07936	GTP-binding nuclear protein Ran		MA0976.2	Prudul26A018354T1	1802	1813	3.44e-07	CCGCCGCCGCAG	Prudul26A000230T1	IPR013083	Zinc finger, RING/FYVE/PHD-type	Prudul26A000556T4	GO:0006468	Biological Process:protein phosphorylation	Prudul26A008323T1	K00016	L-lactate dehydrogenase [EC:1.1.1.27]
MA0571.1	Prudul26A006779T2	53	73	1.34e-06	TCTCACACTCCCCCAAGTACA	Prudul26A000214T1	IPR003231	Acyl carrier protein (ACP)	Prudul26A000402T1	GO:0007010	Biological Process:cytoskeleton organization	Prudul26A024012T1	K07874	Ras-related protein Rab-1A		MA0976.2	Prudul26A023461T1	1046	1057	3.75e-07	CCGCCGCCACAA	Prudul26A000245T1	IPR002885	Pentatricopeptide repeat	Prudul26A000556T4	GO:0005524	Molecular Function:ATP binding	Prudul26A033015T1	K00106	xanthine dehydrogenase/oxidase [EC:1.17.1.4 1.17.3.2]
MA0571.1	Prudul26A000495T2	1832	1852	1.34e-06	TCTCACACTCCCCCAAGTACA	Prudul26A000214T1	IPR006162	Phosphopantetheine attachment site	Prudul26A000402T1	GO:0008017	Molecular Function:microtubule binding	Prudul26A016758T1	K07877	Ras-related protein Rab-2A		MA0976.2	Prudul26A026607T1	1972	1983	3.75e-07	CCGCCGCCACAA	Prudul26A000245T1	IPR011990	Tetratricopeptide-like helical domain superfamily	Prudul26A000556T4	GO:0005524	Molecular Function:ATP binding	Prudul26A033015T2	K00106	xanthine dehydrogenase/oxidase [EC:1.17.1.4 1.17.3.2]
MA0571.1	Prudul26A006724T2	309	329	1.34e-06	GGGCACAAATTCCAAAATAGA	Prudul26A000214T1	IPR009081	Phosphopantetheine binding ACP domain	Prudul26A000407T1	GO:0016758	Molecular Function:transferase activity, transferring hexosyl groups	Prudul26A019966T1	K07897	Ras-related protein Rab-7A		MA0976.2	Prudul26A025550T2	78	89	3.96e-07	TCGCCGCCGCCG	Prudul26A000248T1	IPR000782	FAS1 domain	Prudul26A000556T4	GO:0004672	Molecular Function:protein kinase activity	Prudul26A033015T3	K00106	xanthine dehydrogenase/oxidase [EC:1.17.1.4 1.17.3.2]
MA0571.1	Prudul26A006724T1	309	329	1.34e-06	GGGCACAAATTCCAAAATAGA	Prudul26A000214T1	IPR036736	ACP-like superfamily	Prudul26A000446T1	GO:0006996	Biological Process:organelle organization	Prudul26A010721T1	K07901	Ras-related protein Rab-8A		MA0976.2	Prudul26A005850T1	106	117	3.96e-07	TCGCCGCCGCCG	Prudul26A000248T1	IPR036378	FAS1 domain superfamily	Prudul26A000556T5	GO:0006468	Biological Process:protein phosphorylation	Prudul26A033015T4	K00106	xanthine dehydrogenase/oxidase [EC:1.17.1.4 1.17.3.2]
MA0571.1	Prudul26A003664T1	353	373	1.37e-06	AAGCACACCTCCCAAGGCTAT	Prudul26A000214T2	IPR003231	Acyl carrier protein (ACP)	Prudul26A000446T1	GO:0016567	Biological Process:protein ubiquitination	Prudul26A010721T2	K07901	Ras-related protein Rab-8A		MA0976.2	Prudul26A003929T1	222	233	3.96e-07	TCGCCGCCGCCG	Prudul26A000256T1	IPR001680	WD40 repeat	Prudul26A000556T5	GO:0005524	Molecular Function:ATP binding	Prudul26A011498T1	K07374	tubulin alpha
MA0571.1	Prudul26A011319T1	1027	1047	1.37e-06	ACACGCAGATCCCCATGTCAC	Prudul26A000214T2	IPR006162	Phosphopantetheine attachment site	Prudul26A000446T1	GO:0004842	Molecular Function:ubiquitin-protein transferase activity	Prudul26A015512T1	K07901	Ras-related protein Rab-8A		MA0976.2	Prudul26A025470T1	277	288	3.96e-07	TCGCCGCCGCCG	Prudul26A000256T1	IPR015943	WD40/YVTN repeat-like-containing domain superfamily	Prudul26A000556T5	GO:0005524	Molecular Function:ATP binding	Prudul26A020130T1	K07375	tubulin beta
MA0571.1	Prudul26A026061T3	1037	1057	1.44e-06	TTGCACGATCCCCAAAGCAGT	Prudul26A000214T2	IPR009081	Phosphopantetheine binding ACP domain	Prudul26A000447T1	GO:0003677	Molecular Function:DNA binding	Prudul26A015512T2	K07901	Ras-related protein Rab-8A		MA0976.2	Prudul26A025550T1	369	380	3.96e-07	TCGCCGCCGCCG	Prudul26A000256T1	IPR017986	WD40-repeat-containing domain	Prudul26A000556T5	GO:0004672	Molecular Function:protein kinase activity	Prudul26A020798T1	K07375	tubulin beta
MA0571.1	Prudul26A026061T2	1037	1057	1.44e-06	TTGCACGATCCCCAAAGCAGT	Prudul26A000214T2	IPR036736	ACP-like superfamily	Prudul26A000450T1	GO:0004045	Molecular Function:aminoacyl-tRNA hydrolase activity	Prudul26A015512T3	K07901	Ras-related protein Rab-8A		MA0976.2	Prudul26A020299T2	419	430	3.96e-07	TCGCCGCCGCCG	Prudul26A000256T1	IPR019775	WD40 repeat, conserved site	Prudul26A000563T1	GO:0055085	Biological Process:transmembrane transport	Prudul26A032641T1	K07375	tubulin beta
MA0571.1	Prudul26A026061T1	1037	1057	1.44e-06	TTGCACGATCCCCAAAGCAGT	Prudul26A000223T1	IPR004159	Putative S-adenosyl-L-methionine-dependent methyltransferase	Prudul26A000452T1	GO:0055085	Biological Process:transmembrane transport	Prudul26A015512T4	K07901	Ras-related protein Rab-8A		MA0976.2	Prudul26A020299T1	419	430	3.96e-07	TCGCCGCCGCCG	Prudul26A000256T1	IPR020472	G-protein beta WD-40 repeat	Prudul26A000563T1	GO:0016020	Cellular Component:membrane	Prudul26A014537T1	K00626	acetyl-CoA C-acetyltransferase [EC:2.3.1.9]
MA0571.1	Prudul26A025431T1	74	94	1.44e-06	TTGCACGATCCCCAAAGCAGT	Prudul26A000223T1	IPR029063	S-adenosyl-L-methionine-dependent methyltransferase	Prudul26A000452T1	GO:0016021	Cellular Component:integral component of membrane	Prudul26A029811T1	K04392	Ras-related C3 botulinum toxin substrate 1		MA0976.2	Prudul26A020270T1	611	622	3.96e-07	TCGCCGCCGCCG	Prudul26A000256T1	IPR036322	WD40-repeat-containing domain superfamily	Prudul26A000563T1	GO:0022857	Molecular Function:transmembrane transporter activity	Prudul26A007947T1	K14677	aminoacylase [EC:3.5.1.14]
MA0571.1	Prudul26A025431T2	74	94	1.44e-06	TTGCACGATCCCCAAAGCAGT	Prudul26A000228T1	IPR003959	ATPase, AAA-type, core	Prudul26A000452T1	GO:0022857	Molecular Function:transmembrane transporter activity	Prudul26A001597T1	K12462	Rho GDP-dissociation inhibitor		MA0976.2	Prudul26A011220T1	693	704	3.96e-07	TCGCCGCCGCCG	Prudul26A000265T1	IPR007700	Protein of unknown function DUF668	Prudul26A000571T1	GO:0006096	Biological Process:glycolytic process	Prudul26A007947T2	K14677	aminoacylase [EC:3.5.1.14]
MA0571.1	Prudul26A020991T1	1326	1346	1.46e-06	GAGCACAATTCCCAAAAGGGA	Prudul26A000228T1	IPR003960	ATPase, AAA-type, conserved site	Prudul26A000452T1	GO:0005215	Molecular Function:transporter activity	Prudul26A030341T1	K12462	Rho GDP-dissociation inhibitor		MA0976.2	Prudul26A012190T1	1073	1084	3.96e-07	TCGCCGCCGCCG	Prudul26A000265T1	IPR021864	Protein of unknown function DUF3475	Prudul26A000571T1	GO:0003824	Molecular Function:catalytic activity	Prudul26A001864T1	K00939	adenylate kinase [EC:2.7.4.3]
MA0571.1	Prudul26A002280T1	34	54	1.49e-06	ACACACACCTCCCAAGGCCTA	Prudul26A000228T1	IPR025753	AAA-type ATPase, N-terminal domain	Prudul26A000466T1	GO:0017053	Cellular Component:transcriptional repressor complex	Prudul26A001328T1	K17086	transmembrane 9 superfamily member 2/4		MA0976.2	Prudul26A030969T1	1073	1084	3.96e-07	TCGCCGCCGCCG	Prudul26A000265T2	IPR007700	Protein of unknown function DUF668	Prudul26A000571T1	GO:0016868	Molecular Function:intramolecular transferase activity, phosphotransferases	Prudul26A012445T1	K00939	adenylate kinase [EC:2.7.4.3]
MA0571.1	Prudul26A006757T1	965	985	1.49e-06	ACACACACCTCCCAAGGCCTA	Prudul26A000228T1	IPR027417	P-loop containing nucleoside triphosphate hydrolase	Prudul26A000474T1	GO:0006355	Biological Process:regulation of transcription, DNA-templated	Prudul26A001884T1	K17086	transmembrane 9 superfamily member 2/4		MA0976.2	Prudul26A007541T1	1235	1246	3.96e-07	TCGCCGCCGCCG	Prudul26A000265T2	IPR021864	Protein of unknown function DUF3475	Prudul26A000571T1	GO:0004619	Molecular Function:phosphoglycerate mutase activity	Prudul26A012445T2	K00939	adenylate kinase [EC:2.7.4.3]
MA0571.1	Prudul26A013880T1	1684	1704	1.51e-06	TGGCACATTCTCCCATGCTAT	Prudul26A000229T1	IPR013103	Reverse transcriptase, RNA-dependent DNA polymerase	Prudul26A000474T1	GO:0003677	Molecular Function:DNA binding	Prudul26A012013T1	K17086	transmembrane 9 superfamily member 2/4		MA0976.2	Prudul26A006619T2	1308	1319	3.96e-07	TCGCCGCCGCCG	Prudul26A000271T1	IPR005804	Fatty acid desaturase domain	Prudul26A000594T1	GO:0005515	Molecular Function:protein binding	Prudul26A021257T1	K00939	adenylate kinase [EC:2.7.4.3]
MA0571.1	Prudul26A005311T1	117	137	1.52e-06	CGGCTCGGTTTCCAAAGCGAA	Prudul26A000229T1	IPR039537	Retrotransposon Ty1/copia-like	Prudul26A000474T1	GO:0003700	Molecular Function:DNA-binding transcription factor activity	Prudul26A027805T1	K17086	transmembrane 9 superfamily member 2/4		MA0976.2	Prudul26A006619T1	1308	1319	3.96e-07	TCGCCGCCGCCG	Prudul26A000271T1	IPR015876	Acyl-CoA desaturase	Prudul26A000607T1	GO:0055114	Biological Process:oxidation-reduction process	Prudul26A028200T1	K00939	adenylate kinase [EC:2.7.4.3]
MA0571.1	Prudul26A029193T1	680	700	1.52e-06	CGGCTCGGTTTCCAAAGCGAA	Prudul26A000235T1	IPR001128	Cytochrome P450	Prudul26A000474T1	GO:0003700	Molecular Function:DNA-binding transcription factor activity	Prudul26A010756T1	K17087	transmembrane 9 superfamily member 3		MA0976.2	Prudul26A003349T1	1386	1397	3.96e-07	TCGCCGCCGCCG	Prudul26A000297T1	IPR009577	Putative small multi-drug export	Prudul26A000607T1	GO:0016491	Molecular Function:oxidoreductase activity	Prudul26A008751T1	K01593	aromatic-L-amino-acid/L-tryptophan decarboxylase [EC:4.1.1.28 4.1.1.105]
MA0571.1	Prudul26A021076T1	1067	1087	1.52e-06	GTACACAGTTCCCGATTCCTT	Prudul26A000235T1	IPR036396	Cytochrome P450 superfamily	Prudul26A000484T1	GO:0030244	Biological Process:cellulose biosynthetic process	Prudul26A027885T1	K02503	histidine triad (HIT) family protein		MA0976.2	Prudul26A029772T1	1924	1935	3.96e-07	TCGCCGCCGCCG	Prudul26A000299T1	IPR000571	Zinc finger, CCCH-type	Prudul26A000652T1	GO:0005515	Molecular Function:protein binding	Prudul26A023304T1	K01593	aromatic-L-amino-acid/L-tryptophan decarboxylase [EC:4.1.1.28 4.1.1.105]
MA0571.1	Prudul26A010809T1	1932	1952	1.55e-06	AGGCACGGGCCCCGATGCAAT	Prudul26A000257T1	IPR036852	Peptidase S8/S53 domain superfamily	Prudul26A000484T1	GO:0016020	Cellular Component:membrane	Prudul26A023512T1	K11252	histone H2B		MA0976.2	Prudul26A022497T1	38	49	4.14e-07	CCGCCGCCGCCC	Prudul26A000299T1	IPR001841	Zinc finger, RING-type	Prudul26A000654T1	GO:0005515	Molecular Function:protein binding	Prudul26A023304T2	K01593	aromatic-L-amino-acid/L-tryptophan decarboxylase [EC:4.1.1.28 4.1.1.105]
MA0571.1	Prudul26A028712T1	1185	1205	1.56e-06	TGGCACACATTCTCAAGTAAA	Prudul26A000259T1	IPR001568	Ribonuclease T2-like	Prudul26A000484T1	GO:0016760	Molecular Function:cellulose synthase (UDP-forming) activity	Prudul26A029862T1	K11252	histone H2B		MA0976.2	Prudul26A024869T1	88	99	4.14e-07	CCGCCGCCGCCC	Prudul26A000299T1	IPR013083	Zinc finger, RING/FYVE/PHD-type	Prudul26A000657T1	GO:0055085	Biological Process:transmembrane transport	Prudul26A033064T1	K01464	dihydropyrimidinase [EC:3.5.2.2]
MA0571.1	Prudul26A028664T1	1196	1216	1.56e-06	TGGCACACATTCTCAAGTAAA	Prudul26A000259T1	IPR036430	Ribonuclease T2-like superfamily	Prudul26A000505T1	GO:0043531	Molecular Function:ADP binding	Prudul26A031173T1	K11252	histone H2B		MA0976.2	Prudul26A004786T1	163	174	4.14e-07	CCGCCGCCGCCC	Prudul26A000299T1	IPR017907	Zinc finger, RING-type, conserved site	Prudul26A000657T1	GO:0016021	Cellular Component:integral component of membrane	Prudul26A024427T1	K01555	fumarylacetoacetase [EC:3.7.1.2]
MA0571.1	Prudul26A031256T1	735	755	1.58e-06	TAACACATTTCCCCAATTGAA	Prudul26A000265T1	IPR007700	Protein of unknown function DUF668	Prudul26A000505T1	GO:0005515	Molecular Function:protein binding	Prudul26A000584T1	K01278	dipeptidyl-peptidase 4 [EC:3.4.14.5]		MA0976.2	Prudul26A018522T1	204	215	4.14e-07	CCGCCGCCGCCC	Prudul26A000299T1	IPR036855	Zinc finger, CCCH-type superfamily	Prudul26A000657T1	GO:0016021	Cellular Component:integral component of membrane	Prudul26A027194T1	K03841	fructose-1,6-bisphosphatase I [EC:3.1.3.11]
MA0571.1	Prudul26A026556T1	747	767	1.58e-06	TAGCTCACTTTCCCAAGTGAA	Prudul26A000265T1	IPR021864	Protein of unknown function DUF3475	Prudul26A000505T2	GO:0043531	Molecular Function:ADP binding	Prudul26A022826T1	K01278	dipeptidyl-peptidase 4 [EC:3.4.14.5]		MA0976.2	Prudul26A013893T5	213	224	4.14e-07	CCGCCGCCGCCC	Prudul26A000299T1	IPR039971	Pre-mRNA-splicing factor CWC24-like	Prudul26A000657T1	GO:0005524	Molecular Function:ATP binding	Prudul26A031162T1	K01698	porphobilinogen synthase [EC:4.2.1.24]
MA0571.1	Prudul26A032999T1	580	600	1.59e-06	TGGCTCGAATTCCAAAGCGAA	Prudul26A000265T2	IPR007700	Protein of unknown function DUF668	Prudul26A000505T2	GO:0005515	Molecular Function:protein binding	Prudul26A022826T2	K01278	dipeptidyl-peptidase 4 [EC:3.4.14.5]		MA0976.2	Prudul26A013893T4	213	224	4.14e-07	CCGCCGCCGCCC	Prudul26A000305T1	IPR001810	F-box domain	Prudul26A000657T1	GO:0016887	Molecular Function:ATPase activity	Prudul26A032401T1	K00457	4-hydroxyphenylpyruvate dioxygenase [EC:1.13.11.27]
MA0571.1	Prudul26A005262T1	649	669	1.59e-06	TGGCTCGAATTCCAAAGCGAA	Prudul26A000265T2	IPR021864	Protein of unknown function DUF3475	Prudul26A000507T2	GO:0005515	Molecular Function:protein binding	Prudul26A001937T1	K08486	syntaxin 1B/2/3		MA0976.2	Prudul26A013893T3	213	224	4.14e-07	CCGCCGCCGCCC	Prudul26A000305T1	IPR036047	F-box-like domain superfamily	Prudul26A000657T1	GO:0042626	Molecular Function:ATPase activity, coupled to transmembrane movement of substances	Prudul26A003495T1	K01205	alpha-N-acetylglucosaminidase [EC:3.2.1.50]
MA0571.1	Prudul26A031317T1	886	906	1.59e-06	TGGCTCGAATTCCAAAGCGAA	Prudul26A000275T1	IPR033370	Conserved oligomeric Golgi complex subunit 1	Prudul26A000515T1	GO:0003676	Molecular Function:nucleic acid binding	Prudul26A010695T1	K08486	syntaxin 1B/2/3		MA0976.2	Prudul26A013893T2	213	224	4.14e-07	CCGCCGCCGCCC	Prudul26A000306T1	IPR002205	DNA topoisomerase, type IIA, subunit A/C-terminal	Prudul26A000657T2	GO:0055085	Biological Process:transmembrane transport	Prudul26A000750T1	K01724	4a-hydroxytetrahydrobiopterin dehydratase [EC:4.2.1.96]
MA0571.1	Prudul26A031317T3	886	906	1.59e-06	TGGCTCGAATTCCAAAGCGAA	Prudul26A000275T2	IPR033370	Conserved oligomeric Golgi complex subunit 1	Prudul26A000533T1	GO:0045454	Biological Process:cell redox homeostasis	Prudul26A013733T1	K17278	membrane-associated progesterone receptor component		MA0976.2	Prudul26A013893T1	213	224	4.14e-07	CCGCCGCCGCCC	Prudul26A000306T1	IPR013760	DNA topoisomerase, type IIA-like domain superfamily	Prudul26A000657T2	GO:0016021	Cellular Component:integral component of membrane	Prudul26A000750T2	K01724	4a-hydroxytetrahydrobiopterin dehydratase [EC:4.2.1.96]
MA0571.1	Prudul26A031317T2	886	906	1.59e-06	TGGCTCGAATTCCAAAGCGAA	Prudul26A000275T3	IPR033370	Conserved oligomeric Golgi complex subunit 1	Prudul26A000533T1	GO:0009055	Molecular Function:electron transfer activity	Prudul26A009723T1	K17279	receptor expression-enhancing protein 5/6		MA0976.2	Prudul26A025809T1	239	250	4.14e-07	CCGCCGCCGCCC	Prudul26A000312T1	IPR019320	BLOC-1-related complex subunit 8	Prudul26A000657T2	GO:0016021	Cellular Component:integral component of membrane	Prudul26A000750T3	K01724	4a-hydroxytetrahydrobiopterin dehydratase [EC:4.2.1.96]
MA0571.1	Prudul26A011988T1	1539	1559	1.59e-06	TGGCTCGAATTCCAAAGCGAA	Prudul26A000301T2	IPR000172	Glucose-methanol-choline oxidoreductase, N-terminal	Prudul26A000533T1	GO:0015035	Molecular Function:protein disulfide oxidoreductase activity	Prudul26A009723T2	K17279	receptor expression-enhancing protein 5/6		MA0976.2	Prudul26A012821T1	527	538	4.14e-07	CCGCCGCCGCCC	Prudul26A000338T1	IPR002885	Pentatricopeptide repeat	Prudul26A000657T2	GO:0005524	Molecular Function:ATP binding	Prudul26A016728T1	K00602	phosphoribosylaminoimidazolecarboxamide formyltransferase / IMP cyclohydrolase [EC:2.1.2.3 3.5.4.10]
MA0571.1	Prudul26A017564T1	1667	1687	1.59e-06	TGGCTCGAATTCCAAAGCGAA	Prudul26A000301T2	IPR007867	Glucose-methanol-choline oxidoreductase, C-terminal	Prudul26A000541T1	GO:0016757	Molecular Function:transferase activity, transferring glycosyl groups	Prudul26A010081T1	K17279	receptor expression-enhancing protein 5/6		MA0976.2	Prudul26A026087T1	580	591	4.14e-07	CCGCCGCCGCCC	Prudul26A000338T1	IPR011990	Tetratricopeptide-like helical domain superfamily	Prudul26A000657T2	GO:0016887	Molecular Function:ATPase activity	Prudul26A029204T1	K00602	phosphoribosylaminoimidazolecarboxamide formyltransferase / IMP cyclohydrolase [EC:2.1.2.3 3.5.4.10]
MA0571.1	Prudul26A018286T1	1815	1835	1.59e-06	TGGCTCGAATTCCAAAGCGAA	Prudul26A000301T2	IPR012132	Glucose-methanol-choline oxidoreductase	Prudul26A000546T1	GO:0006812	Biological Process:cation transport	Prudul26A012541T1	K17279	receptor expression-enhancing protein 5/6		MA0976.2	Prudul26A006562T1	591	602	4.14e-07	CCGCCGCCGCCC	Prudul26A000346T1	IPR000194	ATPase, F1/V1/A1 complex, alpha/beta subunit, nucleotide-binding domain	Prudul26A000657T2	GO:0042626	Molecular Function:ATPase activity, coupled to transmembrane movement of substances	Prudul26A013241T1	K12192	charged multivesicular body protein 2B
MA0571.1	Prudul26A018286T2	1815	1835	1.59e-06	TGGCTCGAATTCCAAAGCGAA	Prudul26A000301T2	IPR036188	FAD/NAD(P)-binding domain superfamily	Prudul26A000546T1	GO:0055085	Biological Process:transmembrane transport	Prudul26A013215T1	K17279	receptor expression-enhancing protein 5/6		MA0976.2	Prudul26A014198T1	1600	1611	4.14e-07	CCGCCGCCGCCC	Prudul26A000346T1	IPR004100	ATPase, F1/V1/A1 complex, alpha/beta subunit, N-terminal domain	Prudul26A000657T3	GO:0055085	Biological Process:transmembrane transport	Prudul26A010891T1	K12195	charged multivesicular body protein 6
MA0571.1	Prudul26A014977T1	6	26	1.6e-06	GCACACATACACCCAAGTGAA	Prudul26A000304T1	IPR001611	Leucine-rich repeat	Prudul26A000546T1	GO:0016021	Cellular Component:integral component of membrane	Prudul26A013215T2	K17279	receptor expression-enhancing protein 5/6		MA0976.2	Prudul26A019140T3	1607	1618	4.14e-07	CCGCCGCCGCCC	Prudul26A000346T1	IPR005722	ATP synthase, F1 complex, beta subunit	Prudul26A000657T3	GO:0016021	Cellular Component:integral component of membrane	Prudul26A001597T1	K12462	Rho GDP-dissociation inhibitor
MA0571.1	Prudul26A012369T1	1105	1125	1.64e-06	GCGCTCGCACCCCCATGTGTA	Prudul26A000304T1	IPR013210	Leucine-rich repeat-containing N-terminal, plant-type	Prudul26A000546T1	GO:0015299	Molecular Function:solute:proton antiporter activity	Prudul26A022631T1	K14347	solute carrier family 10 (sodium/bile acid cotransporter), member 7		MA0976.2	Prudul26A019140T1	1607	1618	4.14e-07	CCGCCGCCGCCC	Prudul26A000346T1	IPR020003	ATPase, alpha/beta subunit, nucleotide-binding domain, active site	Prudul26A000657T3	GO:0016021	Cellular Component:integral component of membrane	Prudul26A000694T1	K00002	alcohol dehydrogenase (NADP+) [EC:1.1.1.2]
MA0571.1	Prudul26A018311T1	519	539	1.67e-06	TGGCTCGGATTCCAAAGCGGA	Prudul26A000304T1	IPR032675	Leucine-rich repeat domain superfamily	Prudul26A000556T2	GO:0006468	Biological Process:protein phosphorylation	Prudul26A022631T2	K14347	solute carrier family 10 (sodium/bile acid cotransporter), member 7		MA0976.2	Prudul26A019140T2	1607	1618	4.14e-07	CCGCCGCCGCCC	Prudul26A000346T1	IPR024034	ATPase, F1/V1 complex, beta/alpha subunit, C-terminal	Prudul26A000657T3	GO:0005524	Molecular Function:ATP binding	Prudul26A012702T1	K00522	ferritin heavy chain [EC:1.16.3.2]
MA0571.1	Prudul26A029670T1	568	588	1.67e-06	CGGCTCGGATTCCAAAGCGAA	Prudul26A000306T1	IPR002205	DNA topoisomerase, type IIA, subunit A/C-terminal	Prudul26A000556T2	GO:0005524	Molecular Function:ATP binding	Prudul26A007533T2	K01897	long-chain acyl-CoA synthetase [EC:6.2.1.3]		MA0976.2	Prudul26A019140T4	1607	1618	4.14e-07	CCGCCGCCGCCC	Prudul26A000346T1	IPR027417	P-loop containing nucleoside triphosphate hydrolase	Prudul26A000657T3	GO:0016887	Molecular Function:ATPase activity	Prudul26A022762T1	K00522	ferritin heavy chain [EC:1.16.3.2]
MA0571.1	Prudul26A009662T2	835	855	1.67e-06	CGGCTCGGATTCCAAAGCGAA	Prudul26A000306T1	IPR013760	DNA topoisomerase, type IIA-like domain superfamily	Prudul26A000556T2	GO:0005524	Molecular Function:ATP binding	Prudul26A008257T1	K17260	actin-related protein 2		MA0976.2	Prudul26A013407T1	1966	1977	4.14e-07	CCGCCGCCGCCC	Prudul26A000346T1	IPR036121	ATPase, F1/V1/A1 complex, alpha/beta subunit, N-terminal domain superfamily	Prudul26A000657T3	GO:0042626	Molecular Function:ATPase activity, coupled to transmembrane movement of substances	Prudul26A022762T2	K00522	ferritin heavy chain [EC:1.16.3.2]
MA0571.1	Prudul26A008730T1	1106	1126	1.67e-06	CGGCTCGGATTCCAAAGCGAA	Prudul26A000315T1	IPR001117	Multicopper oxidase, type 1	Prudul26A000556T2	GO:0004672	Molecular Function:protein kinase activity	Prudul26A008218T1	K07374	tubulin alpha		MA0976.2	Prudul26A018352T1	926	937	4.31e-07	GCGCCGCCGCCG	Prudul26A000354T1	IPR001650	Helicase, C-terminal	Prudul26A000667T1	GO:0030042	Biological Process:actin filament depolymerization	Prudul26A022762T3	K00522	ferritin heavy chain [EC:1.16.3.2]
MA0571.1	Prudul26A022889T1	1498	1518	1.67e-06	CGGCTCGGATTCCAAAGCGAA	Prudul26A000315T1	IPR002355	Multicopper oxidase, copper-binding site	Prudul26A000556T3	GO:0006468	Biological Process:protein phosphorylation	Prudul26A011170T1	K07374	tubulin alpha		MA0976.2	Prudul26A022926T1	1066	1077	4.31e-07	GCGCCGCCGCCG	Prudul26A000354T1	IPR007502	Helicase-associated domain	Prudul26A000667T1	GO:0015629	Cellular Component:actin cytoskeleton	Prudul26A015723T1	K07874	Ras-related protein Rab-1A
MA0571.1	Prudul26A003020T1	91	111	1.68e-06	GGACACATGTCCCGAGGGTAT	Prudul26A000315T1	IPR008972	Cupredoxin	Prudul26A000556T3	GO:0005524	Molecular Function:ATP binding	Prudul26A023909T1	K09490	heat shock 70kDa protein 5		MA0976.2	Prudul26A009765T1	31	42	4.62e-07	TCGCCGCCACCA	Prudul26A000354T1	IPR011545	DEAD/DEAH box helicase domain	Prudul26A000667T1	GO:0005622	Cellular Component:intracellular	Prudul26A024012T1	K07874	Ras-related protein Rab-1A
MA0571.1	Prudul26A012139T1	382	402	1.68e-06	GGACACATGTCCCGAGGGTAT	Prudul26A000315T1	IPR011706	Multicopper oxidase, type 2	Prudul26A000556T3	GO:0005524	Molecular Function:ATP binding	Prudul26A000610T1	K04077	chaperonin GroEL		MA0976.2	Prudul26A005372T1	134	145	4.62e-07	TCGCCGCCACCA	Prudul26A000354T1	IPR011709	Domain of unknown function DUF1605	Prudul26A000667T1	GO:0003779	Molecular Function:actin binding	Prudul26A007663T1	K07889	Ras-related protein Rab-5C
MA0571.1	Prudul26A014475T1	426	446	1.68e-06	GGACACATGTCCCGAGGGTAT	Prudul26A000315T1	IPR011707	Multicopper oxidase, type 3	Prudul26A000556T3	GO:0004672	Molecular Function:protein kinase activity	Prudul26A004882T1	K04077	chaperonin GroEL		MA0976.2	Prudul26A000702T1	266	277	4.62e-07	TCGCCGCCACCA	Prudul26A000354T1	IPR014001	Helicase superfamily 1/2, ATP-binding domain	Prudul26A000694T1	GO:0055114	Biological Process:oxidation-reduction process	Prudul26A007663T2	K07889	Ras-related protein Rab-5C
MA0571.1	Prudul26A030648T1	460	480	1.68e-06	GGACACATGTCCCGAGGGTAT	Prudul26A000315T1	IPR033138	Multicopper oxidases, conserved site	Prudul26A000556T4	GO:0006468	Biological Process:protein phosphorylation	Prudul26A014537T1	K00626	acetyl-CoA C-acetyltransferase [EC:2.3.1.9]		MA0976.2	Prudul26A007983T1	317	328	4.62e-07	TCGCCGCCACCA	Prudul26A000354T1	IPR027417	P-loop containing nucleoside triphosphate hydrolase	Prudul26A000694T1	GO:0016491	Molecular Function:oxidoreductase activity	Prudul26A009058T1	K07904	Ras-related protein Rab-11A
MA0571.1	Prudul26A028766T1	460	480	1.68e-06	GGACACATGTCCCGAGGGTAT	Prudul26A000315T2	IPR001117	Multicopper oxidase, type 1	Prudul26A000556T4	GO:0005524	Molecular Function:ATP binding	Prudul26A007947T1	K14677	aminoacylase [EC:3.5.1.14]		MA0976.2	Prudul26A028225T1	424	435	4.62e-07	TCGCCGCCACCA	Prudul26A000358T1	IPR002885	Pentatricopeptide repeat	Prudul26A000701T1	GO:0006566	Biological Process:threonine metabolic process	Prudul26A009058T2	K07904	Ras-related protein Rab-11A
MA0571.1	Prudul26A005638T1	538	558	1.68e-06	TAGCACACTTTCCAAAGAGAT	Prudul26A000315T2	IPR002355	Multicopper oxidase, copper-binding site	Prudul26A000556T4	GO:0005524	Molecular Function:ATP binding	Prudul26A007947T2	K14677	aminoacylase [EC:3.5.1.14]		MA0976.2	Prudul26A033042T1	518	529	4.62e-07	TCGCCGCCACCA	Prudul26A000358T1	IPR011990	Tetratricopeptide-like helical domain superfamily	Prudul26A000701T1	GO:0005524	Molecular Function:ATP binding	Prudul26A014542T1	K07904	Ras-related protein Rab-11A
MA0571.1	Prudul26A019483T1	1487	1507	1.68e-06	GGACACATGTCCCGAGGGTAT	Prudul26A000315T2	IPR008972	Cupredoxin	Prudul26A000556T4	GO:0004672	Molecular Function:protein kinase activity	Prudul26A003539T1	K02147	V-type H+-transporting ATPase subunit B		MA0976.2	Prudul26A009520T1	805	816	4.62e-07	TCGCCGCCACCA	Prudul26A000359T1	IPR002885	Pentatricopeptide repeat	Prudul26A000701T1	GO:0005524	Molecular Function:ATP binding	Prudul26A019929T1	K07904	Ras-related protein Rab-11A
MA0571.1	Prudul26A026440T1	196	216	1.7e-06	TGGCACGATTACTGAAGTAAA	Prudul26A000315T2	IPR011706	Multicopper oxidase, type 2	Prudul26A000556T5	GO:0006468	Biological Process:protein phosphorylation	Prudul26A026584T1	K01593	aromatic-L-amino-acid/L-tryptophan decarboxylase [EC:4.1.1.28 4.1.1.105]		MA0976.2	Prudul26A018429T1	811	822	4.62e-07	TCGCCGCCACCA	Prudul26A000359T1	IPR011990	Tetratricopeptide-like helical domain superfamily	Prudul26A000701T1	GO:0004413	Molecular Function:homoserine kinase activity	Prudul26A021319T1	K07904	Ras-related protein Rab-11A
MA0571.1	Prudul26A030377T1	747	767	1.81e-06	TGGCTCAAATTCCAAAGTGGA	Prudul26A000315T2	IPR011707	Multicopper oxidase, type 3	Prudul26A000556T5	GO:0005524	Molecular Function:ATP binding	Prudul26A026425T1	K01206	alpha-L-fucosidase [EC:3.2.1.51]		MA0976.2	Prudul26A023343T2	1388	1399	4.62e-07	TCGCCGCCACCA	Prudul26A000359T1	IPR032867	DYW domain	Prudul26A000715T1	GO:0006470	Biological Process:protein dephosphorylation	Prudul26A022462T1	K04392	Ras-related C3 botulinum toxin substrate 1
MA0571.1	Prudul26A004185T1	526	546	1.85e-06	AGGCTCAGATCCCGATCCGAA	Prudul26A000315T2	IPR017761	Laccase	Prudul26A000556T5	GO:0005524	Molecular Function:ATP binding	Prudul26A032566T1	K12309	beta-galactosidase [EC:3.2.1.23]		MA0976.2	Prudul26A023343T5	1388	1399	4.62e-07	TCGCCGCCACCA	Prudul26A000363T1	IPR003441	NAC domain	Prudul26A000715T1	GO:0003824	Molecular Function:catalytic activity	Prudul26A022462T2	K04392	Ras-related C3 botulinum toxin substrate 1
MA0571.1	Prudul26A002940T3	411	431	1.86e-06	GGACACAGCTCCCAATACCAA	Prudul26A000315T2	IPR033138	Multicopper oxidases, conserved site	Prudul26A000556T5	GO:0004672	Molecular Function:protein kinase activity	Prudul26A010777T1	K01810	glucose-6-phosphate isomerase [EC:5.3.1.9]		MA0976.2	Prudul26A023343T4	1388	1399	4.62e-07	TCGCCGCCACCA	Prudul26A000363T1	IPR036093	NAC domain superfamily	Prudul26A000715T1	GO:0043169	Molecular Function:cation binding	Prudul26A007944T1	K05658	ATP-binding cassette, subfamily B (MDR/TAP), member 1 [EC:7.6.2.2]
MA0571.1	Prudul26A002940T2	528	548	1.86e-06	GGACACAGCTCCCAATACCAA	Prudul26A000315T3	IPR001117	Multicopper oxidase, type 1	Prudul26A000567T1	GO:0016020	Cellular Component:membrane	Prudul26A004618T1	K14454	aspartate aminotransferase, cytoplasmic [EC:2.6.1.1]		MA0976.2	Prudul26A023343T3	1388	1399	4.62e-07	TCGCCGCCACCA	Prudul26A000388T1	IPR005788	Disulphide isomerase	Prudul26A000715T1	GO:0004722	Molecular Function:protein serine/threonine phosphatase activity	Prudul26A008935T1	K05658	ATP-binding cassette, subfamily B (MDR/TAP), member 1 [EC:7.6.2.2]
MA0571.1	Prudul26A002940T1	528	548	1.86e-06	GGACACAGCTCCCAATACCAA	Prudul26A000315T3	IPR002355	Multicopper oxidase, copper-binding site	Prudul26A000567T1	GO:0015018	Molecular Function:galactosylgalactosylxylosylprotein 3-beta-glucuronosyltransferase activity	Prudul26A000750T1	K01724	4a-hydroxytetrahydrobiopterin dehydratase [EC:4.2.1.96]		MA0976.2	Prudul26A023343T1	1388	1399	4.62e-07	TCGCCGCCACCA	Prudul26A000388T1	IPR005792	Protein disulphide isomerase	Prudul26A000722T1	GO:0055114	Biological Process:oxidation-reduction process	Prudul26A011869T1	K05658	ATP-binding cassette, subfamily B (MDR/TAP), member 1 [EC:7.6.2.2]
MA0571.1	Prudul26A004847T1	1063	1083	1.86e-06	ACACACATGTCCCAAGGCATA	Prudul26A000315T3	IPR008972	Cupredoxin	Prudul26A000567T2	GO:0016020	Cellular Component:membrane	Prudul26A000750T2	K01724	4a-hydroxytetrahydrobiopterin dehydratase [EC:4.2.1.96]		MA0976.2	Prudul26A013011T1	1591	1602	4.62e-07	TCGCCGCCACCA	Prudul26A000388T1	IPR013766	Thioredoxin domain	Prudul26A000722T1	GO:0020037	Molecular Function:heme binding	Prudul26A031650T1	K05658	ATP-binding cassette, subfamily B (MDR/TAP), member 1 [EC:7.6.2.2]
MA0571.1	Prudul26A030695T2	556	576	1.9e-06	CGGCTCAGATTCCAAAGTGGA	Prudul26A000315T3	IPR011706	Multicopper oxidase, type 2	Prudul26A000567T2	GO:0015018	Molecular Function:galactosylgalactosylxylosylprotein 3-beta-glucuronosyltransferase activity	Prudul26A000750T3	K01724	4a-hydroxytetrahydrobiopterin dehydratase [EC:4.2.1.96]		MA0976.2	Prudul26A032646T1	1897	1908	4.62e-07	TCGCCGCCACCA	Prudul26A000388T1	IPR017937	Thioredoxin, conserved site	Prudul26A000722T1	GO:0005506	Molecular Function:iron ion binding	Prudul26A020208T1	K13899	cystatin-C
MA0571.1	Prudul26A025084T1	895	915	1.9e-06	CGGCTCAGATTCCAAAGTGGA	Prudul26A000315T3	IPR011707	Multicopper oxidase, type 3	Prudul26A000579T1	GO:0009058	Biological Process:biosynthetic process	Prudul26A028705T1	K00058	D-3-phosphoglycerate dehydrogenase / 2-oxoglutarate reductase [EC:1.1.1.95 1.1.1.399]		MA0976.2	Prudul26A024011T1	858	869	4.88e-07	CAGCCGCCACCG	Prudul26A000388T1	IPR036249	Thioredoxin-like superfamily	Prudul26A000722T1	GO:0016705	Molecular Function:oxidoreductase activity, acting on paired donors, with incorporation or reduction of molecular oxygen	Prudul26A028996T1	K12382	saposin
MA0571.1	Prudul26A030695T1	902	922	1.9e-06	CGGCTCAGATTCCAAAGTGGA	Prudul26A000315T3	IPR017761	Laccase	Prudul26A000579T1	GO:0009058	Biological Process:biosynthetic process	Prudul26A005236T1	K12190	ESCRT-II complex subunit VPS36		MA0976.2	Prudul26A007540T1	415	426	5.56e-07	GCGCCGCCACCA	Prudul26A000400T1	IPR032675	Leucine-rich repeat domain superfamily	Prudul26A000722T2	GO:0055114	Biological Process:oxidation-reduction process	Prudul26A011532T1	K08486	syntaxin 1B/2/3
MA0571.1	Prudul26A025400T1	1346	1366	1.9e-06	CGGCTCAGATTCCAAAGTGGA	Prudul26A000315T3	IPR033138	Multicopper oxidases, conserved site	Prudul26A000579T1	GO:0051301	Biological Process:cell division	Prudul26A030118T1	K12197	charged multivesicular body protein 1		MA0976.2	Prudul26A004242T1	951	962	5.56e-07	GCGCCGCCACCA	Prudul26A000401T1	IPR009724	TMEM70 family	Prudul26A000722T2	GO:0020037	Molecular Function:heme binding	Prudul26A017975T1	K08486	syntaxin 1B/2/3
MA0571.1	Prudul26A021408T1	688	708	1.91e-06	CAACACAATTCCCAATCTGCA	Prudul26A000316T1	IPR004263	Exostosin-like	Prudul26A000579T1	GO:0008360	Biological Process:regulation of cell shape	Prudul26A004444T2	K03178	ubiquitin-activating enzyme E1 [EC:6.2.1.45]		MA0976.2	Prudul26A025415T1	1835	1846	5.56e-07	GCGCCGCCACCA	Prudul26A000405T1	IPR001810	F-box domain	Prudul26A000722T2	GO:0005506	Molecular Function:iron ion binding	Prudul26A025219T1	K15292	syntaxin-binding protein 1
MA0571.1	Prudul26A017620T1	1854	1874	1.95e-06	CAACACGAATCCCCAAGAAAA	Prudul26A000318T1	IPR000719	Protein kinase domain	Prudul26A000579T1	GO:0005737	Cellular Component:cytoplasm	Prudul26A001597T1	K12462	Rho GDP-dissociation inhibitor		MA0976.2	Prudul26A021671T1	1370	1381	5.81e-07	CCGCCGCCACGA	Prudul26A000405T1	IPR036047	F-box-like domain superfamily	Prudul26A000722T2	GO:0016705	Molecular Function:oxidoreductase activity, acting on paired donors, with incorporation or reduction of molecular oxygen	Prudul26A020499T1	K08515	vesicle-associated membrane protein 7
MA0571.1	Prudul26A029627T1	1429	1449	1.98e-06	GGGCACAAACCCCCAAAAGAA	Prudul26A000318T1	IPR001611	Leucine-rich repeat	Prudul26A000579T1	GO:0005524	Molecular Function:ATP binding	Prudul26A030341T1	K12462	Rho GDP-dissociation inhibitor		MA0976.2	Prudul26A005265T1	187	198	6.07e-07	CCGCCGCCGCAA	Prudul26A000409T1	IPR013989	Development/cell death domain	Prudul26A000729T1	GO:0005515	Molecular Function:protein binding	Prudul26A009534T1	K01897	long-chain acyl-CoA synthetase [EC:6.2.1.3]
MA0571.1	Prudul26A000941T1	949	969	2e-06	TCACACAGTTCCCAAAACACG	Prudul26A000318T1	IPR008271	Serine/threonine-protein kinase, active site	Prudul26A000579T1	GO:0008764	Molecular Function:UDP-N-acetylmuramoylalanine-D-glutamate ligase activity	Prudul26A014373T1	K00002	alcohol dehydrogenase (NADP+) [EC:1.1.1.2]		MA0976.2	Prudul26A012140T1	1161	1172	6.07e-07	CCGCCGCCGCAA	Prudul26A000409T2	IPR013989	Development/cell death domain	Prudul26A000750T1	GO:0006729	Biological Process:tetrahydrobiopterin biosynthetic process	Prudul26A025090T1	K00036	glucose-6-phosphate 1-dehydrogenase [EC:1.1.1.49 1.1.1.363]
MA0571.1	Prudul26A014603T1	1214	1234	2.03e-06	CTGCACATATACCTAGGTATA	Prudul26A000318T1	IPR011009	Protein kinase-like domain superfamily	Prudul26A000579T1	GO:0016874	Molecular Function:ligase activity	Prudul26A024012T1	K07874	Ras-related protein Rab-1A		MA0976.2	Prudul26A026404T1	1308	1319	6.07e-07	CCGCCGCCGCAA	Prudul26A000416T1	IPR001841	Zinc finger, RING-type	Prudul26A000750T1	GO:0008124	Molecular Function:4-alpha-hydroxytetrahydrobiopterin dehydratase activity	Prudul26A000388T1	K09580	protein disulfide-isomerase A1 [EC:5.3.4.1]
MA0571.1	Prudul26A014281T3	266	286	2.05e-06	GAACTCAGATTCCAATGTGAA	Prudul26A000318T1	IPR013210	Leucine-rich repeat-containing N-terminal, plant-type	Prudul26A000584T1	GO:0006508	Biological Process:proteolysis	Prudul26A016758T1	K07877	Ras-related protein Rab-2A		MA0976.2	Prudul26A002708T1	1737	1748	6.07e-07	CCGCCGCCGCAA	Prudul26A000416T1	IPR008913	Zinc finger, CHY-type	Prudul26A000750T2	GO:0006729	Biological Process:tetrahydrobiopterin biosynthetic process	Prudul26A009781T1	K09580	protein disulfide-isomerase A1 [EC:5.3.4.1]
MA0571.1	Prudul26A014281T2	266	286	2.05e-06	GAACTCAGATTCCAATGTGAA	Prudul26A000318T1	IPR017441	Protein kinase, ATP binding site	Prudul26A000584T1	GO:0006508	Biological Process:proteolysis	Prudul26A019966T1	K07897	Ras-related protein Rab-7A		MA0976.2	Prudul26A016703T2	103	114	6.59e-07	CCGCCGCCACTT	Prudul26A000416T1	IPR012312	Haemerythrin-like	Prudul26A000750T2	GO:0008124	Molecular Function:4-alpha-hydroxytetrahydrobiopterin dehydratase activity	Prudul26A009781T2	K09580	protein disulfide-isomerase A1 [EC:5.3.4.1]
MA0571.1	Prudul26A014281T1	1805	1825	2.05e-06	GAACTCAGATTCCAATGTGAA	Prudul26A000318T1	IPR032675	Leucine-rich repeat domain superfamily	Prudul26A000584T1	GO:0008236	Molecular Function:serine-type peptidase activity	Prudul26A010721T1	K07901	Ras-related protein Rab-8A		MA0976.2	Prudul26A004265T1	116	127	6.59e-07	CCGCCGCCTCCG	Prudul26A000416T1	IPR013083	Zinc finger, RING/FYVE/PHD-type	Prudul26A000750T3	GO:0006729	Biological Process:tetrahydrobiopterin biosynthetic process	Prudul26A029915T1	K04043	molecular chaperone DnaK
MA0571.1	Prudul26A032823T2	927	947	2.07e-06	AGGCACAGATCCCCATCAACT	Prudul26A000320T1	IPR002213	UDP-glucuronosyl/UDP-glucosyltransferase	Prudul26A000594T1	GO:0005515	Molecular Function:protein binding	Prudul26A010721T2	K07901	Ras-related protein Rab-8A		MA0976.2	Prudul26A016703T1	178	189	6.59e-07	CCGCCGCCACTT	Prudul26A000416T1	IPR017921	Zinc finger, CTCHY-type	Prudul26A000750T3	GO:0008124	Molecular Function:4-alpha-hydroxytetrahydrobiopterin dehydratase activity	Prudul26A000947T1	K02358	elongation factor Tu
MA0571.1	Prudul26A032823T1	927	947	2.07e-06	AGGCACAGATCCCCATCAACT	Prudul26A000321T1	IPR000073	Alpha/beta hydrolase fold-1	Prudul26A000597T1	GO:0015074	Biological Process:DNA integration	Prudul26A015512T1	K07901	Ras-related protein Rab-8A		MA0976.2	Prudul26A027995T1	469	480	6.59e-07	CCGCCGCCTCCG	Prudul26A000416T1	IPR037274	Zinc finger, CHY-type superfamily	Prudul26A000763T1	GO:0003677	Molecular Function:DNA binding	Prudul26A011498T1	K07374	tubulin alpha
MA0571.1	Prudul26A017140T1	873	893	2.09e-06	CGATACGTTTCCCGATGCTCA	Prudul26A000321T1	IPR029058	Alpha/Beta hydrolase fold	Prudul26A000597T1	GO:0003676	Molecular Function:nucleic acid binding	Prudul26A015512T2	K07901	Ras-related protein Rab-8A		MA0976.2	Prudul26A005593T1	516	527	6.59e-07	CCGCCGCCTCCG	Prudul26A000416T1	IPR037275	Zinc finger, CTCHY-type superfamily	Prudul26A000764T1	GO:0048364	Biological Process:root development	Prudul26A020130T1	K07375	tubulin beta
MA0571.1	Prudul26A017140T2	873	893	2.09e-06	CGATACGTTTCCCGATGCTCA	Prudul26A000322T1	IPR011990	Tetratricopeptide-like helical domain superfamily	Prudul26A000599T1	GO:0006412	Biological Process:translation	Prudul26A015512T3	K07901	Ras-related protein Rab-8A		MA0976.2	Prudul26A003003T1	541	552	6.59e-07	CCGCCGCCTCCG	Prudul26A000436T1	IPR005150	Cellulose synthase	Prudul26A000764T1	GO:0050355	Molecular Function:triphosphatase activity	Prudul26A020798T1	K07375	tubulin beta
MA0571.1	Prudul26A027387T2	1184	1204	2.1e-06	ATTCACAAATTCCCATGTGCC	Prudul26A000322T1	IPR013026	Tetratricopeptide repeat-containing domain	Prudul26A000599T1	GO:0005622	Cellular Component:intracellular	Prudul26A015512T4	K07901	Ras-related protein Rab-8A		MA0976.2	Prudul26A003082T2	592	603	6.59e-07	CCGCCGCCTCCG	Prudul26A000448T1	IPR000477	Reverse transcriptase domain	Prudul26A000765T1	GO:0015991	Biological Process:ATP hydrolysis coupled proton transport	Prudul26A032641T1	K07375	tubulin beta
MA0571.1	Prudul26A027387T1	1184	1204	2.1e-06	ATTCACAAATTCCCATGTGCC	Prudul26A000346T1	IPR000194	ATPase, F1/V1/A1 complex, alpha/beta subunit, nucleotide-binding domain	Prudul26A000599T1	GO:0005840	Cellular Component:ribosome	Prudul26A004605T1	K07904	Ras-related protein Rab-11A		MA0976.2	Prudul26A022468T1	639	650	6.59e-07	CCGCCGCCTCCG	Prudul26A000450T1	IPR002833	Peptidyl-tRNA hydrolase, PTH2	Prudul26A000765T1	GO:0033179	Cellular Component:proton-transporting V-type ATPase, V0 domain	Prudul26A018608T1	K09493	T-complex protein 1 subunit alpha
MA0571.1	Prudul26A010193T1	424	444	2.1e-06	ATTCACAAATTCCCATGTGCC	Prudul26A000346T1	IPR004100	ATPase, F1/V1/A1 complex, alpha/beta subunit, N-terminal domain	Prudul26A000599T1	GO:0003735	Molecular Function:structural constituent of ribosome	Prudul26A009058T1	K07904	Ras-related protein Rab-11A		MA0976.2	Prudul26A017992T1	643	654	6.59e-07	CCGCCGCCTCCG	Prudul26A000450T1	IPR023476	Peptidyl-tRNA hydrolase II domain superfamily	Prudul26A000765T1	GO:0015078	Molecular Function:proton transmembrane transporter activity	Prudul26A003815T1	K09495	T-complex protein 1 subunit gamma
MA0571.1	Prudul26A021427T1	959	979	2.11e-06	GGGCACAAATTCTCAGATGAA	Prudul26A000346T1	IPR005722	ATP synthase, F1 complex, beta subunit	Prudul26A000610T1	GO:0006457	Biological Process:protein folding	Prudul26A009058T2	K07904	Ras-related protein Rab-11A		MA0976.2	Prudul26A002705T1	708	719	6.59e-07	CCGCCGCCTCCG	Prudul26A000455T1	IPR001048	Aspartate/glutamate/uridylate kinase	Prudul26A000777T1	GO:0055114	Biological Process:oxidation-reduction process	Prudul26A013353T1	K09496	T-complex protein 1 subunit delta
MA0571.1	Prudul26A023902T1	775	795	2.13e-06	CTTCACGGATTCCGAGGGGGA	Prudul26A000346T1	IPR020003	ATPase, alpha/beta subunit, nucleotide-binding domain, active site	Prudul26A000610T1	GO:0042026	Biological Process:protein refolding	Prudul26A013859T1	K07904	Ras-related protein Rab-11A		MA0976.2	Prudul26A025089T2	763	774	6.59e-07	CCGCCGCCTCCG	Prudul26A000455T1	IPR001057	Glutamate/acetylglutamate kinase	Prudul26A000777T1	GO:0020037	Molecular Function:heme binding	Prudul26A013121T1	K09497	T-complex protein 1 subunit epsilon
MA0571.1	Prudul26A014839T1	9	29	2.13e-06	AGGCTCAGATCCCGATTCGAA	Prudul26A000346T1	IPR024034	ATPase, F1/V1 complex, beta/alpha subunit, C-terminal	Prudul26A000610T1	GO:0005737	Cellular Component:cytoplasm	Prudul26A013859T2	K07904	Ras-related protein Rab-11A		MA0976.2	Prudul26A025089T1	763	774	6.59e-07	CCGCCGCCTCCG	Prudul26A000455T1	IPR004662	Acetylglutamate kinase family	Prudul26A000777T1	GO:0005506	Molecular Function:iron ion binding	Prudul26A022826T1	K01278	dipeptidyl-peptidase 4 [EC:3.4.14.5]
MA0571.1	Prudul26A005011T1	830	850	2.13e-06	AGGCTCAGATCCCGATTCGAA	Prudul26A000346T1	IPR027417	P-loop containing nucleoside triphosphate hydrolase	Prudul26A000610T1	GO:0005524	Molecular Function:ATP binding	Prudul26A014542T1	K07904	Ras-related protein Rab-11A		MA0976.2	Prudul26A017475T1	862	873	6.59e-07	CCGCCGCCTCCG	Prudul26A000455T1	IPR036393	Acetylglutamate kinase-like superfamily	Prudul26A000777T1	GO:0016705	Molecular Function:oxidoreductase activity, acting on paired donors, with incorporation or reduction of molecular oxygen	Prudul26A022826T2	K01278	dipeptidyl-peptidase 4 [EC:3.4.14.5]
MA0571.1	Prudul26A020810T1	759	779	2.17e-06	GTGCACGCCTCCCAAGACCTA	Prudul26A000346T1	IPR036121	ATPase, F1/V1/A1 complex, alpha/beta subunit, N-terminal domain superfamily	Prudul26A000610T1	GO:0005524	Molecular Function:ATP binding	Prudul26A016502T1	K07904	Ras-related protein Rab-11A		MA0976.2	Prudul26A025673T1	971	982	6.59e-07	CCGCCGCCTCCG	Prudul26A000455T1	IPR037528	Acetylglutamate kinase ArgB	Prudul26A000783T1	GO:0016740	Molecular Function:transferase activity	Prudul26A007857T1	K17081	prohibitin 2
MA0571.1	Prudul26A016174T1	1146	1166	2.17e-06	GTGCACGCCTCCCAAGACCTA	Prudul26A000350T1	IPR004045	Glutathione S-transferase, N-terminal	Prudul26A000611T1	GO:0051091	Biological Process:positive regulation of DNA-binding transcription factor activity	Prudul26A016502T2	K07904	Ras-related protein Rab-11A		MA0976.2	Prudul26A013570T2	1017	1028	6.59e-07	CCGCCGCCTCCG	Prudul26A000462T1	IPR002553	Clathrin/coatomer adaptor, adaptin-like, N-terminal	Prudul26A000783T2	GO:0016740	Molecular Function:transferase activity	Prudul26A025090T1	K00036	glucose-6-phosphate 1-dehydrogenase [EC:1.1.1.49 1.1.1.363]
MA0571.1	Prudul26A004523T1	1725	1745	2.17e-06	GTGCACGCCTCCCAAGACCTA	Prudul26A000350T1	IPR004046	Glutathione S-transferase, C-terminal	Prudul26A000614T1	GO:0030247	Molecular Function:polysaccharide binding	Prudul26A016502T3	K07904	Ras-related protein Rab-11A		MA0976.2	Prudul26A013570T1	1017	1028	6.59e-07	CCGCCGCCTCCG	Prudul26A000462T1	IPR009028	Coatomer/calthrin adaptor appendage, C-terminal subdomain	Prudul26A000790T2	GO:0005622	Cellular Component:intracellular	Prudul26A000388T1	K09580	protein disulfide-isomerase A1 [EC:5.3.4.1]
MA0571.1	Prudul26A009680T1	1566	1586	2.21e-06	AAACACACCTCCCAAGGCCTA	Prudul26A000350T1	IPR010987	Glutathione S-transferase, C-terminal-like	Prudul26A000622T1	GO:0006537	Biological Process:glutamate biosynthetic process	Prudul26A021319T1	K07904	Ras-related protein Rab-11A		MA0976.2	Prudul26A013570T1	1053	1064	6.59e-07	CCGCCGCCTCCG	Prudul26A000462T1	IPR011989	Armadillo-like helical	Prudul26A000790T2	GO:0008270	Molecular Function:zinc ion binding	Prudul26A009781T1	K09580	protein disulfide-isomerase A1 [EC:5.3.4.1]
MA0571.1	Prudul26A015749T1	205	225	2.21e-06	CTGTACAATTTCCCATGTTAA	Prudul26A000350T1	IPR036249	Thioredoxin-like superfamily	Prudul26A000622T1	GO:0006807	Biological Process:nitrogen compound metabolic process	Prudul26A029811T1	K04392	Ras-related C3 botulinum toxin substrate 1		MA0976.2	Prudul26A013570T2	1053	1064	6.59e-07	CCGCCGCCTCCG	Prudul26A000462T1	IPR012295	TBP domain superfamily	Prudul26A000800T1	GO:0009086	Biological Process:methionine biosynthetic process	Prudul26A009781T2	K09580	protein disulfide-isomerase A1 [EC:5.3.4.1]
MA0571.1	Prudul26A028869T1	2	22	2.22e-06	TGGCTCGAATTCCAAAGTGGA	Prudul26A000350T1	IPR036282	Glutathione S-transferase, C-terminal domain superfamily	Prudul26A000622T1	GO:0055114	Biological Process:oxidation-reduction process	Prudul26A001569T1	K05658	ATP-binding cassette, subfamily B (MDR/TAP), member 1 [EC:7.6.2.2]		MA0976.2	Prudul26A010994T1	1121	1132	6.59e-07	CCGCCGCCTCCG	Prudul26A000462T1	IPR013040	Coatomer, gamma subunit, appendage, Ig-like subdomain	Prudul26A000800T1	GO:0046522	Molecular Function:S-methyl-5-thioribose kinase activity	Prudul26A013432T1	K10802	high mobility group protein B1
MA0571.1	Prudul26A014875T1	9	29	2.22e-06	TGGCTCGAATTCCAAAGTGGA	Prudul26A000350T2	IPR004045	Glutathione S-transferase, N-terminal	Prudul26A000622T1	GO:0003824	Molecular Function:catalytic activity	Prudul26A007944T1	K05658	ATP-binding cassette, subfamily B (MDR/TAP), member 1 [EC:7.6.2.2]		MA0976.2	Prudul26A030815T1	1139	1150	6.59e-07	CCGCCGCCTCCG	Prudul26A000462T1	IPR013041	Clathrin adaptor, appendage, Ig-like subdomain superfamily	Prudul26A000803T1	GO:0046983	Molecular Function:protein dimerization activity	Prudul26A002837T1	K11296	high mobility group protein B3
MA0571.1	Prudul26A014542T1	52	72	2.22e-06	TGGCTCGAATTCCAAAGTGGA	Prudul26A000350T2	IPR004046	Glutathione S-transferase, C-terminal	Prudul26A000622T1	GO:0015930	Molecular Function:glutamate synthase activity	Prudul26A011869T1	K05658	ATP-binding cassette, subfamily B (MDR/TAP), member 1 [EC:7.6.2.2]		MA0976.2	Prudul26A005447T1	1900	1911	6.59e-07	CCGCCGCCACTT	Prudul26A000462T1	IPR016024	Armadillo-type fold	Prudul26A000806T1	GO:0016020	Cellular Component:membrane	Prudul26A029915T1	K04043	molecular chaperone DnaK
MA0571.1	Prudul26A022846T2	195	215	2.22e-06	TGGCTCGAATTCCAAAGTGGA	Prudul26A000350T2	IPR010987	Glutathione S-transferase, C-terminal-like	Prudul26A000622T1	GO:0051536	Molecular Function:iron-sulfur cluster binding	Prudul26A014618T1	K05658	ATP-binding cassette, subfamily B (MDR/TAP), member 1 [EC:7.6.2.2]		MA0976.2	Prudul26A023276T1	103	114	6.85e-07	ACGCCGCCACCG	Prudul26A000462T1	IPR017106	Coatomer gamma subunit	Prudul26A000815T1	GO:0006012	Biological Process:galactose metabolic process	Prudul26A004032T1	K02183	calmodulin
MA0571.1	Prudul26A022846T1	195	215	2.22e-06	TGGCTCGAATTCCAAAGTGGA	Prudul26A000350T2	IPR036249	Thioredoxin-like superfamily	Prudul26A000622T1	GO:0016491	Molecular Function:oxidoreductase activity	Prudul26A016565T1	K05658	ATP-binding cassette, subfamily B (MDR/TAP), member 1 [EC:7.6.2.2]		MA0976.2	Prudul26A021590T1	425	436	6.85e-07	ACGCCGCCACCG	Prudul26A000462T1	IPR032154	Coatomer subunit gamma, C-terminal	Prudul26A000815T1	GO:0003978	Molecular Function:UDP-glucose 4-epimerase activity	Prudul26A004032T2	K02183	calmodulin
MA0571.1	Prudul26A008356T1	196	216	2.22e-06	TGGCTCGAATTCCAAAGTGGA	Prudul26A000350T2	IPR036282	Glutathione S-transferase, C-terminal domain superfamily	Prudul26A000622T1	GO:0016638	Molecular Function:oxidoreductase activity, acting on the CH-NH2 group of donors	Prudul26A024473T1	K05658	ATP-binding cassette, subfamily B (MDR/TAP), member 1 [EC:7.6.2.2]		MA0976.2	Prudul26A016728T1	532	543	6.85e-07	ACGCCGCCACCG	Prudul26A000462T1	IPR037067	Coatomer, gamma subunit, appendage domain superfamily	Prudul26A000820T1	GO:0006281	Biological Process:DNA repair	Prudul26A014991T1	K02183	calmodulin
MA0571.1	Prudul26A032758T1	201	221	2.22e-06	TGGCTCGAATTCCAAAGTGGA	Prudul26A000351T1	IPR012349	FMN-binding split barrel	Prudul26A000622T2	GO:0006537	Biological Process:glutamate biosynthetic process	Prudul26A025024T2	K05658	ATP-binding cassette, subfamily B (MDR/TAP), member 1 [EC:7.6.2.2]		MA0976.2	Prudul26A029204T1	563	574	6.85e-07	ACGCCGCCACCG	Prudul26A000465T1	IPR019557	Aminotransferase-like, plant mobile domain	Prudul26A000820T1	GO:0006974	Biological Process:cellular response to DNA damage stimulus	Prudul26A004164T1	K01803	triosephosphate isomerase (TIM) [EC:5.3.1.1]
MA0571.1	Prudul26A023332T1	376	396	2.22e-06	TGGCTCGAATTCCAAAGTGGA	Prudul26A000355T1	IPR004045	Glutathione S-transferase, N-terminal	Prudul26A000622T2	GO:0006807	Biological Process:nitrogen compound metabolic process	Prudul26A030097T2	K05658	ATP-binding cassette, subfamily B (MDR/TAP), member 1 [EC:7.6.2.2]		MA0976.2	Prudul26A012235T1	577	588	6.85e-07	ACGCCGCCACCG	Prudul26A000465T2	IPR019557	Aminotransferase-like, plant mobile domain	Prudul26A000832T1	GO:0016757	Molecular Function:transferase activity, transferring glycosyl groups	Prudul26A004164T2	K01803	triosephosphate isomerase (TIM) [EC:5.3.1.1]
MA0571.1	Prudul26A007702T1	415	435	2.22e-06	CGGCTCGAATTCCAAAGTGAA	Prudul26A000355T1	IPR036249	Thioredoxin-like superfamily	Prudul26A000622T2	GO:0055114	Biological Process:oxidation-reduction process	Prudul26A010677T1	K05236	coatomer subunit alpha		MA0976.2	Prudul26A015814T1	765	776	6.85e-07	ACGCCGCCACCG	Prudul26A000473T1	IPR007274	Ctr copper transporter	Prudul26A000841T1	GO:0016758	Molecular Function:transferase activity, transferring hexosyl groups	Prudul26A020456T1	K02977	small subunit ribosomal protein S27Ae
MA0571.1	Prudul26A014512T1	420	440	2.22e-06	TGGCTCGAATTCCAAAGTGGA	Prudul26A000358T1	IPR002885	Pentatricopeptide repeat	Prudul26A000622T2	GO:0010181	Molecular Function:FMN binding	Prudul26A010677T2	K05236	coatomer subunit alpha		MA0976.2	Prudul26A031695T2	1663	1674	6.85e-07	ACGCCGCCACCG	Prudul26A000474T1	IPR001471	AP2/ERF domain	Prudul26A000857T1	GO:0003676	Molecular Function:nucleic acid binding	Prudul26A021356T1	K03247	translation initiation factor 3 subunit H
MA0571.1	Prudul26A007607T1	421	441	2.22e-06	TGGCTCGAATTCCAAAGTGGA	Prudul26A000358T1	IPR011990	Tetratricopeptide-like helical domain superfamily	Prudul26A000622T2	GO:0003824	Molecular Function:catalytic activity	Prudul26A019300T1	K13899	cystatin-C		MA0976.2	Prudul26A025423T2	1787	1798	6.85e-07	ACGCCGCCACCG	Prudul26A000474T1	IPR016177	DNA-binding domain superfamily	Prudul26A000859T1	GO:0006629	Biological Process:lipid metabolic process	Prudul26A000947T1	K02358	elongation factor Tu
MA0571.1	Prudul26A018174T1	487	507	2.22e-06	TGGCTCGAATTCCAAAGTGGA	Prudul26A000370T1	IPR005174	Domain unknown function DUF295	Prudul26A000622T2	GO:0050660	Molecular Function:flavin adenine dinucleotide binding	Prudul26A019300T2	K13899	cystatin-C		MA0976.2	Prudul26A025423T1	1787	1798	6.85e-07	ACGCCGCCACCG	Prudul26A000474T1	IPR017392	AP2/ERF transcription factor ERF/PTI6	Prudul26A000862T1	GO:0045017	Biological Process:glycerolipid biosynthetic process	Prudul26A001597T1	K12462	Rho GDP-dissociation inhibitor
MA0571.1	Prudul26A010122T1	516	536	2.22e-06	TGGCTCGAATTCCAAAGTGGA	Prudul26A000370T2	IPR005174	Domain unknown function DUF295	Prudul26A000622T2	GO:0016040	Molecular Function:glutamate synthase (NADH) activity	Prudul26A025246T1	K13899	cystatin-C		MA0976.2	Prudul26A031695T1	1788	1799	6.85e-07	ACGCCGCCACCG	Prudul26A000474T1	IPR036955	AP2/ERF domain superfamily	Prudul26A000862T1	GO:0004144	Molecular Function:diacylglycerol O-acyltransferase activity	Prudul26A015723T1	K07874	Ras-related protein Rab-1A
MA0571.1	Prudul26A031381T1	572	592	2.22e-06	TGGCTCGAATTCCAAAGTGGA	Prudul26A000378T1	IPR011598	Myc-type, basic helix-loop-helix (bHLH) domain	Prudul26A000622T2	GO:0015930	Molecular Function:glutamate synthase activity	Prudul26A014583T1	K10609	cullin 4		MA0976.2	Prudul26A015093T1	78	89	7.1e-07	TCGCCGCCGCCA	Prudul26A000493T1	IPR007081	RNA polymerase Rpb1, domain 5	Prudul26A000862T1	GO:0004144	Molecular Function:diacylglycerol O-acyltransferase activity	Prudul26A024012T1	K07874	Ras-related protein Rab-1A
MA0571.1	Prudul26A014646T1	573	593	2.22e-06	TGGCTCGAATTCCAAAGTGGA	Prudul26A000378T1	IPR025610	Transcription factor MYC/MYB N-terminal	Prudul26A000622T2	GO:0005506	Molecular Function:iron ion binding	Prudul26A028996T1	K12382	saposin		MA0976.2	Prudul26A021772T1	189	200	7.1e-07	TCGCCGCCGCCA	Prudul26A000501T1	IPR000086	NUDIX hydrolase domain	Prudul26A000862T2	GO:0045017	Biological Process:glycerolipid biosynthetic process	Prudul26A007663T1	K07889	Ras-related protein Rab-5C
MA0571.1	Prudul26A015176T2	589	609	2.22e-06	TGGCTCGAATTCCAAAGTGGA	Prudul26A000378T1	IPR036638	Helix-loop-helix DNA-binding domain superfamily	Prudul26A000622T2	GO:0051536	Molecular Function:iron-sulfur cluster binding	Prudul26A001937T1	K08486	syntaxin 1B/2/3		MA0976.2	Prudul26A000455T1	846	857	7.1e-07	TCGCCGCCGCCA	Prudul26A000501T1	IPR015797	NUDIX hydrolase-like domain superfamily	Prudul26A000862T2	GO:0004144	Molecular Function:diacylglycerol O-acyltransferase activity	Prudul26A007663T2	K07889	Ras-related protein Rab-5C
MA0571.1	Prudul26A015176T1	648	668	2.22e-06	TGGCTCGAATTCCAAAGTGGA	Prudul26A000387T1	IPR001117	Multicopper oxidase, type 1	Prudul26A000622T2	GO:0016491	Molecular Function:oxidoreductase activity	Prudul26A010695T1	K08486	syntaxin 1B/2/3		MA0976.2	Prudul26A010248T1	860	871	7.1e-07	TCGCCGCCGCCA	Prudul26A000519T1	IPR001932	PPM-type phosphatase domain	Prudul26A000862T2	GO:0004144	Molecular Function:diacylglycerol O-acyltransferase activity	Prudul26A009058T1	K07904	Ras-related protein Rab-11A
MA0571.1	Prudul26A027420T1	654	674	2.22e-06	TGGCTCGAATTCCAAAGTGGA	Prudul26A000387T1	IPR008972	Cupredoxin	Prudul26A000622T2	GO:0016638	Molecular Function:oxidoreductase activity, acting on the CH-NH2 group of donors	Prudul26A007533T2	K01897	long-chain acyl-CoA synthetase [EC:6.2.1.3]		MA0976.2	Prudul26A008066T1	943	954	7.1e-07	TCGCCGCCGCCA	Prudul26A000519T1	IPR015655	Protein phosphatase 2C family	Prudul26A000889T1	GO:0004523	Molecular Function:RNA-DNA hybrid ribonuclease activity	Prudul26A009058T2	K07904	Ras-related protein Rab-11A
MA0571.1	Prudul26A000904T1	676	696	2.22e-06	TGGCTCGAATTCCAAAGTGGA	Prudul26A000388T1	IPR005788	Disulphide isomerase	Prudul26A000622T2	GO:0016639	Molecular Function:oxidoreductase activity, acting on the CH-NH2 group of donors, NAD or NADP as acceptor	Prudul26A006985T1	K00088	IMP dehydrogenase [EC:1.1.1.205]		MA0976.2	Prudul26A006625T1	1310	1321	7.1e-07	TCGCCGCCGCCA	Prudul26A000519T1	IPR036457	PPM-type phosphatase domain superfamily	Prudul26A000889T1	GO:0003676	Molecular Function:nucleic acid binding	Prudul26A014542T1	K07904	Ras-related protein Rab-11A
MA0571.1	Prudul26A010800T1	734	754	2.22e-06	TGGCTCGAATTCCAAAGTGGA	Prudul26A000388T1	IPR005792	Protein disulphide isomerase	Prudul26A000622T3	GO:0006537	Biological Process:glutamate biosynthetic process	Prudul26A000388T1	K09580	protein disulfide-isomerase A1 [EC:5.3.4.1]		MA0976.2	Prudul26A001652T1	1404	1415	7.1e-07	TCGCCGCCGCCA	Prudul26A000524T1	IPR001214	SET domain	Prudul26A000889T1	GO:0003676	Molecular Function:nucleic acid binding	Prudul26A019929T1	K07904	Ras-related protein Rab-11A
MA0571.1	Prudul26A011784T1	771	791	2.22e-06	TGGCTCGAATTCCAAAGTGGA	Prudul26A000388T1	IPR013766	Thioredoxin domain	Prudul26A000622T3	GO:0006807	Biological Process:nitrogen compound metabolic process	Prudul26A000610T1	K04077	chaperonin GroEL		MA0976.2	Prudul26A001652T2	1404	1415	7.1e-07	TCGCCGCCGCCA	Prudul26A000524T1	IPR003616	Post-SET domain	Prudul26A000900T1	GO:0005515	Molecular Function:protein binding	Prudul26A021319T1	K07904	Ras-related protein Rab-11A
MA0571.1	Prudul26A000173T1	871	891	2.22e-06	TGGCTCGAATTCCAAAGTGGA	Prudul26A000388T1	IPR017937	Thioredoxin, conserved site	Prudul26A000622T3	GO:0055114	Biological Process:oxidation-reduction process	Prudul26A004882T1	K04077	chaperonin GroEL		MA0976.2	Prudul26A011003T1	1709	1720	7.1e-07	TCGCCGCCGCCA	Prudul26A000524T1	IPR006560	AWS domain	Prudul26A000904T1	GO:0005525	Molecular Function:GTP binding	Prudul26A022462T1	K04392	Ras-related C3 botulinum toxin substrate 1
MA0571.1	Prudul26A014262T1	957	977	2.22e-06	TGGCTCGAATTCCAAAGTGGA	Prudul26A000388T1	IPR036249	Thioredoxin-like superfamily	Prudul26A000622T3	GO:0003824	Molecular Function:catalytic activity	Prudul26A008218T1	K07374	tubulin alpha		MA0976.2	Prudul26A017636T1	1709	1720	7.1e-07	TCGCCGCCGCCA	Prudul26A000524T1	IPR018289	MULE transposase domain	Prudul26A000904T1	GO:0003924	Molecular Function:GTPase activity	Prudul26A022462T2	K04392	Ras-related C3 botulinum toxin substrate 1
MA0571.1	Prudul26A024898T1	988	1008	2.22e-06	TGGCTCGAATTCCAAAGTGGA	Prudul26A000402T1	IPR009768	Microtubule-associated protein 70	Prudul26A000622T3	GO:0015930	Molecular Function:glutamate synthase activity	Prudul26A011170T1	K07374	tubulin alpha		MA0976.2	Prudul26A003331T1	1788	1799	7.1e-07	TCGCCGCCGCCA	Prudul26A000531T1	IPR001969	Aspartic peptidase, active site	Prudul26A000913T1	GO:0016758	Molecular Function:transferase activity, transferring hexosyl groups	Prudul26A003384T1	K10352	myosin heavy chain
MA0571.1	Prudul26A000997T1	1006	1026	2.22e-06	TGGCTCGAATTCCAAAGTGGA	Prudul26A000407T1	IPR002213	UDP-glucuronosyl/UDP-glucosyltransferase	Prudul26A000622T3	GO:0051536	Molecular Function:iron-sulfur cluster binding	Prudul26A023909T1	K09490	heat shock 70kDa protein 5		MA0976.2	Prudul26A009099T1	237	248	7.62e-07	CCGCCGCCACAT	Prudul26A000531T1	IPR021109	Aspartic peptidase domain superfamily	Prudul26A000919T1	GO:0016788	Molecular Function:hydrolase activity, acting on ester bonds	Prudul26A020130T1	K07375	tubulin beta
MA0571.1	Prudul26A020425T1	1011	1031	2.22e-06	TGGCTCGAATTCCAAAGTGGA	Prudul26A000413T1	IPR000326	Phosphatidic acid phosphatase type 2/haloperoxidase	Prudul26A000622T3	GO:0016491	Molecular Function:oxidoreductase activity	Prudul26A000610T1	K04077	chaperonin GroEL		MA0976.2	Prudul26A013625T1	401	412	7.62e-07	CAGCCGCCGCCG	Prudul26A000544T1	IPR036259	MFS transporter superfamily	Prudul26A000941T1	GO:0006355	Biological Process:regulation of transcription, DNA-templated	Prudul26A020798T1	K07375	tubulin beta
MA0571.1	Prudul26A030551T1	1055	1075	2.22e-06	TGGCTCGAATTCCAAAGTGGA	Prudul26A000413T1	IPR036938	Phosphatidic acid phosphatase type 2/haloperoxidase superfamily	Prudul26A000622T3	GO:0016638	Molecular Function:oxidoreductase activity, acting on the CH-NH2 group of donors	Prudul26A004882T1	K04077	chaperonin GroEL		MA0976.2	Prudul26A005988T1	524	535	7.62e-07	CAGCCGCCGCCG	Prudul26A000556T1	IPR000719	Protein kinase domain	Prudul26A000941T1	GO:0003677	Molecular Function:DNA binding	Prudul26A032641T1	K07375	tubulin beta
MA0571.1	Prudul26A030839T2	1080	1100	2.22e-06	TGGCTCGAATTCCAAAGTGGA	Prudul26A000414T1	IPR000326	Phosphatidic acid phosphatase type 2/haloperoxidase	Prudul26A000622T3	GO:0016639	Molecular Function:oxidoreductase activity, acting on the CH-NH2 group of donors, NAD or NADP as acceptor	Prudul26A021338T1	K09494	T-complex protein 1 subunit beta		MA0976.2	Prudul26A017609T1	871	882	7.62e-07	CCGCCGCCACAT	Prudul26A000556T1	IPR008271	Serine/threonine-protein kinase, active site	Prudul26A000941T1	GO:0003700	Molecular Function:DNA-binding transcription factor activity	Prudul26A018608T1	K09493	T-complex protein 1 subunit alpha
MA0571.1	Prudul26A030839T1	1080	1100	2.22e-06	TGGCTCGAATTCCAAAGTGGA	Prudul26A000414T1	IPR036938	Phosphatidic acid phosphatase type 2/haloperoxidase superfamily	Prudul26A000622T4	GO:0006537	Biological Process:glutamate biosynthetic process	Prudul26A021338T2	K09494	T-complex protein 1 subunit beta		MA0976.2	Prudul26A028665T1	1373	1384	7.62e-07	CAGCCGCCGCCG	Prudul26A000556T1	IPR011009	Protein kinase-like domain superfamily	Prudul26A000947T1	GO:0006414	Biological Process:translational elongation	Prudul26A003815T1	K09495	T-complex protein 1 subunit gamma
MA0571.1	Prudul26A014027T2	1157	1177	2.22e-06	TGGCTCGAATTCCAAAGTGGA	Prudul26A000425T1	IPR032675	Leucine-rich repeat domain superfamily	Prudul26A000622T4	GO:0006807	Biological Process:nitrogen compound metabolic process	Prudul26A018336T1	K09495	T-complex protein 1 subunit gamma		MA0976.2	Prudul26A028789T1	1500	1511	7.62e-07	CCGCCGCCACAT	Prudul26A000556T1	IPR017441	Protein kinase, ATP binding site	Prudul26A000947T1	GO:0005622	Cellular Component:intracellular	Prudul26A013353T1	K09496	T-complex protein 1 subunit delta
MA0571.1	Prudul26A014027T1	1157	1177	2.22e-06	TGGCTCGAATTCCAAAGTGGA	Prudul26A000438T1	IPR008480	Protein of unknown function DUF761, plant	Prudul26A000622T4	GO:0055114	Biological Process:oxidation-reduction process	Prudul26A025059T1	K09495	T-complex protein 1 subunit gamma		MA0976.2	Prudul26A008834T1	1829	1840	7.62e-07	CCGCCGCCACAT	Prudul26A000556T2	IPR000719	Protein kinase domain	Prudul26A000947T1	GO:0005525	Molecular Function:GTP binding	Prudul26A013121T1	K09497	T-complex protein 1 subunit epsilon
MA0571.1	Prudul26A021287T1	1272	1292	2.22e-06	TGGCTCGAATTCCAAAGTGGA	Prudul26A000444T1	IPR036910	High mobility group box domain superfamily	Prudul26A000622T4	GO:0003824	Molecular Function:catalytic activity	Prudul26A026730T1	K09495	T-complex protein 1 subunit gamma		MA0976.2	Prudul26A009596T1	146	157	7.83e-07	GCGCCGCCGCCA	Prudul26A000556T2	IPR008271	Serine/threonine-protein kinase, active site	Prudul26A000947T1	GO:0005525	Molecular Function:GTP binding	Prudul26A012702T1	K00522	ferritin heavy chain [EC:1.16.3.2]
MA0571.1	Prudul26A004765T1	1294	1314	2.22e-06	TGGCTCGAATTCCAAAGTGGA	Prudul26A000446T1	IPR001841	Zinc finger, RING-type	Prudul26A000622T4	GO:0015930	Molecular Function:glutamate synthase activity	Prudul26A031323T1	K09495	T-complex protein 1 subunit gamma		MA0976.2	Prudul26A033042T1	470	481	7.83e-07	GCGCCGCCGCCA	Prudul26A000556T2	IPR011009	Protein kinase-like domain superfamily	Prudul26A000947T1	GO:0003924	Molecular Function:GTPase activity	Prudul26A022762T1	K00522	ferritin heavy chain [EC:1.16.3.2]
MA0571.1	Prudul26A009484T1	1312	1332	2.22e-06	TGGCTCGAATTCCAAAGTGGA	Prudul26A000446T1	IPR013083	Zinc finger, RING/FYVE/PHD-type	Prudul26A000622T4	GO:0051536	Molecular Function:iron-sulfur cluster binding	Prudul26A013353T1	K09496	T-complex protein 1 subunit delta		MA0976.2	Prudul26A007857T1	1637	1648	7.83e-07	GCGCCGCCGCCA	Prudul26A000556T2	IPR017441	Protein kinase, ATP binding site	Prudul26A000947T1	GO:0003746	Molecular Function:translation elongation factor activity	Prudul26A022762T2	K00522	ferritin heavy chain [EC:1.16.3.2]
MA0571.1	Prudul26A024618T1	1415	1435	2.22e-06	TGGCTCGAATTCCAAAGTGGA	Prudul26A000446T1	IPR022170	E3 Ubiquitin ligase, GIDE-type	Prudul26A000622T4	GO:0016491	Molecular Function:oxidoreductase activity	Prudul26A013121T1	K09497	T-complex protein 1 subunit epsilon		MA0976.2	Prudul26A005186T1	2	13	8.15e-07	CAGCCGCCACCA	Prudul26A000556T3	IPR000719	Protein kinase domain	Prudul26A000949T1	GO:0006468	Biological Process:protein phosphorylation	Prudul26A022762T3	K00522	ferritin heavy chain [EC:1.16.3.2]
MA0571.1	Prudul26A011187T1	1420	1440	2.22e-06	TGGCTCGAATTCCAAAGTGGA	Prudul26A000447T1	IPR001005	SANT/Myb domain	Prudul26A000622T4	GO:0016638	Molecular Function:oxidoreductase activity, acting on the CH-NH2 group of donors	Prudul26A010777T1	K01810	glucose-6-phosphate isomerase [EC:5.3.1.9]		MA0976.2	Prudul26A022755T1	31	42	8.15e-07	CAGCCGCCACCA	Prudul26A000556T3	IPR008271	Serine/threonine-protein kinase, active site	Prudul26A000949T1	GO:0005524	Molecular Function:ATP binding	Prudul26A025090T1	K00036	glucose-6-phosphate 1-dehydrogenase [EC:1.1.1.49 1.1.1.363]
MA0571.1	Prudul26A017823T1	1468	1488	2.22e-06	TGGCTCGAATTCCAAAGTGGA	Prudul26A000447T1	IPR009057	Homeobox-like domain superfamily	Prudul26A000634T1	GO:0005509	Molecular Function:calcium ion binding	Prudul26A000584T1	K01278	dipeptidyl-peptidase 4 [EC:3.4.14.5]		MA0976.2	Prudul26A009547T2	241	252	8.15e-07	CAGCCGCCACCA	Prudul26A000556T3	IPR011009	Protein kinase-like domain superfamily	Prudul26A000949T1	GO:0004672	Molecular Function:protein kinase activity	Prudul26A000388T1	K09580	protein disulfide-isomerase A1 [EC:5.3.4.1]
MA0571.1	Prudul26A009267T1	1516	1536	2.22e-06	TGGCTCGAATTCCAAAGTGGA	Prudul26A000447T1	IPR015495	Myb-like transcription factor	Prudul26A000636T1	GO:0006511	Biological Process:ubiquitin-dependent protein catabolic process	Prudul26A022826T1	K01278	dipeptidyl-peptidase 4 [EC:3.4.14.5]		MA0976.2	Prudul26A020270T1	665	676	8.15e-07	CAGCCGCCACCA	Prudul26A000556T3	IPR017441	Protein kinase, ATP binding site	Prudul26A000950T1	GO:0015074	Biological Process:DNA integration	Prudul26A009781T1	K09580	protein disulfide-isomerase A1 [EC:5.3.4.1]
MA0571.1	Prudul26A008303T1	1521	1541	2.22e-06	TGGCTCGAATTCCAAAGTGGA	Prudul26A000447T1	IPR017930	Myb domain	Prudul26A000636T1	GO:0031625	Molecular Function:ubiquitin protein ligase binding	Prudul26A022826T2	K01278	dipeptidyl-peptidase 4 [EC:3.4.14.5]		MA0976.2	Prudul26A007502T1	1117	1128	8.15e-07	CAGCCGCCACCA	Prudul26A000556T4	IPR000719	Protein kinase domain	Prudul26A000950T1	GO:0000943	Cellular Component:retrotransposon nucleocapsid	Prudul26A009781T2	K09580	protein disulfide-isomerase A1 [EC:5.3.4.1]
MA0571.1	Prudul26A016520T1	1554	1574	2.22e-06	TGGCTCGAATTCCAAAGTGGA	Prudul26A000448T1	IPR000477	Reverse transcriptase domain	Prudul26A000646T1	GO:0006412	Biological Process:translation	Prudul26A000388T1	K09580	protein disulfide-isomerase A1 [EC:5.3.4.1]		MA0976.2	Prudul26A007803T1	1180	1191	8.15e-07	CAGCCGCCACCA	Prudul26A000556T4	IPR008271	Serine/threonine-protein kinase, active site	Prudul26A000950T1	GO:0003676	Molecular Function:nucleic acid binding	Prudul26A000571T1	K01834	2,3-bisphosphoglycerate-dependent phosphoglycerate mutase [EC:5.4.2.11]
MA0571.1	Prudul26A019303T1	1562	1582	2.22e-06	TGGCTCGAATTCCAAAGTGGA	Prudul26A000450T1	IPR002833	Peptidyl-tRNA hydrolase, PTH2	Prudul26A000646T1	GO:0005622	Cellular Component:intracellular	Prudul26A013432T1	K10802	high mobility group protein B1		MA0976.2	Prudul26A010729T1	1541	1552	8.15e-07	CAGCCGCCACCA	Prudul26A000556T4	IPR011009	Protein kinase-like domain superfamily	Prudul26A000966T1	GO:0030001	Biological Process:metal ion transport	Prudul26A026031T1	K01834	2,3-bisphosphoglycerate-dependent phosphoglycerate mutase [EC:5.4.2.11]
MA0571.1	Prudul26A014934T1	1628	1648	2.22e-06	CGGCTCGAATTCCAAAGTGAA	Prudul26A000450T1	IPR023476	Peptidyl-tRNA hydrolase II domain superfamily	Prudul26A000646T1	GO:0005840	Cellular Component:ribosome	Prudul26A005236T1	K12190	ESCRT-II complex subunit VPS36		MA0976.2	Prudul26A000449T1	1609	1620	8.15e-07	CAGCCGCCACCA	Prudul26A000556T4	IPR017441	Protein kinase, ATP binding site	Prudul26A000966T1	GO:0055085	Biological Process:transmembrane transport	Prudul26A026031T2	K01834	2,3-bisphosphoglycerate-dependent phosphoglycerate mutase [EC:5.4.2.11]
MA0571.1	Prudul26A017909T1	1643	1663	2.22e-06	TGGCTCGAATTCCAAAGTGGA	Prudul26A000452T1	IPR005828	Major facilitator, sugar transporter-like	Prudul26A000646T1	GO:0003735	Molecular Function:structural constituent of ribosome	Prudul26A030118T1	K12197	charged multivesicular body protein 1		MA0976.2	Prudul26A000297T1	39	50	8.4e-07	CTGCCGCCACCG	Prudul26A000556T5	IPR000719	Protein kinase domain	Prudul26A000966T1	GO:0071577	Biological Process:zinc ion transmembrane transport	Prudul26A007663T1	K07889	Ras-related protein Rab-5C
MA0571.1	Prudul26A018295T1	1762	1782	2.22e-06	TGGCTCGAATTCCAAAGTGGA	Prudul26A000452T1	IPR005829	Sugar transporter, conserved site	Prudul26A000661T2	GO:0055114	Biological Process:oxidation-reduction process	Prudul26A004444T2	K03178	ubiquitin-activating enzyme E1 [EC:6.2.1.45]		MA0976.2	Prudul26A000013T1	414	425	8.4e-07	CTGCCGCCACCG	Prudul26A000556T5	IPR008271	Serine/threonine-protein kinase, active site	Prudul26A000966T1	GO:0016021	Cellular Component:integral component of membrane	Prudul26A007663T2	K07889	Ras-related protein Rab-5C
MA0571.1	Prudul26A028556T1	1794	1814	2.22e-06	TGGCTCGAATTCCAAAGTGGA	Prudul26A000452T1	IPR020846	Major facilitator superfamily domain	Prudul26A000661T2	GO:0020037	Molecular Function:heme binding	Prudul26A021356T1	K03247	translation initiation factor 3 subunit H		MA0976.2	Prudul26A029191T1	651	662	8.4e-07	CTGCCGCCACCG	Prudul26A000556T5	IPR011009	Protein kinase-like domain superfamily	Prudul26A000966T1	GO:0016020	Cellular Component:membrane	Prudul26A022462T1	K04392	Ras-related C3 botulinum toxin substrate 1
MA0571.1	Prudul26A025031T1	10	30	2.22e-06	TGGCTCGAATTCCAAAGTGGA	Prudul26A000452T1	IPR036259	MFS transporter superfamily	Prudul26A000661T2	GO:0005506	Molecular Function:iron ion binding	Prudul26A023670T1	K17301	coatomer subunit beta		MA0976.2	Prudul26A031453T1	1434	1445	8.4e-07	CTGCCGCCACCG	Prudul26A000556T5	IPR017441	Protein kinase, ATP binding site	Prudul26A000966T1	GO:0046873	Molecular Function:metal ion transmembrane transporter activity	Prudul26A022462T2	K04392	Ras-related C3 botulinum toxin substrate 1
MA0571.1	Prudul26A024967T1	519	539	2.22e-06	CGGCTCGAATTCCAAAGTGAA	Prudul26A000466T1	IPR028226	Protein LIN37	Prudul26A000661T2	GO:0016705	Molecular Function:oxidoreductase activity, acting on paired donors, with incorporation or reduction of molecular oxygen	Prudul26A027581T4	K17302	coatomer subunit beta'		MA0976.2	Prudul26A011767T1	296	307	8.92e-07	TCGCCGCCACCT	Prudul26A000563T1	IPR000109	Proton-dependent oligopeptide transporter family	Prudul26A000966T1	GO:0005385	Molecular Function:zinc ion transmembrane transporter activity	Prudul26A004164T1	K01803	triosephosphate isomerase (TIM) [EC:5.3.1.1]
MA0571.1	Prudul26A014221T1	1689	1709	2.23e-06	TCGCACGTGTCCCAAAGTGGG	Prudul26A000474T1	IPR001471	AP2/ERF domain	Prudul26A000672T1	GO:0003676	Molecular Function:nucleic acid binding	Prudul26A029343T1	K17302	coatomer subunit beta'		MA0976.2	Prudul26A002467T1	488	499	8.92e-07	TCGCCGCCACCT	Prudul26A000563T1	IPR036259	MFS transporter superfamily	Prudul26A000967T1	GO:0000160	Biological Process:phosphorelay signal transduction system	Prudul26A004164T2	K01803	triosephosphate isomerase (TIM) [EC:5.3.1.1]
MA0571.1	Prudul26A021387T1	1055	1075	2.23e-06	TCGCACGTGTCCCAAAGTGGG	Prudul26A000474T1	IPR016177	DNA-binding domain superfamily	Prudul26A000687T1	GO:0016747	Molecular Function:transferase activity, transferring acyl groups other than amino-acyl groups	Prudul26A029343T2	K17302	coatomer subunit beta'		MA0976.2	Prudul26A023334T1	1591	1602	8.92e-07	TCGCCGCCACCT	Prudul26A000570T1	IPR011205	Uncharacterised conserved protein UCP015417, vWA	Prudul26A000974T1	GO:0006468	Biological Process:protein phosphorylation	Prudul26A000571T1	K01834	2,3-bisphosphoglycerate-dependent phosphoglycerate mutase [EC:5.4.2.11]
MA0571.1	Prudul26A031921T1	1697	1717	2.25e-06	GGGCACAAGTCCCAAAATAGA	Prudul26A000474T1	IPR017392	AP2/ERF transcription factor ERF/PTI6	Prudul26A000688T1	GO:0006468	Biological Process:protein phosphorylation	Prudul26A029343T3	K17302	coatomer subunit beta'		MA0976.2	Prudul26A010085T1	573	584	9.18e-07	CCGCCGCCGCTT	Prudul26A000570T1	IPR024553	Domain of unknown function DUF2828	Prudul26A000974T1	GO:0005524	Molecular Function:ATP binding	Prudul26A026031T1	K01834	2,3-bisphosphoglycerate-dependent phosphoglycerate mutase [EC:5.4.2.11]
MA0571.1	Prudul26A023396T1	655	675	2.25e-06	GGGCACAAGTCCCAAAATAGA	Prudul26A000474T1	IPR036955	AP2/ERF domain superfamily	Prudul26A000688T1	GO:0005524	Molecular Function:ATP binding	Prudul26A001597T1	K12462	Rho GDP-dissociation inhibitor		MA0976.2	Prudul26A014209T1	630	641	9.18e-07	CCGCCGCCGCTT	Prudul26A000571T1	IPR001345	Phosphoglycerate/bisphosphoglycerate mutase, active site	Prudul26A000974T1	GO:0005524	Molecular Function:ATP binding	Prudul26A026031T2	K01834	2,3-bisphosphoglycerate-dependent phosphoglycerate mutase [EC:5.4.2.11]
MA0571.1	Prudul26A025141T1	679	699	2.25e-06	GAACACAGATTCCGATCTAAA	Prudul26A000484T1	IPR005150	Cellulose synthase	Prudul26A000688T1	GO:0005524	Molecular Function:ATP binding	Prudul26A030341T1	K12462	Rho GDP-dissociation inhibitor		MA0976.2	Prudul26A016507T1	954	965	9.18e-07	CCGCCGCCGCTT	Prudul26A000571T1	IPR005952	Phosphoglycerate mutase 1	Prudul26A000974T1	GO:0004672	Molecular Function:protein kinase activity	Prudul26A004164T1	K01803	triosephosphate isomerase (TIM) [EC:5.3.1.1]
MA0571.1	Prudul26A018959T1	1165	1185	2.25e-06	GGGCACAAGTCCCAAAATAGA	Prudul26A000484T1	IPR029044	Nucleotide-diphospho-sugar transferases	Prudul26A000688T1	GO:0030246	Molecular Function:carbohydrate binding	Prudul26A024012T1	K07874	Ras-related protein Rab-1A		MA0976.2	Prudul26A028833T1	1161	1172	9.18e-07	CCGCCGCCGCTT	Prudul26A000571T1	IPR013078	Histidine phosphatase superfamily, clade-1	Prudul26A000974T2	GO:0006468	Biological Process:protein phosphorylation	Prudul26A004164T2	K01803	triosephosphate isomerase (TIM) [EC:5.3.1.1]
MA0571.1	Prudul26A006753T1	256	276	2.27e-06	GGACACATGTCCCGAGGGTTT	Prudul26A000495T1	IPR003854	Gibberellin regulated protein	Prudul26A000688T1	GO:0004672	Molecular Function:protein kinase activity	Prudul26A016758T1	K07877	Ras-related protein Rab-2A		MA0976.2	Prudul26A020513T1	89	100	9.39e-07	ACGCCGCCGCCG	Prudul26A000571T1	IPR029033	Histidine phosphatase superfamily	Prudul26A000974T2	GO:0005524	Molecular Function:ATP binding	Prudul26A026217T1	K09060	plant G-box-binding factor
MA0571.1	Prudul26A026141T1	307	327	2.27e-06	GGACACATGTCCCGAGGGTTT	Prudul26A000495T2	IPR003854	Gibberellin regulated protein	Prudul26A000697T1	GO:0016021	Cellular Component:integral component of membrane	Prudul26A022221T1	K07893	Ras-related protein Rab-6A		MA0976.2	Prudul26A029614T1	382	393	9.39e-07	ACGCCGCCGCCG	Prudul26A000594T1	IPR000626	Ubiquitin domain	Prudul26A000974T2	GO:0005524	Molecular Function:ATP binding	Prudul26A003353T1	K14432	ABA responsive element binding factor
MA0571.1	Prudul26A022235T1	826	846	2.27e-06	GGACACATGTCCCGAGGGTTT	Prudul26A000497T1	IPR021410	The fantastic four family	Prudul26A000697T1	GO:0004252	Molecular Function:serine-type endopeptidase activity	Prudul26A019966T1	K07897	Ras-related protein Rab-7A		MA0976.2	Prudul26A028382T1	1064	1075	9.39e-07	ACGCCGCCGCCG	Prudul26A000594T1	IPR019954	Ubiquitin conserved site	Prudul26A000974T2	GO:0004672	Molecular Function:protein kinase activity	Prudul26A003353T2	K14432	ABA responsive element binding factor
MA0571.1	Prudul26A012588T1	952	972	2.27e-06	CCGCACAGTTTCCCAAGGTGT	Prudul26A000499T1	IPR001451	Hexapeptide repeat	Prudul26A000701T1	GO:0006566	Biological Process:threonine metabolic process	Prudul26A010721T1	K07901	Ras-related protein Rab-8A		MA0976.2	Prudul26A019820T1	83	94	9.64e-07	GCGCCGCCACCT	Prudul26A000594T1	IPR019956	Ubiquitin	Prudul26A000974T3	GO:0006468	Biological Process:protein phosphorylation	Prudul26A003353T3	K14432	ABA responsive element binding factor
MA0571.1	Prudul26A019589T1	104	124	2.27e-06	GGACACATGTCCCGAGGGTTT	Prudul26A000499T1	IPR011004	Trimeric LpxA-like superfamily	Prudul26A000701T1	GO:0005524	Molecular Function:ATP binding	Prudul26A010721T2	K07901	Ras-related protein Rab-8A		MA0976.2	Prudul26A025962T1	215	226	9.64e-07	GCGCCGCCACCT	Prudul26A000594T1	IPR029071	Ubiquitin-like domain superfamily	Prudul26A000974T3	GO:0005524	Molecular Function:ATP binding	Prudul26A003353T4	K14432	ABA responsive element binding factor
MA0571.1	Prudul26A023648T1	273	293	2.27e-06	GGACACATGTCCCGAGGGTTT	Prudul26A000499T2	IPR001451	Hexapeptide repeat	Prudul26A000701T1	GO:0005524	Molecular Function:ATP binding	Prudul26A015512T1	K07901	Ras-related protein Rab-8A		MA0976.2	Prudul26A020515T1	765	776	9.64e-07	GCGCCGCCACCT	Prudul26A000607T1	IPR003819	TauD/TfdA-like domain	Prudul26A000974T3	GO:0005524	Molecular Function:ATP binding	Prudul26A010424T2	K14432	ABA responsive element binding factor
MA0571.1	Prudul26A008582T1	273	293	2.27e-06	GGACACATGTCCCGAGGGTTT	Prudul26A000499T2	IPR011004	Trimeric LpxA-like superfamily	Prudul26A000701T1	GO:0004413	Molecular Function:homoserine kinase activity	Prudul26A015512T2	K07901	Ras-related protein Rab-8A		MA0976.2	Prudul26A016414T1	1458	1469	9.64e-07	GCGCCGCCACCT	Prudul26A000609T1	IPR023610	Phosphatidylinositol-4-phosphate 5-kinase	Prudul26A000974T3	GO:0004672	Molecular Function:protein kinase activity	Prudul26A010424T3	K14432	ABA responsive element binding factor
MA0571.1	Prudul26A008189T1	1084	1104	2.27e-06	CAGCTCAGATACCGAGGTGAC	Prudul26A000505T1	IPR001611	Leucine-rich repeat	Prudul26A000722T1	GO:0055114	Biological Process:oxidation-reduction process	Prudul26A015512T3	K07901	Ras-related protein Rab-8A		MA0976.2	Prudul26A020519T1	1458	1469	9.64e-07	GCGCCGCCACCT	Prudul26A000626T1	IPR003347	JmjC domain	Prudul26A000999T1	GO:0019464	Biological Process:glycine decarboxylation via glycine cleavage system	Prudul26A013919T1	K14432	ABA responsive element binding factor
MA0571.1	Prudul26A012135T1	1590	1610	2.27e-06	CTGCACAAATCCTCATGCACT	Prudul26A000505T1	IPR002182	NB-ARC	Prudul26A000722T1	GO:0020037	Molecular Function:heme binding	Prudul26A015512T4	K07901	Ras-related protein Rab-8A		MA0976.2	Prudul26A002821T1	1037	1048	9.85e-07	CGGCCGCCACCG	Prudul26A000626T1	IPR014977	WRC domain	Prudul26A000999T1	GO:0005960	Cellular Component:glycine cleavage complex	Prudul26A013919T2	K14432	ABA responsive element binding factor
MA0571.1	Prudul26A030831T1	831	851	2.28e-06	TCACACACTCCCCTAGGCCCA	Prudul26A000505T1	IPR027417	P-loop containing nucleoside triphosphate hydrolase	Prudul26A000722T1	GO:0005506	Molecular Function:iron ion binding	Prudul26A004605T1	K07904	Ras-related protein Rab-11A		MA0976.2	Prudul26A010203T1	1374	1385	9.85e-07	CGGCCGCCACCG	Prudul26A000626T2	IPR003347	JmjC domain	Prudul26A001002T1	GO:0006281	Biological Process:DNA repair	Prudul26A003741T1	K20557	transcription factor VIP1
MA0571.1	Prudul26A027876T1	1098	1118	2.28e-06	GCATACATATCCCAATGTAGA	Prudul26A000505T1	IPR032675	Leucine-rich repeat domain superfamily	Prudul26A000722T1	GO:0016705	Molecular Function:oxidoreductase activity, acting on paired donors, with incorporation or reduction of molecular oxygen	Prudul26A009058T1	K07904	Ras-related protein Rab-11A		MA0976.2	Prudul26A024501T1	3	14	1.01e-06	CCGCCGCCTCCA	Prudul26A000626T2	IPR014977	WRC domain	Prudul26A001002T1	GO:0006284	Biological Process:base-excision repair	Prudul26A029331T1	K20557	transcription factor VIP1
MA0571.1	Prudul26A012763T1	879	899	2.34e-06	CGGCTCGGATTCCAAAGTGGA	Prudul26A000505T2	IPR001611	Leucine-rich repeat	Prudul26A000722T2	GO:0055114	Biological Process:oxidation-reduction process	Prudul26A009058T2	K07904	Ras-related protein Rab-11A		MA0976.2	Prudul26A033064T1	72	83	1.01e-06	CCGCCGCCTCCA	Prudul26A000652T1	IPR000626	Ubiquitin domain	Prudul26A001002T1	GO:0006289	Biological Process:nucleotide-excision repair	Prudul26A020905T1	K12126	phytochrome-interacting factor 3
MA0571.1	Prudul26A030503T3	1001	1021	2.34e-06	CGGCTCGGATTCCAAAGTGGA	Prudul26A000505T2	IPR002182	NB-ARC	Prudul26A000722T2	GO:0020037	Molecular Function:heme binding	Prudul26A013859T1	K07904	Ras-related protein Rab-11A		MA0976.2	Prudul26A021374T1	351	362	1.01e-06	CCGCCGCCTCCA	Prudul26A000652T1	IPR022617	Rad60/SUMO-like domain	Prudul26A001002T1	GO:0003906	Molecular Function:DNA-(apurinic or apyrimidinic site) endonuclease activity	Prudul26A020905T2	K12126	phytochrome-interacting factor 3
MA0571.1	Prudul26A030503T2	1269	1289	2.34e-06	CGGCTCGGATTCCAAAGTGGA	Prudul26A000505T2	IPR027417	P-loop containing nucleoside triphosphate hydrolase	Prudul26A000722T2	GO:0005506	Molecular Function:iron ion binding	Prudul26A013859T2	K07904	Ras-related protein Rab-11A		MA0976.2	Prudul26A015307T1	380	391	1.01e-06	CCGCCGCCTCCA	Prudul26A000652T1	IPR029071	Ubiquitin-like domain superfamily	Prudul26A001002T1	GO:0003684	Molecular Function:damaged DNA binding	Prudul26A020905T3	K12126	phytochrome-interacting factor 3
MA0571.1	Prudul26A030503T1	1269	1289	2.34e-06	CGGCTCGGATTCCAAAGTGGA	Prudul26A000505T2	IPR032675	Leucine-rich repeat domain superfamily	Prudul26A000722T2	GO:0016705	Molecular Function:oxidoreductase activity, acting on paired donors, with incorporation or reduction of molecular oxygen	Prudul26A014542T1	K07904	Ras-related protein Rab-11A		MA0976.2	Prudul26A017732T1	378	389	1.01e-06	CCGCCGCCTCCA	Prudul26A000654T1	IPR001810	F-box domain	Prudul26A001002T1	GO:0016799	Molecular Function:hydrolase activity, hydrolyzing N-glycosyl compounds	Prudul26A013616T1	K13422	transcription factor MYC2
MA0571.1	Prudul26A026024T1	1732	1752	2.34e-06	TGTCACGGATTCCAAAGGGGA	Prudul26A000507T2	IPR002885	Pentatricopeptide repeat	Prudul26A000727T1	GO:0006470	Biological Process:protein dephosphorylation	Prudul26A016502T1	K07904	Ras-related protein Rab-11A		MA0976.2	Prudul26A020773T1	395	406	1.01e-06	CCGCCGCCTCCA	Prudul26A000654T1	IPR025886	Phloem protein 2-like	Prudul26A001002T1	GO:0003676	Molecular Function:nucleic acid binding	Prudul26A022612T1	K07466	replication factor A1
MA0571.1	Prudul26A018400T1	1062	1082	2.34e-06	TGTCACGGATTCCAAAGGGGA	Prudul26A000507T2	IPR011990	Tetratricopeptide-like helical domain superfamily	Prudul26A000727T1	GO:0004722	Molecular Function:protein serine/threonine phosphatase activity	Prudul26A016502T2	K07904	Ras-related protein Rab-11A		MA0976.2	Prudul26A009723T2	708	719	1.01e-06	CCGCCGCCTCCA	Prudul26A000654T1	IPR036047	F-box-like domain superfamily	Prudul26A001002T1	GO:0008534	Molecular Function:oxidized purine nucleobase lesion DNA N-glycosylase activity	Prudul26A014558T1	K09191	general transcription factor IIIA
MA0571.1	Prudul26A011466T3	189	209	2.35e-06	TTACACAGATCCCCATCCAAG	Prudul26A000515T1	IPR012337	Ribonuclease H-like superfamily	Prudul26A000729T1	GO:0005515	Molecular Function:protein binding	Prudul26A016502T3	K07904	Ras-related protein Rab-11A		MA0976.2	Prudul26A009723T1	708	719	1.01e-06	CCGCCGCCTCCA	Prudul26A000657T1	IPR003439	ABC transporter-like	Prudul26A001002T1	GO:0008270	Molecular Function:zinc ion binding	Prudul26A014558T2	K09191	general transcription factor IIIA
MA0571.1	Prudul26A011466T2	189	209	2.35e-06	TTACACAGATCCCCATCCAAG	Prudul26A000515T1	IPR036397	Ribonuclease H superfamily	Prudul26A000733T1	GO:0006508	Biological Process:proteolysis	Prudul26A021319T1	K07904	Ras-related protein Rab-11A		MA0976.2	Prudul26A021237T1	905	916	1.01e-06	CCGCCGCCTCCA	Prudul26A000657T1	IPR011527	ABC transporter type 1, transmembrane domain	Prudul26A001017T1	GO:0006355	Biological Process:regulation of transcription, DNA-templated	Prudul26A014558T3	K09191	general transcription factor IIIA
MA0571.1	Prudul26A011466T1	189	209	2.35e-06	TTACACAGATCCCCATCCAAG	Prudul26A000533T1	IPR002109	Glutaredoxin	Prudul26A000733T1	GO:0004185	Molecular Function:serine-type carboxypeptidase activity	Prudul26A029811T1	K04392	Ras-related C3 botulinum toxin substrate 1		MA0976.2	Prudul26A012581T1	1804	1815	1.01e-06	CCGCCGCCTCCA	Prudul26A000657T1	IPR017871	ABC transporter, conserved site	Prudul26A001017T1	GO:0003690	Molecular Function:double-stranded DNA binding	Prudul26A018103T1	K09250	cellular nucleic acid-binding protein
MA0571.1	Prudul26A032046T1	1703	1723	2.36e-06	TTGCACACCTCCCAAGACTTA	Prudul26A000533T1	IPR011905	Glutaredoxin-like, plant II	Prudul26A000733T2	GO:0006508	Biological Process:proteolysis	Prudul26A024512T1	K04536	guanine nucleotide-binding protein G(I)/G(S)/G(T) subunit beta-1		MA0976.2	Prudul26A023268T1	1931	1942	1.01e-06	CCGCCGCCTCCA	Prudul26A000657T1	IPR027417	P-loop containing nucleoside triphosphate hydrolase	Prudul26A001018T1	GO:0003677	Molecular Function:DNA binding	Prudul26A018354T1	K09250	cellular nucleic acid-binding protein
MA0571.1	Prudul26A021512T2	330	350	2.38e-06	GCGTACGGTCCCCCAGGACCA	Prudul26A000533T1	IPR014025	Glutaredoxin subgroup	Prudul26A000733T2	GO:0004185	Molecular Function:serine-type carboxypeptidase activity	Prudul26A008257T1	K17260	actin-related protein 2		MA0976.2	Prudul26A014668T2	132	143	1.06e-06	CCGCCGCCGCAT	Prudul26A000657T1	IPR036640	ABC transporter type 1, transmembrane domain superfamily	Prudul26A001018T1	GO:0008270	Molecular Function:zinc ion binding	Prudul26A009108T1	K09338	homeobox-leucine zipper protein
MA0571.1	Prudul26A021512T1	330	350	2.38e-06	GCGTACGGTCCCCCAGGACCA	Prudul26A000533T1	IPR036249	Thioredoxin-like superfamily	Prudul26A000738T1	GO:0006355	Biological Process:regulation of transcription, DNA-templated	Prudul26A032474T1	K11340	actin-like protein 6A		MA0976.2	Prudul26A014668T1	132	143	1.06e-06	CCGCCGCCGCAT	Prudul26A000657T2	IPR003439	ABC transporter-like	Prudul26A001020T1	GO:0005524	Molecular Function:ATP binding	Prudul26A009108T2	K09338	homeobox-leucine zipper protein
MA0571.1	Prudul26A030703T1	977	997	2.42e-06	TGACACACCTCCCAAAGAGTA	Prudul26A000541T1	IPR002495	Glycosyl transferase, family 8	Prudul26A000738T1	GO:0003676	Molecular Function:nucleic acid binding	Prudul26A003384T1	K10352	myosin heavy chain		MA0976.2	Prudul26A014668T3	132	143	1.06e-06	CCGCCGCCGCAT	Prudul26A000657T2	IPR011527	ABC transporter type 1, transmembrane domain	Prudul26A001020T1	GO:0004386	Molecular Function:helicase activity	Prudul26A012839T3	K09338	homeobox-leucine zipper protein
MA0571.1	Prudul26A010577T1	988	1008	2.42e-06	GCACACATTTTCCCATGAATA	Prudul26A000541T1	IPR029044	Nucleotide-diphospho-sugar transferases	Prudul26A000738T1	GO:0008270	Molecular Function:zinc ion binding	Prudul26A000610T1	K04077	chaperonin GroEL		MA0976.2	Prudul26A008286T1	95	106	1.09e-06	ACGCCGCCACCA	Prudul26A000657T2	IPR017871	ABC transporter, conserved site	Prudul26A001020T1	GO:0003676	Molecular Function:nucleic acid binding	Prudul26A018700T1	K09338	homeobox-leucine zipper protein
MA0571.1	Prudul26A001524T1	1090	1110	2.42e-06	TTGCACATTTTCCAAGTTGTT	Prudul26A000546T1	IPR006153	Cation/H+ exchanger	Prudul26A000741T1	GO:0006355	Biological Process:regulation of transcription, DNA-templated	Prudul26A004882T1	K04077	chaperonin GroEL		MA0976.2	Prudul26A004967T1	114	125	1.09e-06	ACGCCGCCACCA	Prudul26A000657T2	IPR027417	P-loop containing nucleoside triphosphate hydrolase	Prudul26A001027T1	GO:0006364	Biological Process:rRNA processing	Prudul26A020115T1	K09338	homeobox-leucine zipper protein
MA0571.1	Prudul26A014808T1	869	889	2.44e-06	CCACACAAATACCCATATGCA	Prudul26A000546T1	IPR038770	Sodium/solute symporter superfamily	Prudul26A000741T1	GO:0003676	Molecular Function:nucleic acid binding	Prudul26A021338T1	K09494	T-complex protein 1 subunit beta		MA0976.2	Prudul26A032819T1	1124	1135	1.09e-06	ACGCCGCCACCA	Prudul26A000657T2	IPR036640	ABC transporter type 1, transmembrane domain superfamily	Prudul26A001027T1	GO:0032040	Cellular Component:small-subunit processome	Prudul26A033106T1	K09338	homeobox-leucine zipper protein
MA0571.1	Prudul26A022218T1	27	47	2.46e-06	CAGCACATTTCCCAAGTTAAT	Prudul26A000550T1	IPR006527	F-box associated domain, type 1	Prudul26A000741T1	GO:0008270	Molecular Function:zinc ion binding	Prudul26A021338T2	K09494	T-complex protein 1 subunit beta		MA0976.2	Prudul26A000230T1	1124	1135	1.09e-06	ACGCCGCCACCA	Prudul26A000657T3	IPR003439	ABC transporter-like	Prudul26A001027T1	GO:0005515	Molecular Function:protein binding	Prudul26A009708T1	K09377	cysteine and glycine-rich protein
MA0571.1	Prudul26A006448T1	1379	1399	2.47e-06	GCACACAAATTCCAACGCCAA	Prudul26A000550T1	IPR011043	Galactose oxidase/kelch, beta-propeller	Prudul26A000742T1	GO:0000160	Biological Process:phosphorelay signal transduction system	Prudul26A018336T1	K09495	T-complex protein 1 subunit gamma		MA0976.2	Prudul26A022178T1	1771	1782	1.09e-06	ACGCCGCCACCA	Prudul26A000657T3	IPR011527	ABC transporter type 1, transmembrane domain	Prudul26A001041T1	GO:0006355	Biological Process:regulation of transcription, DNA-templated	Prudul26A009708T2	K09377	cysteine and glycine-rich protein
MA0571.1	Prudul26A024741T1	746	766	2.48e-06	TGTCACGGATCCCCACGAGAT	Prudul26A000550T1	IPR017451	F-box associated interaction domain	Prudul26A000742T1	GO:0016310	Biological Process:phosphorylation	Prudul26A025059T1	K09495	T-complex protein 1 subunit gamma		MA0976.2	Prudul26A022009T1	67	78	1.12e-06	CAGCCGCCGCCA	Prudul26A000657T3	IPR017871	ABC transporter, conserved site	Prudul26A001041T1	GO:0003677	Molecular Function:DNA binding	Prudul26A010856T1	K09377	cysteine and glycine-rich protein
MA0571.1	Prudul26A013174T1	624	644	2.5e-06	CGGCTCAAATTCCAAAGCGAA	Prudul26A000556T2	IPR000719	Protein kinase domain	Prudul26A000742T1	GO:0007165	Biological Process:signal transduction	Prudul26A026730T1	K09495	T-complex protein 1 subunit gamma		MA0976.2	Prudul26A007008T1	195	206	1.12e-06	CAGCCGCCGCCA	Prudul26A000657T3	IPR027417	P-loop containing nucleoside triphosphate hydrolase	Prudul26A001042T1	GO:0006468	Biological Process:protein phosphorylation	Prudul26A010856T2	K09377	cysteine and glycine-rich protein
MA0571.1	Prudul26A009639T1	1331	1351	2.53e-06	CGTCACGAATTCCGAGGTAGT	Prudul26A000556T2	IPR008271	Serine/threonine-protein kinase, active site	Prudul26A000742T1	GO:0000155	Molecular Function:phosphorelay sensor kinase activity	Prudul26A031323T1	K09495	T-complex protein 1 subunit gamma		MA0976.2	Prudul26A003063T1	346	357	1.12e-06	CAGCCGCCGCCA	Prudul26A000657T3	IPR036640	ABC transporter type 1, transmembrane domain superfamily	Prudul26A001042T1	GO:0005524	Molecular Function:ATP binding	Prudul26A010856T3	K09377	cysteine and glycine-rich protein
MA0571.1	Prudul26A026909T3	860	880	2.54e-06	GGGCACAAGTCCCCAAAAGCA	Prudul26A000556T2	IPR011009	Protein kinase-like domain superfamily	Prudul26A000742T1	GO:0016772	Molecular Function:transferase activity, transferring phosphorus-containing groups	Prudul26A013353T1	K09496	T-complex protein 1 subunit delta		MA0976.2	Prudul26A021654T1	442	453	1.12e-06	CAGCCGCCGCCA	Prudul26A000658T1	IPR004864	Late embryogenesis abundant protein, LEA_2 subgroup	Prudul26A001042T1	GO:0005524	Molecular Function:ATP binding	Prudul26A017486T1	K09377	cysteine and glycine-rich protein
MA0571.1	Prudul26A026909T1	944	964	2.54e-06	GGGCACAAGTCCCCAAAAGCA	Prudul26A000556T2	IPR017441	Protein kinase, ATP binding site	Prudul26A000750T1	GO:0006729	Biological Process:tetrahydrobiopterin biosynthetic process	Prudul26A013121T1	K09497	T-complex protein 1 subunit epsilon		MA0976.2	Prudul26A022265T1	483	494	1.12e-06	CAGCCGCCGCCA	Prudul26A000667T1	IPR002108	Actin-depolymerising factor homology domain	Prudul26A001042T1	GO:0005515	Molecular Function:protein binding	Prudul26A017486T2	K09377	cysteine and glycine-rich protein
MA0571.1	Prudul26A026909T2	1107	1127	2.54e-06	GGGCACAAGTCCCCAAAAGCA	Prudul26A000556T3	IPR000719	Protein kinase domain	Prudul26A000750T1	GO:0008124	Molecular Function:4-alpha-hydroxytetrahydrobiopterin dehydratase activity	Prudul26A027609T1	K01648	ATP citrate (pro-S)-lyase [EC:2.3.3.8]		MA0976.2	Prudul26A010806T1	508	519	1.12e-06	CAGCCGCCGCCA	Prudul26A000667T1	IPR017904	ADF/Cofilin	Prudul26A001042T1	GO:0004672	Molecular Function:protein kinase activity	Prudul26A004301T1	K06620	transcription factor E2F3
MA0571.1	Prudul26A024049T1	240	260	2.55e-06	AGGCACAATTTCCCAAACCAT	Prudul26A000556T3	IPR008271	Serine/threonine-protein kinase, active site	Prudul26A000750T2	GO:0006729	Biological Process:tetrahydrobiopterin biosynthetic process	Prudul26A030024T1	K01648	ATP citrate (pro-S)-lyase [EC:2.3.3.8]		MA0976.2	Prudul26A023635T1	576	587	1.12e-06	CAGCCGCCGCCA	Prudul26A000667T1	IPR029006	ADF-H/Gelsolin-like domain superfamily	Prudul26A001052T1	GO:0046080	Biological Process:dUTP metabolic process	Prudul26A004301T2	K06620	transcription factor E2F3
MA0571.1	Prudul26A024049T2	240	260	2.55e-06	AGGCACAATTTCCCAAACCAT	Prudul26A000556T3	IPR011009	Protein kinase-like domain superfamily	Prudul26A000750T2	GO:0008124	Molecular Function:4-alpha-hydroxytetrahydrobiopterin dehydratase activity	Prudul26A000388T1	K09580	protein disulfide-isomerase A1 [EC:5.3.4.1]		MA0976.2	Prudul26A005572T2	741	752	1.12e-06	CAGCCGCCGCCA	Prudul26A000671T1	IPR011989	Armadillo-like helical	Prudul26A001052T1	GO:0004170	Molecular Function:dUTP diphosphatase activity	Prudul26A031888T1	K09391	transcription factor E2F7/8
MA0571.1	Prudul26A019538T2	96	116	2.61e-06	CGTCACAAATTCCGAGGCAAG	Prudul26A000556T3	IPR017441	Protein kinase, ATP binding site	Prudul26A000750T3	GO:0006729	Biological Process:tetrahydrobiopterin biosynthetic process	Prudul26A030040T1	K15377	solute carrier family 44 (choline transporter-like protein), member 2/4/5		MA0976.2	Prudul26A019838T1	831	842	1.12e-06	CAGCCGCCGCCA	Prudul26A000671T1	IPR013878	Mo25-like	Prudul26A001063T1	GO:1901642	Biological Process:nucleoside transmembrane transport	Prudul26A031888T2	K09391	transcription factor E2F7/8
MA0571.1	Prudul26A019538T3	96	116	2.61e-06	CGTCACAAATTCCGAGGCAAG	Prudul26A000556T4	IPR000719	Protein kinase domain	Prudul26A000750T3	GO:0008124	Molecular Function:4-alpha-hydroxytetrahydrobiopterin dehydratase activity	Prudul26A028965T1	K03257	translation initiation factor 4A		MA0976.2	Prudul26A005572T1	889	900	1.12e-06	CAGCCGCCGCCA	Prudul26A000671T1	IPR016024	Armadillo-type fold	Prudul26A001063T1	GO:0016021	Cellular Component:integral component of membrane	Prudul26A008216T1	K09419	heat shock transcription factor, other eukaryote
MA0571.1	Prudul26A019538T1	96	116	2.61e-06	CGTCACAAATTCCGAGGCAAG	Prudul26A000556T4	IPR008271	Serine/threonine-protein kinase, active site	Prudul26A000759T1	GO:0016554	Biological Process:cytidine to uridine editing	Prudul26A028965T2	K03257	translation initiation factor 4A		MA0976.2	Prudul26A001586T1	1239	1250	1.12e-06	CAGCCGCCGCCA	Prudul26A000673T1	IPR019547	B domain of TMEM189, localisation domain	Prudul26A001063T1	GO:0005337	Molecular Function:nucleoside transmembrane transporter activity	Prudul26A000188T1	K09422	transcription factor MYB, plant
MA0571.1	Prudul26A001000T1	1071	1091	2.64e-06	GTTCACAATTCCCAATATAAT	Prudul26A000556T4	IPR011009	Protein kinase-like domain superfamily	Prudul26A000759T1	GO:0003676	Molecular Function:nucleic acid binding	Prudul26A028965T3	K03257	translation initiation factor 4A		MA0976.2	Prudul26A001027T1	13	24	1.14e-06	CTGCCGCCGCCG	Prudul26A000681T1	IPR001296	Glycosyl transferase, family 1	Prudul26A001072T1	GO:0055114	Biological Process:oxidation-reduction process	Prudul26A002155T1	K09422	transcription factor MYB, plant
MA0571.1	Prudul26A004631T1	445	465	2.67e-06	CGTCACAAATTCCAATGGGAA	Prudul26A000556T4	IPR017441	Protein kinase, ATP binding site	Prudul26A000775T1	GO:0005515	Molecular Function:protein binding	Prudul26A010677T1	K05236	coatomer subunit alpha		MA0976.2	Prudul26A014746T1	128	139	1.14e-06	CTGCCGCCGCCG	Prudul26A000681T1	IPR031814	ALG11 mannosyltransferase, N-terminal	Prudul26A001072T1	GO:0020037	Molecular Function:heme binding	Prudul26A002155T2	K09422	transcription factor MYB, plant
MA0571.1	Prudul26A013125T1	445	465	2.67e-06	CGTCACAAATTCCAATGGGAA	Prudul26A000556T5	IPR000719	Protein kinase domain	Prudul26A000781T1	GO:0000062	Molecular Function:fatty-acyl-CoA binding	Prudul26A010677T2	K05236	coatomer subunit alpha		MA0976.2	Prudul26A004910T1	149	160	1.14e-06	CTGCCGCCGCCG	Prudul26A000684T1	IPR004265	Dirigent protein	Prudul26A001072T1	GO:0005506	Molecular Function:iron ion binding	Prudul26A003573T1	K09422	transcription factor MYB, plant
MA0571.1	Prudul26A030307T1	1468	1488	2.73e-06	AAGTACAGTTTCCAAGGTGTG	Prudul26A000556T5	IPR008271	Serine/threonine-protein kinase, active site	Prudul26A000815T1	GO:0006012	Biological Process:galactose metabolic process	Prudul26A022221T1	K07893	Ras-related protein Rab-6A		MA0976.2	Prudul26A004910T2	149	160	1.14e-06	CTGCCGCCGCCG	Prudul26A000684T2	IPR004265	Dirigent protein	Prudul26A001072T1	GO:0016705	Molecular Function:oxidoreductase activity, acting on paired donors, with incorporation or reduction of molecular oxygen	Prudul26A003573T2	K09422	transcription factor MYB, plant
MA0571.1	Prudul26A014915T1	1433	1453	2.76e-06	GGGCACAAGTCCCAAAATTGA	Prudul26A000556T5	IPR011009	Protein kinase-like domain superfamily	Prudul26A000815T1	GO:0003978	Molecular Function:UDP-glucose 4-epimerase activity	Prudul26A019966T1	K07897	Ras-related protein Rab-7A		MA0976.2	Prudul26A025032T1	402	413	1.14e-06	CTGCCGCCGCCG	Prudul26A000694T1	IPR018170	Aldo/keto reductase, conserved site	Prudul26A001080T1	GO:0006506	Biological Process:GPI anchor biosynthetic process	Prudul26A003573T3	K09422	transcription factor MYB, plant
MA0571.1	Prudul26A026261T1	775	795	2.78e-06	GCACACGCTCACCCATGTGCC	Prudul26A000556T5	IPR017441	Protein kinase, ATP binding site	Prudul26A000829T1	GO:0008270	Molecular Function:zinc ion binding	Prudul26A029811T1	K04392	Ras-related C3 botulinum toxin substrate 1		MA0976.2	Prudul26A032819T1	581	592	1.14e-06	CTGCCGCCGCCG	Prudul26A000694T1	IPR020471	Aldo/keto reductase	Prudul26A001080T1	GO:0016021	Cellular Component:integral component of membrane	Prudul26A007398T1	K09422	transcription factor MYB, plant
MA0571.1	Prudul26A010134T1	111	131	2.78e-06	TAACACAAATCCCAAAGAATT	Prudul26A000567T1	IPR005027	Glycosyl transferase, family 43	Prudul26A000837T1	GO:0003677	Molecular Function:DNA binding	Prudul26A027609T1	K01648	ATP citrate (pro-S)-lyase [EC:2.3.3.8]		MA0976.2	Prudul26A000230T1	581	592	1.14e-06	CTGCCGCCGCCG	Prudul26A000694T1	IPR023210	NADP-dependent oxidoreductase domain	Prudul26A001080T1	GO:0016746	Molecular Function:transferase activity, transferring acyl groups	Prudul26A012897T1	K09422	transcription factor MYB, plant
MA0571.1	Prudul26A015854T1	587	607	2.84e-06	CGACACAGATACCAAACTGAA	Prudul26A000567T1	IPR029044	Nucleotide-diphospho-sugar transferases	Prudul26A000837T1	GO:0046983	Molecular Function:protein dimerization activity	Prudul26A030024T1	K01648	ATP citrate (pro-S)-lyase [EC:2.3.3.8]		MA0976.2	Prudul26A020380T1	600	611	1.14e-06	CTGCCGCCGCCG	Prudul26A000694T1	IPR036812	NADP-dependent oxidoreductase domain superfamily	Prudul26A001105T1	GO:0008612	Biological Process:peptidyl-lysine modification to peptidyl-hypusine	Prudul26A013787T1	K09422	transcription factor MYB, plant
MA0571.1	Prudul26A019642T1	898	918	2.84e-06	CGACACAGATACCAAACTGAA	Prudul26A000567T2	IPR005027	Glycosyl transferase, family 43	Prudul26A000838T1	GO:0016020	Cellular Component:membrane	Prudul26A024512T1	K04536	guanine nucleotide-binding protein G(I)/G(S)/G(T) subunit beta-1		MA0976.2	Prudul26A028801T1	1135	1146	1.14e-06	CTGCCGCCGCCG	Prudul26A000701T1	IPR000870	Homoserine kinase	Prudul26A001105T2	GO:0008612	Biological Process:peptidyl-lysine modification to peptidyl-hypusine	Prudul26A017326T1	K09422	transcription factor MYB, plant
MA0571.1	Prudul26A008494T4	1482	1502	2.85e-06	GCTCACAGTTCCTCATGTCCT	Prudul26A000567T2	IPR029044	Nucleotide-diphospho-sugar transferases	Prudul26A000841T1	GO:0016758	Molecular Function:transferase activity, transferring hexosyl groups	Prudul26A013627T1	K14431	transcription factor TGA		MA0976.2	Prudul26A018354T1	1805	1816	1.14e-06	CTGCCGCCGCCG	Prudul26A000701T1	IPR006203	GHMP kinase, ATP-binding, conserved site	Prudul26A001120T1	GO:0030145	Molecular Function:manganese ion binding	Prudul26A018094T1	K09422	transcription factor MYB, plant
MA0571.1	Prudul26A008494T2	1482	1502	2.85e-06	GCTCACAGTTCCTCATGTCCT	Prudul26A000575T1	IPR004252	Probable transposase, Ptta/En/Spm, plant	Prudul26A000842T1	GO:0005524	Molecular Function:ATP binding	Prudul26A013627T2	K14431	transcription factor TGA		MA0976.2	Prudul26A027098T1	1878	1889	1.14e-06	CTGCCGCCGCCG	Prudul26A000701T1	IPR006204	GHMP kinase N-terminal domain	Prudul26A001120T1	GO:0045735	Molecular Function:nutrient reservoir activity	Prudul26A021061T1	K09422	transcription factor MYB, plant
MA0571.1	Prudul26A008494T1	1482	1502	2.85e-06	GCTCACAGTTCCTCATGTCCT	Prudul26A000579T1	IPR005762	UDP-N-acetylmuramoylalanine-D-glutamate ligase	Prudul26A000842T1	GO:0005524	Molecular Function:ATP binding	Prudul26A009611T1	K09060	plant G-box-binding factor		MA0976.2	Prudul26A006338T1	1919	1930	1.14e-06	CTGCCGCCGCCG	Prudul26A000701T1	IPR013750	GHMP kinase, C-terminal domain	Prudul26A001137T1	GO:0006355	Biological Process:regulation of transcription, DNA-templated	Prudul26A021360T1	K09422	transcription factor MYB, plant
MA0571.1	Prudul26A008494T3	1482	1502	2.85e-06	GCTCACAGTTCCTCATGTCCT	Prudul26A000579T1	IPR013221	Mur ligase, central	Prudul26A000842T1	GO:0004003	Molecular Function:ATP-dependent DNA helicase activity	Prudul26A017634T1	K16241	transcription factor HY5		MA0976.2	Prudul26A032187T1	1977	1988	1.14e-06	CTGCCGCCGCCG	Prudul26A000701T1	IPR014721	Ribosomal protein S5 domain 2-type fold, subgroup	Prudul26A001137T1	GO:0003690	Molecular Function:double-stranded DNA binding	Prudul26A026146T1	K09422	transcription factor MYB, plant
MA0571.1	Prudul26A008017T1	1639	1659	2.88e-06	ACGCACAGTCCCCAATCTGTT	Prudul26A000579T1	IPR036565	Mur-like, catalytic domain superfamily	Prudul26A000842T1	GO:0003677	Molecular Function:DNA binding	Prudul26A017634T2	K16241	transcription factor HY5		MA0976.2	Prudul26A013407T1	1969	1980	1.14e-06	CTGCCGCCGCCG	Prudul26A000701T1	IPR020568	Ribosomal protein S5 domain 2-type fold	Prudul26A001155T1	GO:0004523	Molecular Function:RNA-DNA hybrid ribonuclease activity	Prudul26A028754T1	K09422	transcription factor MYB, plant
MA0571.1	Prudul26A025309T1	1380	1400	2.9e-06	CGGCTCGGATTCCAAAGCAAA	Prudul26A000579T1	IPR036615	Mur ligase, C-terminal domain superfamily	Prudul26A000842T1	GO:0016787	Molecular Function:hydrolase activity	Prudul26A013919T1	K14432	ABA responsive element binding factor		MA0976.2	Prudul26A033015T4	481	492	1.17e-06	TCGCCGCCACTG	Prudul26A000701T1	IPR036554	GHMP kinase, C-terminal domain superfamily	Prudul26A001155T1	GO:0003676	Molecular Function:nucleic acid binding	Prudul26A031738T1	K09422	transcription factor MYB, plant
MA0571.1	Prudul26A005056T1	1277	1297	2.9e-06	GGGCACATCTCCCCAGACAGT	Prudul26A000584T1	IPR001375	Peptidase S9, prolyl oligopeptidase, catalytic domain	Prudul26A000853T1	GO:0005975	Biological Process:carbohydrate metabolic process	Prudul26A013919T2	K14432	ABA responsive element binding factor		MA0976.2	Prudul26A033015T2	777	788	1.17e-06	TCGCCGCCACTG	Prudul26A000713T1	IPR000717	Proteasome component (PCI) domain	Prudul26A001155T1	GO:0003676	Molecular Function:nucleic acid binding	Prudul26A032830T1	K09422	transcription factor MYB, plant
MA0571.1	Prudul26A005056T2	1277	1297	2.9e-06	GGGCACATCTCCCCAGACAGT	Prudul26A000584T1	IPR002469	Dipeptidylpeptidase IV, N-terminal domain	Prudul26A000853T1	GO:0019318	Biological Process:hexose metabolic process	Prudul26A013919T3	K14432	ABA responsive element binding factor		MA0976.2	Prudul26A033015T3	777	788	1.17e-06	TCGCCGCCACTG	Prudul26A000713T1	IPR005062	SAC3/GANP/THP3	Prudul26A001174T1	GO:0055114	Biological Process:oxidation-reduction process	Prudul26A012582T1	K09260	MADS-box transcription enhancer factor 2A
MA0571.1	Prudul26A009590T1	199	219	2.92e-06	GCACACGAATCCCAAAATTTT	Prudul26A000584T1	IPR029058	Alpha/Beta hydrolase fold	Prudul26A000853T1	GO:0030246	Molecular Function:carbohydrate binding	Prudul26A000378T1	K13422	transcription factor MYC2		MA0976.2	Prudul26A031096T1	850	861	1.17e-06	TCGCCGCCACTG	Prudul26A000715T1	IPR000222	PPM-type phosphatase, divalent cation binding	Prudul26A001174T1	GO:0004488	Molecular Function:methylenetetrahydrofolate dehydrogenase (NADP+) activity	Prudul26A014863T1	K09260	MADS-box transcription enhancer factor 2A
MA0571.1	Prudul26A023784T1	990	1010	2.92e-06	TAGCACAAACCCCAAAATTCA	Prudul26A000584T1	IPR038554	Dipeptidylpeptidase IV, N-terminal domain superfamily	Prudul26A000853T1	GO:0003824	Molecular Function:catalytic activity	Prudul26A005810T1	K07466	replication factor A1		MA0976.2	Prudul26A019219T1	1430	1441	1.17e-06	TCGCCGCCACTG	Prudul26A000715T1	IPR001932	PPM-type phosphatase domain	Prudul26A001174T1	GO:0004488	Molecular Function:methylenetetrahydrofolate dehydrogenase (NADP+) activity	Prudul26A028157T1	K09260	MADS-box transcription enhancer factor 2A
MA0571.1	Prudul26A000720T1	745	765	2.93e-06	CGGCTCGGTTTCCAAAGCGGA	Prudul26A000594T1	IPR000626	Ubiquitin domain	Prudul26A000853T1	GO:0016853	Molecular Function:isomerase activity	Prudul26A019663T1	K07466	replication factor A1		MA0976.2	Prudul26A003995T1	1947	1958	1.17e-06	TCGCCGCCACTG	Prudul26A000715T1	IPR015655	Protein phosphatase 2C family	Prudul26A001174T2	GO:0055114	Biological Process:oxidation-reduction process	Prudul26A020939T1	K09264	MADS-box transcription factor, plant
MA0571.1	Prudul26A009782T1	1647	1667	2.95e-06	GCGCTCGCATCCCCAAGCGGG	Prudul26A000594T1	IPR019954	Ubiquitin conserved site	Prudul26A000853T1	GO:0016853	Molecular Function:isomerase activity	Prudul26A028911T1	K07466	replication factor A1		MA0976.2	Prudul26A000455T1	817	828	1.2e-06	CCGCCGCCACTC	Prudul26A000715T1	IPR036457	PPM-type phosphatase domain superfamily	Prudul26A001174T2	GO:0004488	Molecular Function:methylenetetrahydrofolate dehydrogenase (NADP+) activity	Prudul26A024386T1	K09264	MADS-box transcription factor, plant
MA0571.1	Prudul26A008169T1	71	91	2.98e-06	TAATACGCATCCCAAAGTTAA	Prudul26A000594T1	IPR019956	Ubiquitin	Prudul26A000856T1	GO:0005515	Molecular Function:protein binding	Prudul26A028911T2	K07466	replication factor A1		MA0976.2	Prudul26A014079T1	803	814	1.22e-06	CCGCCGCCATCG	Prudul26A000722T1	IPR001128	Cytochrome P450	Prudul26A001174T2	GO:0004488	Molecular Function:methylenetetrahydrofolate dehydrogenase (NADP+) activity	Prudul26A024273T1	K08064	nuclear transcription factor Y, alpha
MA0571.1	Prudul26A022087T1	1874	1894	3e-06	GAATACATTTCCCAAAGCCCA	Prudul26A000594T1	IPR029071	Ubiquitin-like domain superfamily	Prudul26A000863T1	GO:0006355	Biological Process:regulation of transcription, DNA-templated	Prudul26A014868T1	K10779	transcriptional regulator ATRX [EC:3.6.4.12]		MA0976.2	Prudul26A032862T1	237	248	1.25e-06	CTGCCGCCACCA	Prudul26A000722T1	IPR002401	Cytochrome P450, E-class, group I	Prudul26A001174T3	GO:0055114	Biological Process:oxidation-reduction process	Prudul26A024273T2	K08064	nuclear transcription factor Y, alpha
MA0571.1	Prudul26A006439T1	309	329	3.05e-06	TGGCTCGAATTCCAAAGCGGA	Prudul26A000597T1	IPR001584	Integrase, catalytic core	Prudul26A000863T1	GO:0003677	Molecular Function:DNA binding	Prudul26A020746T1	K09191	general transcription factor IIIA		MA0976.2	Prudul26A010203T2	261	272	1.25e-06	CTGCCGCCACCA	Prudul26A000722T1	IPR017972	Cytochrome P450, conserved site	Prudul26A001174T3	GO:0004488	Molecular Function:methylenetetrahydrofolate dehydrogenase (NADP+) activity	Prudul26A014549T1	K08065	nuclear transcription Y subunit beta
MA0571.1	Prudul26A006439T2	309	329	3.05e-06	TGGCTCGAATTCCAAAGCGGA	Prudul26A000597T1	IPR012337	Ribonuclease H-like superfamily	Prudul26A000863T1	GO:0003700	Molecular Function:DNA-binding transcription factor activity	Prudul26A017511T1	K09201	transcription factor YY		MA0976.2	Prudul26A022172T1	285	296	1.25e-06	CTGCCGCCACCA	Prudul26A000722T1	IPR036396	Cytochrome P450 superfamily	Prudul26A001174T3	GO:0004488	Molecular Function:methylenetetrahydrofolate dehydrogenase (NADP+) activity	Prudul26A019023T1	K08065	nuclear transcription Y subunit beta
MA0571.1	Prudul26A012372T3	485	505	3.05e-06	TGGCTCGAATTCCAAAGCGGA	Prudul26A000597T1	IPR036397	Ribonuclease H superfamily	Prudul26A000867T1	GO:0006355	Biological Process:regulation of transcription, DNA-templated	Prudul26A024061T1	K09201	transcription factor YY		MA0976.2	Prudul26A033042T1	494	505	1.25e-06	CTGCCGCCACCA	Prudul26A000722T2	IPR001128	Cytochrome P450	Prudul26A001174T4	GO:0055114	Biological Process:oxidation-reduction process	Prudul26A031402T1	K08065	nuclear transcription Y subunit beta
MA0571.1	Prudul26A026931T1	486	506	3.05e-06	TGGCTCGAATTCCAAAGCGGA	Prudul26A000598T1	IPR003609	PAN/Apple domain	Prudul26A000867T1	GO:0003677	Molecular Function:DNA binding	Prudul26A018354T1	K09250	cellular nucleic acid-binding protein		MA0976.2	Prudul26A010936T1	676	687	1.25e-06	CTGCCGCCACCA	Prudul26A000722T2	IPR002401	Cytochrome P450, E-class, group I	Prudul26A001174T4	GO:0004488	Molecular Function:methylenetetrahydrofolate dehydrogenase (NADP+) activity	Prudul26A005264T1	K08066	nuclear transcription factor Y, gamma
MA0571.1	Prudul26A012372T2	522	542	3.05e-06	TGGCTCGAATTCCAAAGCGGA	Prudul26A000599T1	IPR002671	Ribosomal protein L22e	Prudul26A000867T1	GO:0003700	Molecular Function:DNA-binding transcription factor activity	Prudul26A029628T1	K09250	cellular nucleic acid-binding protein		MA0976.2	Prudul26A025839T1	1243	1254	1.25e-06	CTGCCGCCACCA	Prudul26A000722T2	IPR017972	Cytochrome P450, conserved site	Prudul26A001174T4	GO:0004488	Molecular Function:methylenetetrahydrofolate dehydrogenase (NADP+) activity	Prudul26A017270T1	K04681	retinoblastoma-like protein 1
MA0571.1	Prudul26A012372T1	522	542	3.05e-06	TGGCTCGAATTCCAAAGCGGA	Prudul26A000599T1	IPR038526	Ribosomal protein L22e superfamily	Prudul26A000874T1	GO:0005515	Molecular Function:protein binding	Prudul26A001293T1	K09338	homeobox-leucine zipper protein		MA0976.2	Prudul26A010203T1	1909	1920	1.25e-06	CTGCCGCCACCA	Prudul26A000722T2	IPR036396	Cytochrome P450 superfamily	Prudul26A001174T5	GO:0055114	Biological Process:oxidation-reduction process	Prudul26A017270T2	K04681	retinoblastoma-like protein 1
MA0571.1	Prudul26A000993T1	556	576	3.05e-06	TGGCTCGAATTCCAAAGCGGA	Prudul26A000610T1	IPR001844	Chaperonin Cpn60	Prudul26A000884T1	GO:0005515	Molecular Function:protein binding	Prudul26A009776T1	K09338	homeobox-leucine zipper protein		MA0976.2	Prudul26A004513T1	1921	1932	1.25e-06	CTGCCGCCACCA	Prudul26A000726T1	IPR007513	Uncharacterised protein family SERF, N-terminal	Prudul26A001174T5	GO:0004488	Molecular Function:methylenetetrahydrofolate dehydrogenase (NADP+) activity	Prudul26A001993T1	K16221	transcription factor TCP21 (protein CCA1 HIKING EXPEDITION)
MA0571.1	Prudul26A031731T1	556	576	3.05e-06	TGGCTCGAATTCCAAAGCGGA	Prudul26A000610T1	IPR002423	Chaperonin Cpn60/TCP-1 family	Prudul26A000884T1	GO:0008270	Molecular Function:zinc ion binding	Prudul26A010934T1	K09338	homeobox-leucine zipper protein		MA0976.2	Prudul26A013098T1	754	765	1.3e-06	TCGCCGCCGCCT	Prudul26A000726T1	IPR026939	ZNF706/At2g23090 superfamily	Prudul26A001174T5	GO:0004488	Molecular Function:methylenetetrahydrofolate dehydrogenase (NADP+) activity	Prudul26A000941T1	K09286	EREBP-like factor
MA0571.1	Prudul26A023668T3	603	623	3.05e-06	CGGCTCGAATTCCAAAGCGAA	Prudul26A000610T1	IPR018370	Chaperonin Cpn60, conserved site	Prudul26A000889T1	GO:0004523	Molecular Function:RNA-DNA hybrid ribonuclease activity	Prudul26A012839T1	K09338	homeobox-leucine zipper protein		MA0976.2	Prudul26A030764T1	920	931	1.3e-06	TCGCCGCCGCCT	Prudul26A000726T1	IPR039438	At2g23090-like, zinc-binding domain	Prudul26A001201T1	GO:0006397	Biological Process:mRNA processing	Prudul26A000998T1	K09286	EREBP-like factor
MA0571.1	Prudul26A023308T1	718	738	3.05e-06	TGGCTCGAATTCCAAAGCGGA	Prudul26A000610T1	IPR027409	GroEL-like apical domain superfamily	Prudul26A000889T1	GO:0003676	Molecular Function:nucleic acid binding	Prudul26A012839T2	K09338	homeobox-leucine zipper protein		MA0976.2	Prudul26A000230T1	1157	1168	1.3e-06	TCGCCGCCGCCT	Prudul26A000726T1	IPR039713	At2g23090-like	Prudul26A001201T1	GO:0005634	Cellular Component:nucleus	Prudul26A016276T1	K09286	EREBP-like factor
MA0571.1	Prudul26A000129T3	806	826	3.05e-06	TGGCTCGAATTCCAAAGCGGA	Prudul26A000610T1	IPR027410	TCP-1-like chaperonin intermediate domain superfamily	Prudul26A000889T1	GO:0003676	Molecular Function:nucleic acid binding	Prudul26A012839T3	K09338	homeobox-leucine zipper protein		MA0976.2	Prudul26A032819T1	1157	1168	1.3e-06	TCGCCGCCGCCT	Prudul26A000729T1	IPR006652	Kelch repeat type 1	Prudul26A001201T1	GO:0003723	Molecular Function:RNA binding	Prudul26A019965T1	K09286	EREBP-like factor
MA0571.1	Prudul26A000129T2	806	826	3.05e-06	TGGCTCGAATTCCAAAGCGGA	Prudul26A000610T1	IPR027413	GroEL-like equatorial domain superfamily	Prudul26A000893T1	GO:0045454	Biological Process:cell redox homeostasis	Prudul26A017053T1	K09338	homeobox-leucine zipper protein		MA0976.2	Prudul26A028641T1	1209	1220	1.3e-06	TCGCCGCCGCCT	Prudul26A000729T1	IPR015915	Kelch-type beta propeller	Prudul26A001201T1	GO:0003676	Molecular Function:nucleic acid binding	Prudul26A021115T1	K09286	EREBP-like factor
MA0571.1	Prudul26A000129T1	806	826	3.05e-06	TGGCTCGAATTCCAAAGCGGA	Prudul26A000611T1	IPR008889	VQ	Prudul26A000893T1	GO:0006662	Biological Process:glycerol ether metabolic process	Prudul26A019534T1	K09338	homeobox-leucine zipper protein		MA0976.2	Prudul26A000248T1	1376	1387	1.3e-06	TCGCCGCCGCCT	Prudul26A000745T1	IPR025846	PMR5 N-terminal domain	Prudul26A001201T2	GO:0006397	Biological Process:mRNA processing	Prudul26A021924T1	K09286	EREBP-like factor
MA0571.1	Prudul26A016364T1	836	856	3.05e-06	TGGCTCGAATTCCAAAGCGGA	Prudul26A000611T1	IPR039335	Sigma factor binding protein 1/2	Prudul26A000893T1	GO:0015035	Molecular Function:protein disulfide oxidoreductase activity	Prudul26A022311T1	K09338	homeobox-leucine zipper protein		MA0976.2	Prudul26A030503T1	139	150	1.34e-06	TCGCCGCCACAG	Prudul26A000745T1	IPR026057	PC-Esterase	Prudul26A001201T2	GO:0005634	Cellular Component:nucleus	Prudul26A014155T1	K14516	ethylene-responsive transcription factor 1
MA0571.1	Prudul26A005128T1	870	890	3.05e-06	TGGCTCGAATTCCAAAGCGGA	Prudul26A000614T1	IPR025287	Wall-associated receptor kinase, galacturonan-binding domain	Prudul26A000904T1	GO:0005525	Molecular Function:GTP binding	Prudul26A022592T1	K09338	homeobox-leucine zipper protein		MA0976.2	Prudul26A030503T2	139	150	1.34e-06	TCGCCGCCACAG	Prudul26A000745T1	IPR029962	Trichome birefringence-like family	Prudul26A001201T2	GO:0003723	Molecular Function:RNA binding	Prudul26A004353T1	K13434	pathogenesis-related genes transcriptional activator PTI6
MA0571.1	Prudul26A023668T1	882	902	3.05e-06	CGGCTCGAATTCCAAAGCGAA	Prudul26A000614T1	IPR032872	Wall-associated receptor kinase, C-terminal	Prudul26A000904T1	GO:0003924	Molecular Function:GTPase activity	Prudul26A022592T2	K09338	homeobox-leucine zipper protein		MA0976.2	Prudul26A005009T1	526	537	1.34e-06	TCGCCGCCACAG	Prudul26A000745T1	IPR029970	Protein trichome birefringence-like 5	Prudul26A001201T2	GO:0003676	Molecular Function:nucleic acid binding	Prudul26A017720T1	K09287	RAV-like factor
MA0571.1	Prudul26A023668T2	882	902	3.05e-06	CGGCTCGAATTCCAAAGCGAA	Prudul26A000622T1	IPR002489	Glutamate synthase, alpha subunit, C-terminal	Prudul26A000905T1	GO:0006508	Biological Process:proteolysis	Prudul26A026889T1	K09338	homeobox-leucine zipper protein		MA0976.2	Prudul26A020424T1	725	736	1.34e-06	TCGCCGCCACAG	Prudul26A000750T1	IPR001533	Pterin 4 alpha carbinolamine dehydratase	Prudul26A001201T3	GO:0006397	Biological Process:mRNA processing	Prudul26A026729T1	K09287	RAV-like factor
MA0571.1	Prudul26A032829T1	895	915	3.05e-06	TGGCTCGAATTCCAAAGCGGA	Prudul26A000622T1	IPR002932	Glutamate synthase domain	Prudul26A000905T1	GO:0008234	Molecular Function:cysteine-type peptidase activity	Prudul26A030705T1	K09338	homeobox-leucine zipper protein		MA0976.2	Prudul26A016688T1	972	983	1.34e-06	TCGCCGCCACAG	Prudul26A000750T1	IPR036428	Pterin 4 alpha carbinolamine dehydratase superfamily	Prudul26A001201T3	GO:0005634	Cellular Component:nucleus	Prudul26A031435T1	K09287	RAV-like factor
MA0571.1	Prudul26A021715T1	1023	1043	3.05e-06	TGGCTCGAATTCCAAAGCGGA	Prudul26A000622T1	IPR006982	Glutamate synthase, central-N	Prudul26A000923T1	GO:0045892	Biological Process:negative regulation of transcription, DNA-templated	Prudul26A009708T1	K09377	cysteine and glycine-rich protein		MA0976.2	Prudul26A000609T1	1017	1028	1.34e-06	TCGCCGCCACAG	Prudul26A000750T2	IPR001533	Pterin 4 alpha carbinolamine dehydratase	Prudul26A001201T3	GO:0003723	Molecular Function:RNA binding	Prudul26A031546T1	K13425	WRKY transcription factor 22
MA0571.1	Prudul26A029554T1	1143	1163	3.05e-06	TGGCTCGAATTCCAAAGCGGA	Prudul26A000622T1	IPR009051	Alpha-helical ferredoxin	Prudul26A000924T1	GO:0003677	Molecular Function:DNA binding	Prudul26A009708T2	K09377	cysteine and glycine-rich protein		MA0976.2	Prudul26A006018T1	1061	1072	1.34e-06	TCGCCGCCACAG	Prudul26A000750T2	IPR036428	Pterin 4 alpha carbinolamine dehydratase superfamily	Prudul26A001201T3	GO:0003676	Molecular Function:nucleic acid binding	Prudul26A004090T1	K13424	WRKY transcription factor 33
MA0571.1	Prudul26A018341T1	1216	1236	3.05e-06	CGGCTCGAATTCCAAAGCGAA	Prudul26A000622T1	IPR013785	Aldolase-type TIM barrel	Prudul26A000941T1	GO:0006355	Biological Process:regulation of transcription, DNA-templated	Prudul26A014099T1	K09377	cysteine and glycine-rich protein		MA0976.2	Prudul26A019481T1	1154	1165	1.34e-06	TCGCCGCCACAG	Prudul26A000750T3	IPR001533	Pterin 4 alpha carbinolamine dehydratase	Prudul26A001209T1	GO:0016829	Molecular Function:lyase activity	Prudul26A004090T2	K13424	WRKY transcription factor 33
MA0571.1	Prudul26A006968T1	1890	1910	3.05e-06	TGGCTCGAATTCCAAAGCGGA	Prudul26A000622T1	IPR017932	Glutamine amidotransferase type 2 domain	Prudul26A000941T1	GO:0003677	Molecular Function:DNA binding	Prudul26A024422T1	K06620	transcription factor E2F3		MA0976.2	Prudul26A012139T1	1188	1199	1.34e-06	TCGCCGCCACAG	Prudul26A000750T3	IPR036428	Pterin 4 alpha carbinolamine dehydratase superfamily	Prudul26A001209T1	GO:0000287	Molecular Function:magnesium ion binding	Prudul26A009371T1	K21994	LOB domain-containing protein 18
MA0571.1	Prudul26A030602T1	1921	1941	3.05e-06	TGGCTCGAATTCCAAAGCGGA	Prudul26A000622T1	IPR028261	Dihydroprymidine dehydrogenase domain II	Prudul26A000941T1	GO:0003700	Molecular Function:DNA-binding transcription factor activity	Prudul26A027204T1	K06620	transcription factor E2F3		MA0976.2	Prudul26A022153T1	1236	1247	1.34e-06	TCGCCGCCACAG	Prudul26A000763T1	IPR003340	B3 DNA binding domain	Prudul26A001209T1	GO:0010333	Molecular Function:terpene synthase activity	Prudul26A007803T1	K21596	calmodulin-binding transcription activator
MA0571.1	Prudul26A027523T1	1930	1950	3.05e-06	TGGCTCGAATTCCAAAGCGGA	Prudul26A000622T1	IPR029055	Nucleophile aminohydrolases, N-terminal	Prudul26A000955T1	GO:0019904	Molecular Function:protein domain specific binding	Prudul26A008216T1	K09419	heat shock transcription factor, other eukaryote		MA0976.2	Prudul26A030761T1	882	893	1.36e-06	CCGCCGCCACAC	Prudul26A000763T1	IPR015300	DNA-binding pseudobarrel domain superfamily	Prudul26A001210T1	GO:0005515	Molecular Function:protein binding	Prudul26A015191T1	K21596	calmodulin-binding transcription activator
MA0571.1	Prudul26A010481T1	1935	1955	3.05e-06	CGGCTCGAATTCCAAAGCGAA	Prudul26A000622T1	IPR036485	Glutamate synthase, alpha subunit, C-terminal domain superfamily	Prudul26A000967T1	GO:0000160	Biological Process:phosphorelay signal transduction system	Prudul26A014671T1	K09419	heat shock transcription factor, other eukaryote		MA0976.2	Prudul26A006349T1	1258	1269	1.36e-06	CCGCCGCCACAC	Prudul26A000764T1	IPR023577	CYTH domain	Prudul26A001215T1	GO:0004523	Molecular Function:RNA-DNA hybrid ribonuclease activity	Prudul26A019053T1	K21596	calmodulin-binding transcription activator
MA0571.1	Prudul26A032842T1	528	548	3.1e-06	CGACTCGGATTCCAAAGTGAA	Prudul26A000622T2	IPR002489	Glutamate synthase, alpha subunit, C-terminal	Prudul26A000978T1	GO:0032981	Biological Process:mitochondrial respiratory chain complex I assembly	Prudul26A015871T1	K09419	heat shock transcription factor, other eukaryote		MA0976.2	Prudul26A027995T1	472	483	1.38e-06	GCGCCGCCGCCT	Prudul26A000764T1	IPR033245	Triphosphate tunel metalloenzyme 3	Prudul26A001215T1	GO:0003676	Molecular Function:nucleic acid binding	Prudul26A019053T2	K21596	calmodulin-binding transcription activator
MA0571.1	Prudul26A015406T1	947	967	3.11e-06	TCACACAAATCCCTAGACGGA	Prudul26A000622T2	IPR002932	Glutamate synthase domain	Prudul26A000978T1	GO:0005739	Cellular Component:mitochondrion	Prudul26A015921T1	K09419	heat shock transcription factor, other eukaryote		MA0976.2	Prudul26A028633T1	483	494	1.38e-06	GCGCCGCCGCCT	Prudul26A000764T1	IPR033469	CYTH-like domain superfamily	Prudul26A001215T1	GO:0003676	Molecular Function:nucleic acid binding	Prudul26A019053T3	K21596	calmodulin-binding transcription activator
MA0571.1	Prudul26A009790T2	1480	1500	3.15e-06	TGGCACAGGTCCCAAAACTTT	Prudul26A000622T2	IPR006005	Glutamate synthase, NADH/NADPH, small subunit 1	Prudul26A000985T2	GO:0036297	Biological Process:interstrand cross-link repair	Prudul26A018060T1	K09419	heat shock transcription factor, other eukaryote		MA0976.2	Prudul26A022468T1	642	653	1.38e-06	GCGCCGCCGCCT	Prudul26A000765T1	IPR002843	ATPase, V0 complex, c/d subunit	Prudul26A001222T1	GO:0006468	Biological Process:protein phosphorylation	Prudul26A022059T1	K01164	ribonuclease P/MRP protein subunit POP1 [EC:3.1.26.5]
MA0571.1	Prudul26A009790T1	1480	1500	3.15e-06	TGGCACAGGTCCCAAAACTTT	Prudul26A000622T2	IPR006982	Glutamate synthase, central-N	Prudul26A000985T2	GO:0016567	Biological Process:protein ubiquitination	Prudul26A030840T1	K09419	heat shock transcription factor, other eukaryote		MA0976.2	Prudul26A017475T1	865	876	1.38e-06	GCGCCGCCGCCT	Prudul26A000765T1	IPR016727	ATPase, V0 complex, subunit d	Prudul26A001222T1	GO:0005524	Molecular Function:ATP binding	Prudul26A012127T1	K02984	small subunit ribosomal protein S3Ae
MA0571.1	Prudul26A000188T1	1084	1104	3.16e-06	TGACACACATCCCGACATTCT	Prudul26A000622T2	IPR009051	Alpha-helical ferredoxin	Prudul26A000985T2	GO:0005634	Cellular Component:nucleus	Prudul26A000188T1	K09422	transcription factor MYB, plant		MA0976.2	Prudul26A030815T1	1142	1153	1.38e-06	GCGCCGCCGCCT	Prudul26A000765T1	IPR035067	V-type ATPase subunit c	Prudul26A001222T1	GO:0004672	Molecular Function:protein kinase activity	Prudul26A007603T1	K02987	small subunit ribosomal protein S4e
MA0571.1	Prudul26A008051T1	7	27	3.2e-06	TGGCACGATTTCCTATGAGGA	Prudul26A000622T2	IPR012220	Glutamate synthase, eukaryotic	Prudul26A000985T2	GO:0004842	Molecular Function:ubiquitin-protein transferase activity	Prudul26A000447T1	K09422	transcription factor MYB, plant		MA0976.2	Prudul26A000129T3	1902	1913	1.38e-06	GCGCCGCCGCCT	Prudul26A000765T1	IPR036079	V-type ATP synthase subunit C-like	Prudul26A001224T1	GO:0006468	Biological Process:protein phosphorylation	Prudul26A007603T2	K02987	small subunit ribosomal protein S4e
MA0571.1	Prudul26A026665T1	25	45	3.2e-06	CGGCTCGGATTCCAAAGCGGA	Prudul26A000622T2	IPR013785	Aldolase-type TIM barrel	Prudul26A000994T1	GO:0005749	Cellular Component:mitochondrial respiratory chain complex II, succinate dehydrogenase complex (ubiquinone)	Prudul26A001730T1	K09422	transcription factor MYB, plant		MA0976.2	Prudul26A000129T2	1902	1913	1.38e-06	GCGCCGCCGCCT	Prudul26A000777T1	IPR001128	Cytochrome P450	Prudul26A001224T1	GO:0005524	Molecular Function:ATP binding	Prudul26A010251T1	K02987	small subunit ribosomal protein S4e
MA0571.1	Prudul26A021519T1	394	414	3.2e-06	TGGCACGATTTCCTATGAGGA	Prudul26A000622T2	IPR017932	Glutamine amidotransferase type 2 domain	Prudul26A000996T1	GO:0030001	Biological Process:metal ion transport	Prudul26A005077T1	K09422	transcription factor MYB, plant		MA0976.2	Prudul26A000129T1	1902	1913	1.38e-06	GCGCCGCCGCCT	Prudul26A000777T1	IPR002401	Cytochrome P450, E-class, group I	Prudul26A001224T1	GO:0005524	Molecular Function:ATP binding	Prudul26A028774T1	K02993	small subunit ribosomal protein S7e
MA0571.1	Prudul26A002362T1	622	642	3.2e-06	GGGCAAAGTTCCCCAGGCCAT	Prudul26A000622T2	IPR023753	FAD/NAD(P)-binding domain	Prudul26A000996T1	GO:0055085	Biological Process:transmembrane transport	Prudul26A007364T1	K09422	transcription factor MYB, plant		MA0976.2	Prudul26A006771T1	36	47	1.43e-06	CGGCCGCCGCCG	Prudul26A000777T1	IPR017972	Cytochrome P450, conserved site	Prudul26A001224T1	GO:0004672	Molecular Function:protein kinase activity	Prudul26A028774T2	K02993	small subunit ribosomal protein S7e
MA0571.1	Prudul26A010772T1	1641	1661	3.2e-06	CGGCTCGGATTCCAAAGCGGA	Prudul26A000622T2	IPR028261	Dihydroprymidine dehydrogenase domain II	Prudul26A000996T1	GO:0071577	Biological Process:zinc ion transmembrane transport	Prudul26A008324T1	K09422	transcription factor MYB, plant		MA0976.2	Prudul26A002352T1	99	110	1.43e-06	CGGCCGCCGCCG	Prudul26A000777T1	IPR036396	Cytochrome P450 superfamily	Prudul26A001228T1	GO:0016491	Molecular Function:oxidoreductase activity	Prudul26A010919T1	K02947	small subunit ribosomal protein S10e
MA0571.1	Prudul26A009067T1	134	154	3.2e-06	CGGCTCGGATTCCAAAGCGGA	Prudul26A000622T2	IPR029055	Nucleophile aminohydrolases, N-terminal	Prudul26A000996T1	GO:0016021	Cellular Component:integral component of membrane	Prudul26A008936T1	K09422	transcription factor MYB, plant		MA0976.2	Prudul26A003041T3	114	125	1.43e-06	CGGCCGCCGCCG	Prudul26A000783T1	IPR001173	Glycosyltransferase 2-like	Prudul26A001250T1	GO:0016791	Molecular Function:phosphatase activity	Prudul26A024006T1	K02947	small subunit ribosomal protein S10e
MA0571.1	Prudul26A014580T1	1720	1740	3.2e-06	ACTCACGGTTCCCAAGCTGTT	Prudul26A000622T2	IPR036188	FAD/NAD(P)-binding domain superfamily	Prudul26A000996T1	GO:0016020	Cellular Component:membrane	Prudul26A010604T1	K09422	transcription factor MYB, plant		MA0976.2	Prudul26A003041T2	114	125	1.43e-06	CGGCCGCCGCCG	Prudul26A000783T1	IPR029044	Nucleotide-diphospho-sugar transferases	Prudul26A001251T1	GO:0055085	Biological Process:transmembrane transport	Prudul26A024006T2	K02947	small subunit ribosomal protein S10e
MA0571.1	Prudul26A005247T1	443	463	3.22e-06	TCTCACAATCCCCAAGGCCAC	Prudul26A000622T2	IPR036485	Glutamate synthase, alpha subunit, C-terminal domain superfamily	Prudul26A000996T1	GO:0046873	Molecular Function:metal ion transmembrane transporter activity	Prudul26A013951T1	K09422	transcription factor MYB, plant		MA0976.2	Prudul26A003041T1	114	125	1.43e-06	CGGCCGCCGCCG	Prudul26A000783T1	IPR039528	DPM1-like	Prudul26A001251T1	GO:0022857	Molecular Function:transmembrane transporter activity	Prudul26A033115T1	K02947	small subunit ribosomal protein S10e
MA0571.1	Prudul26A018804T1	1153	1173	3.23e-06	AGACACAAATTCCCAGACGAG	Prudul26A000622T3	IPR002489	Glutamate synthase, alpha subunit, C-terminal	Prudul26A000996T1	GO:0005385	Molecular Function:zinc ion transmembrane transporter activity	Prudul26A015350T1	K09422	transcription factor MYB, plant		MA0976.2	Prudul26A021328T1	188	199	1.43e-06	CGGCCGCCGCCG	Prudul26A000783T2	IPR001173	Glycosyltransferase 2-like	Prudul26A001251T1	GO:0022857	Molecular Function:transmembrane transporter activity	Prudul26A030704T1	K02955	small subunit ribosomal protein S14e
MA0571.1	Prudul26A026592T1	1268	1288	3.28e-06	ACACACAAACACCAAGGCAAA	Prudul26A000622T3	IPR002932	Glutamate synthase domain	Prudul26A000997T1	GO:0043531	Molecular Function:ADP binding	Prudul26A015609T1	K09422	transcription factor MYB, plant		MA0976.2	Prudul26A006572T1	268	279	1.43e-06	CGGCCGCCGCCG	Prudul26A000783T2	IPR029044	Nucleotide-diphospho-sugar transferases	Prudul26A001253T1	GO:0006468	Biological Process:protein phosphorylation	Prudul26A021275T1	K02957	small subunit ribosomal protein S15Ae
MA0571.1	Prudul26A000033T1	767	787	3.32e-06	ATGCACGCCTCCCTAGGCCTA	Prudul26A000622T3	IPR006005	Glutamate synthase, NADH/NADPH, small subunit 1	Prudul26A000999T1	GO:0019464	Biological Process:glycine decarboxylation via glycine cleavage system	Prudul26A017174T1	K09422	transcription factor MYB, plant		MA0976.2	Prudul26A024262T1	275	286	1.43e-06	CAGCCGCCACCT	Prudul26A000783T2	IPR039528	DPM1-like	Prudul26A001253T1	GO:0005524	Molecular Function:ATP binding	Prudul26A002208T1	K02962	small subunit ribosomal protein S17e
MA0571.1	Prudul26A020700T1	143	163	3.34e-06	GCACGCGCCTCCCGAGGTTTA	Prudul26A000622T3	IPR006982	Glutamate synthase, central-N	Prudul26A000999T1	GO:0005960	Cellular Component:glycine cleavage complex	Prudul26A017174T2	K09422	transcription factor MYB, plant		MA0976.2	Prudul26A009431T1	308	319	1.43e-06	CGGCCGCCGCCG	Prudul26A000790T2	IPR000315	B-box-type zinc finger	Prudul26A001253T1	GO:0005515	Molecular Function:protein binding	Prudul26A003660T1	K02964	small subunit ribosomal protein S18e
MA0571.1	Prudul26A001630T1	324	344	3.37e-06	TCACACAGTTACCTATGTCCC	Prudul26A000622T3	IPR009051	Alpha-helical ferredoxin	Prudul26A001000T1	GO:0030042	Biological Process:actin filament depolymerization	Prudul26A018098T1	K09422	transcription factor MYB, plant		MA0976.2	Prudul26A026200T1	402	413	1.43e-06	CGGCCGCCGCCG	Prudul26A000790T2	IPR006734	Protein of unknown function DUF597	Prudul26A001253T1	GO:0004672	Molecular Function:protein kinase activity	Prudul26A013035T1	K02964	small subunit ribosomal protein S18e
MA0571.1	Prudul26A019966T1	774	794	3.37e-06	TTTCACAATTTCCAAAGCGCG	Prudul26A000622T3	IPR013785	Aldolase-type TIM barrel	Prudul26A001000T1	GO:0015629	Cellular Component:actin cytoskeleton	Prudul26A021420T1	K09422	transcription factor MYB, plant		MA0976.2	Prudul26A023796T1	501	512	1.43e-06	CGGCCGCCGCCG	Prudul26A000800T1	IPR002575	Aminoglycoside phosphotransferase	Prudul26A001264T1	GO:0006468	Biological Process:protein phosphorylation	Prudul26A018208T1	K02966	small subunit ribosomal protein S19e
MA0571.1	Prudul26A031659T1	1376	1396	3.39e-06	GTGCACATTTTCCAATTCCAA	Prudul26A000622T3	IPR017932	Glutamine amidotransferase type 2 domain	Prudul26A001000T1	GO:0005622	Cellular Component:intracellular	Prudul26A025431T1	K09422	transcription factor MYB, plant		MA0976.2	Prudul26A023796T2	501	512	1.43e-06	CGGCCGCCGCCG	Prudul26A000800T1	IPR009212	Methylthioribose kinase	Prudul26A001264T1	GO:0005524	Molecular Function:ATP binding	Prudul26A031184T1	K02969	small subunit ribosomal protein S20e
MA0571.1	Prudul26A001074T1	1970	1990	3.39e-06	TTTCACAGTCCCCCAAGAACA	Prudul26A000622T3	IPR023753	FAD/NAD(P)-binding domain	Prudul26A001000T1	GO:0003779	Molecular Function:actin binding	Prudul26A025431T2	K09422	transcription factor MYB, plant		MA0976.2	Prudul26A001253T1	524	535	1.43e-06	CGGCCGCCGCCG	Prudul26A000800T1	IPR011009	Protein kinase-like domain superfamily	Prudul26A001264T1	GO:0005524	Molecular Function:ATP binding	Prudul26A008016T1	K02971	small subunit ribosomal protein S21e
MA0571.1	Prudul26A031998T1	1641	1661	3.41e-06	CAACACAAATCCCAAAACAAA	Prudul26A000622T3	IPR028261	Dihydroprymidine dehydrogenase domain II	Prudul26A001017T1	GO:0006355	Biological Process:regulation of transcription, DNA-templated	Prudul26A026686T2	K09422	transcription factor MYB, plant		MA0976.2	Prudul26A027913T4	585	596	1.43e-06	CGGCCGCCGCCG	Prudul26A000802T1	IPR004332	Transposase, MuDR, plant	Prudul26A001264T1	GO:0004672	Molecular Function:protein kinase activity	Prudul26A027251T1	K02974	small subunit ribosomal protein S24e
MA0571.1	Prudul26A003002T1	1641	1661	3.41e-06	CAACACAAATCCCAAAACAAA	Prudul26A000622T3	IPR029055	Nucleophile aminohydrolases, N-terminal	Prudul26A001017T1	GO:0003690	Molecular Function:double-stranded DNA binding	Prudul26A027291T2	K09422	transcription factor MYB, plant		MA0976.2	Prudul26A030774T1	597	608	1.43e-06	CGGCCGCCGCCG	Prudul26A000803T1	IPR011598	Myc-type, basic helix-loop-helix (bHLH) domain	Prudul26A001264T2	GO:0006468	Biological Process:protein phosphorylation	Prudul26A027322T1	K02974	small subunit ribosomal protein S24e
MA0571.1	Prudul26A025676T1	1114	1134	3.41e-06	ATATACAATTCCCAAGGAGTA	Prudul26A000622T3	IPR036188	FAD/NAD(P)-binding domain superfamily	Prudul26A001024T1	GO:0006486	Biological Process:protein glycosylation	Prudul26A027891T1	K09422	transcription factor MYB, plant		MA0976.2	Prudul26A003607T1	805	816	1.43e-06	CGGCCGCCGCCG	Prudul26A000803T1	IPR025610	Transcription factor MYC/MYB N-terminal	Prudul26A001264T2	GO:0005524	Molecular Function:ATP binding	Prudul26A016206T1	K02975	small subunit ribosomal protein S25e
MA0571.1	Prudul26A014913T1	408	428	3.43e-06	CGGCTCAAATTCCAAAGTGGA	Prudul26A000622T3	IPR036485	Glutamate synthase, alpha subunit, C-terminal domain superfamily	Prudul26A001024T1	GO:0016757	Molecular Function:transferase activity, transferring glycosyl groups	Prudul26A007326T1	K09260	MADS-box transcription enhancer factor 2A		MA0976.2	Prudul26A030774T2	850	861	1.43e-06	CGGCCGCCGCCG	Prudul26A000803T1	IPR036638	Helix-loop-helix DNA-binding domain superfamily	Prudul26A001264T2	GO:0005524	Molecular Function:ATP binding	Prudul26A020456T1	K02977	small subunit ribosomal protein S27Ae
MA0571.1	Prudul26A004605T1	1834	1854	3.43e-06	TTACACATTTCCTCAGGCAAC	Prudul26A000622T4	IPR002489	Glutamate synthase, alpha subunit, C-terminal	Prudul26A001047T1	GO:0000943	Cellular Component:retrotransposon nucleocapsid	Prudul26A019427T1	K09260	MADS-box transcription enhancer factor 2A		MA0976.2	Prudul26A029978T1	852	863	1.43e-06	CGGCCGCCGCCG	Prudul26A000806T1	IPR003864	Calcium-dependent channel, 7TM region, putative phosphate	Prudul26A001264T2	GO:0004672	Molecular Function:protein kinase activity	Prudul26A002431T1	K02980	small subunit ribosomal protein S29e
MA0571.1	Prudul26A009102T1	1648	1668	3.43e-06	CTACACGCTTCCCGAGCTGGC	Prudul26A000622T4	IPR002932	Glutamate synthase domain	Prudul26A001074T1	GO:0006508	Biological Process:proteolysis	Prudul26A018991T1	K09264	MADS-box transcription factor, plant		MA0976.2	Prudul26A011016T1	869	880	1.43e-06	CGGCCGCCGCCG	Prudul26A000806T1	IPR027815	10TM putative phosphate transporter, cytosolic domain	Prudul26A001264T3	GO:0006468	Biological Process:protein phosphorylation	Prudul26A030950T1	K02934	large subunit ribosomal protein L6e
MA0571.1	Prudul26A016063T1	1747	1767	3.45e-06	GGGTTCAAATCCCCATGTACT	Prudul26A000622T4	IPR006982	Glutamate synthase, central-N	Prudul26A001074T1	GO:0004185	Molecular Function:serine-type carboxypeptidase activity	Prudul26A018991T2	K09264	MADS-box transcription factor, plant		MA0976.2	Prudul26A000462T1	878	889	1.43e-06	CGGCCGCCGCCG	Prudul26A000806T1	IPR032880	Calcium permeable stress-gated cation channel 1, N-terminal transmembrane domain	Prudul26A001264T3	GO:0005524	Molecular Function:ATP binding	Prudul26A031249T1	K02873	large subunit ribosomal protein L13e
MA0571.1	Prudul26A027301T1	1623	1643	3.45e-06	AAGCACGCTTCCCGATTTTTT	Prudul26A000622T4	IPR009051	Alpha-helical ferredoxin	Prudul26A001084T1	GO:0030001	Biological Process:metal ion transport	Prudul26A018991T3	K09264	MADS-box transcription factor, plant		MA0976.2	Prudul26A000256T1	969	980	1.43e-06	CGGCCGCCGCCG	Prudul26A000814T1	IPR005069	Nucleotide-diphospho-sugar transferase	Prudul26A001264T3	GO:0005524	Molecular Function:ATP binding	Prudul26A031249T2	K02873	large subunit ribosomal protein L13e
MA0571.1	Prudul26A021688T1	771	791	3.47e-06	GTGCACGCCTCCCAATACCTA	Prudul26A000622T4	IPR013785	Aldolase-type TIM barrel	Prudul26A001084T1	GO:0046872	Molecular Function:metal ion binding	Prudul26A023954T1	K09264	MADS-box transcription factor, plant		MA0976.2	Prudul26A007565T1	979	990	1.43e-06	CGGCCGCCGCCG	Prudul26A000815T1	IPR005886	UDP-glucose 4-epimerase	Prudul26A001264T3	GO:0004672	Molecular Function:protein kinase activity	Prudul26A001332T1	K02875	large subunit ribosomal protein L14e
MA0571.1	Prudul26A006989T1	743	763	3.47e-06	TAACACAGATTCCCAGTCTCA	Prudul26A000622T4	IPR017932	Glutamine amidotransferase type 2 domain	Prudul26A001098T1	GO:0003676	Molecular Function:nucleic acid binding	Prudul26A028491T2	K09264	MADS-box transcription factor, plant		MA0976.2	Prudul26A028753T1	981	992	1.43e-06	CGGCCGCCGCCG	Prudul26A000815T1	IPR016040	NAD(P)-binding domain	Prudul26A001264T4	GO:0006468	Biological Process:protein phosphorylation	Prudul26A016198T1	K02877	large subunit ribosomal protein L15e
MA0571.1	Prudul26A030059T2	1376	1396	3.5e-06	GGGCTCAAATCCCAAGACTGA	Prudul26A000622T4	IPR028261	Dihydroprymidine dehydrogenase domain II	Prudul26A001105T1	GO:0008612	Biological Process:peptidyl-lysine modification to peptidyl-hypusine	Prudul26A013856T1	K08064	nuclear transcription factor Y, alpha		MA0976.2	Prudul26A016926T2	985	996	1.43e-06	CGGCCGCCGCCG	Prudul26A000815T1	IPR036291	NAD(P)-binding domain superfamily	Prudul26A001264T4	GO:0005524	Molecular Function:ATP binding	Prudul26A019889T1	K02880	large subunit ribosomal protein L17e
MA0571.1	Prudul26A030059T1	1376	1396	3.5e-06	GGGCTCAAATCCCAAGACTGA	Prudul26A000622T4	IPR029055	Nucleophile aminohydrolases, N-terminal	Prudul26A001105T2	GO:0008612	Biological Process:peptidyl-lysine modification to peptidyl-hypusine	Prudul26A024273T1	K08064	nuclear transcription factor Y, alpha		MA0976.2	Prudul26A027913T3	992	1003	1.43e-06	CGGCCGCCGCCG	Prudul26A000820T1	IPR001357	BRCT domain	Prudul26A001264T4	GO:0005524	Molecular Function:ATP binding	Prudul26A020803T1	K02883	large subunit ribosomal protein L18e
MA0571.1	Prudul26A030059T3	1376	1396	3.5e-06	GGGCTCAAATCCCAAGACTGA	Prudul26A000622T4	IPR036485	Glutamate synthase, alpha subunit, C-terminal domain superfamily	Prudul26A001115T1	GO:0005515	Molecular Function:protein binding	Prudul26A024273T2	K08064	nuclear transcription factor Y, alpha		MA0976.2	Prudul26A027913T2	992	1003	1.43e-06	CGGCCGCCGCCG	Prudul26A000820T1	IPR001841	Zinc finger, RING-type	Prudul26A001264T4	GO:0004672	Molecular Function:protein kinase activity	Prudul26A014277T1	K02882	large subunit ribosomal protein L18Ae
MA0571.1	Prudul26A000235T1	1375	1395	3.52e-06	TTACTCATATCCCCAAGTCAT	Prudul26A000634T1	IPR002048	EF-hand domain	Prudul26A001120T1	GO:0030145	Molecular Function:manganese ion binding	Prudul26A026224T1	K08064	nuclear transcription factor Y, alpha		MA0976.2	Prudul26A027913T1	1049	1060	1.43e-06	CGGCCGCCGCCG	Prudul26A000820T1	IPR013083	Zinc finger, RING/FYVE/PHD-type	Prudul26A001264T5	GO:0006468	Biological Process:protein phosphorylation	Prudul26A025032T1	K02882	large subunit ribosomal protein L18Ae
MA0571.1	Prudul26A024391T1	97	117	3.54e-06	TAGCACGAATTCCAAGCCTAA	Prudul26A000634T1	IPR011992	EF-hand domain pair	Prudul26A001120T1	GO:0045735	Molecular Function:nutrient reservoir activity	Prudul26A014549T1	K08065	nuclear transcription Y subunit beta		MA0976.2	Prudul26A016926T1	1092	1103	1.43e-06	CGGCCGCCGCCG	Prudul26A000820T1	IPR017907	Zinc finger, RING-type, conserved site	Prudul26A001264T5	GO:0005524	Molecular Function:ATP binding	Prudul26A027098T1	K02882	large subunit ribosomal protein L18Ae
MA0571.1	Prudul26A010414T1	176	196	3.62e-06	TGGCACGCCTCCCGAGCCATT	Prudul26A000634T1	IPR018247	EF-Hand 1, calcium-binding site	Prudul26A001133T1	GO:0055114	Biological Process:oxidation-reduction process	Prudul26A019253T1	K08065	nuclear transcription Y subunit beta		MA0976.2	Prudul26A015050T2	1099	1110	1.43e-06	CGGCCGCCGCCG	Prudul26A000820T1	IPR031099	BRCA1-associated	Prudul26A001264T5	GO:0005524	Molecular Function:ATP binding	Prudul26A015557T1	K02885	large subunit ribosomal protein L19e
MA0571.1	Prudul26A031037T1	226	246	3.62e-06	CAGCACACATCCCGATTCTCT	Prudul26A000636T1	IPR001373	Cullin, N-terminal	Prudul26A001133T1	GO:0016491	Molecular Function:oxidoreductase activity	Prudul26A021097T1	K08065	nuclear transcription Y subunit beta		MA0976.2	Prudul26A015050T1	1099	1110	1.43e-06	CGGCCGCCGCCG	Prudul26A000820T1	IPR034732	Extended PHD (ePHD) domain	Prudul26A001264T5	GO:0004672	Molecular Function:protein kinase activity	Prudul26A027776T1	K02885	large subunit ribosomal protein L19e
MA0571.1	Prudul26A026882T1	933	953	3.62e-06	AGTCACAAATCCCAAAACCCA	Prudul26A000636T1	IPR016159	Cullin repeat-like-containing domain superfamily	Prudul26A001138T1	GO:0006886	Biological Process:intracellular protein transport	Prudul26A021097T2	K08065	nuclear transcription Y subunit beta		MA0976.2	Prudul26A015050T3	1099	1110	1.43e-06	CGGCCGCCGCCG	Prudul26A000820T1	IPR036420	BRCT domain superfamily	Prudul26A001268T1	GO:0005515	Molecular Function:protein binding	Prudul26A016807T1	K02891	large subunit ribosomal protein L22e
MA0571.1	Prudul26A006367T1	1136	1156	3.62e-06	TGGCACGCCTCCCGAGCCATT	Prudul26A000646T1	IPR001854	Ribosomal protein L29/L35	Prudul26A001138T1	GO:0005784	Cellular Component:Sec61 translocon complex	Prudul26A021097T3	K08065	nuclear transcription Y subunit beta		MA0976.2	Prudul26A016074T1	1100	1111	1.43e-06	CGGCCGCCGCCG	Prudul26A000825T1	IPR024822	Coilin	Prudul26A001270T1	GO:0005515	Molecular Function:protein binding	Prudul26A012858T1	K02901	large subunit ribosomal protein L27e
MA0571.1	Prudul26A025071T1	1159	1179	3.62e-06	TGGCACGCCTCCCGAGCCATT	Prudul26A000646T1	IPR036049	Ribosomal protein L29/L35 superfamily	Prudul26A001157T1	GO:0005975	Biological Process:carbohydrate metabolic process	Prudul26A031402T1	K08065	nuclear transcription Y subunit beta		MA0976.2	Prudul26A000312T1	1203	1214	1.43e-06	CGGCCGCCGCCG	Prudul26A000825T1	IPR031722	Coilin, N-terminal domain	Prudul26A001270T2	GO:0005515	Molecular Function:protein binding	Prudul26A030514T1	K02901	large subunit ribosomal protein L27e
MA0571.1	Prudul26A026735T1	1161	1181	3.62e-06	TGGTTCGAATCCCAAAGCGAA	Prudul26A000647T1	IPR005269	Cytokinin riboside 5'-monophosphate phosphoribohydrolase LOG	Prudul26A001157T1	GO:0004553	Molecular Function:hydrolase activity, hydrolyzing O-glycosyl compounds	Prudul26A008047T1	K04498	E1A/CREB-binding protein [EC:2.3.1.48]		MA0976.2	Prudul26A022034T1	1208	1219	1.43e-06	CGGCCGCCGCCG	Prudul26A000825T2	IPR024822	Coilin	Prudul26A001271T1	GO:0007029	Biological Process:endoplasmic reticulum organization	Prudul26A010994T1	K02900	large subunit ribosomal protein L27Ae
MA0571.1	Prudul26A031871T1	1208	1228	3.62e-06	TGGCACGCCTCCCGAGCCATT	Prudul26A000647T1	IPR031100	LOG family	Prudul26A001157T2	GO:0005975	Biological Process:carbohydrate metabolic process	Prudul26A001993T1	K16221	transcription factor TCP21 (protein CCA1 HIKING EXPEDITION)		MA0976.2	Prudul26A019232T1	1279	1290	1.43e-06	CGGCCGCCGCCG	Prudul26A000825T2	IPR031722	Coilin, N-terminal domain	Prudul26A001271T1	GO:0005789	Cellular Component:endoplasmic reticulum membrane	Prudul26A021477T1	K02900	large subunit ribosomal protein L27Ae
MA0571.1	Prudul26A005122T1	1210	1230	3.62e-06	TGGCACGCCTCCCGAGCCATT	Prudul26A000651T1	IPR009543	Vacuolar protein sorting-associated protein 13, SHR-binding domain	Prudul26A001157T2	GO:0004553	Molecular Function:hydrolase activity, hydrolyzing O-glycosyl compounds	Prudul26A000867T1	K09284	AP2-like factor, euAP2 lineage		MA0976.2	Prudul26A021162T1	1417	1428	1.43e-06	CGGCCGCCGCCG	Prudul26A000832T1	IPR007657	Glycosyltransferase 61	Prudul26A001282T1	GO:0016491	Molecular Function:oxidoreductase activity	Prudul26A007216T1	K02908	large subunit ribosomal protein L30e
MA0571.1	Prudul26A029664T1	641	661	3.62e-06	TGTCACGGATTCCAAGGGGGG	Prudul26A000651T1	IPR026847	Vacuolar protein sorting-associated protein 13	Prudul26A001160T1	GO:0030001	Biological Process:metal ion transport	Prudul26A016349T1	K09285	AP2-like factor, ANT lineage		MA0976.2	Prudul26A010635T1	1521	1532	1.43e-06	CAGCCGCCACCT	Prudul26A000841T1	IPR002213	UDP-glucuronosyl/UDP-glucosyltransferase	Prudul26A001282T2	GO:0016491	Molecular Function:oxidoreductase activity	Prudul26A021869T1	K02908	large subunit ribosomal protein L30e
MA0571.1	Prudul26A007483T1	1560	1580	3.62e-06	CAGCACACATCCCGATTCTCT	Prudul26A000651T1	IPR026854	Vacuolar protein sorting-associated protein 13, N-terminal domain	Prudul26A001160T1	GO:0046872	Molecular Function:metal ion binding	Prudul26A026696T1	K09285	AP2-like factor, ANT lineage		MA0976.2	Prudul26A000774T1	1636	1647	1.43e-06	CAGCCGCCACCT	Prudul26A000841T1	IPR035595	UDP-glycosyltransferase family, conserved site	Prudul26A001283T1	GO:0006468	Biological Process:protein phosphorylation	Prudul26A003883T1	K02915	large subunit ribosomal protein L34e
MA0571.1	Prudul26A007483T3	1560	1580	3.62e-06	CAGCACACATCCCGATTCTCT	Prudul26A000651T1	IPR031642	VPS13, repeated coiled region	Prudul26A001165T1	GO:0016746	Molecular Function:transferase activity, transferring acyl groups	Prudul26A028343T1	K09285	AP2-like factor, ANT lineage		MA0976.2	Prudul26A004265T1	268	279	1.43e-06	CGGCCGCCGCCG	Prudul26A000857T1	IPR013087	Zinc finger C2H2-type	Prudul26A001283T1	GO:0005524	Molecular Function:ATP binding	Prudul26A020881T1	K02922	large subunit ribosomal protein L37e
MA0571.1	Prudul26A007483T2	1560	1580	3.62e-06	CAGCACACATCCCGATTCTCT	Prudul26A000651T1	IPR031645	Vacuolar protein sorting-associated protein 13, C-terminal	Prudul26A001178T1	GO:0006857	Biological Process:oligopeptide transport	Prudul26A000941T1	K09286	EREBP-like factor		MA0976.2	Prudul26A028031T2	307	318	1.43e-06	CGGCCGCCGCCG	Prudul26A000857T1	IPR036236	Zinc finger C2H2 superfamily	Prudul26A001283T1	GO:0005524	Molecular Function:ATP binding	Prudul26A013916T1	K02927	large subunit ribosomal protein L40e
MA0571.1	Prudul26A008336T1	67	87	3.65e-06	TAACACAGATTCTCAAGTGTA	Prudul26A000651T1	IPR031646	Vacuolar protein sorting-associated protein 13, second N-terminal domain	Prudul26A001178T1	GO:0055085	Biological Process:transmembrane transport	Prudul26A010146T1	K09286	EREBP-like factor		MA0976.2	Prudul26A028031T1	307	318	1.43e-06	CGGCCGCCGCCG	Prudul26A000857T1	IPR040025	Zinc finger protein 622/Rei1/Reh1	Prudul26A001283T1	GO:0004672	Molecular Function:protein kinase activity	Prudul26A012336T1	K02990	small subunit ribosomal protein S6
MA0571.1	Prudul26A001745T1	1665	1685	3.65e-06	GTGCACATTTCCTAATGACAA	Prudul26A000651T2	IPR009543	Vacuolar protein sorting-associated protein 13, SHR-binding domain	Prudul26A001178T1	GO:0016020	Cellular Component:membrane	Prudul26A013165T1	K09286	EREBP-like factor		MA0976.2	Prudul26A016684T1	1660	1671	1.43e-06	CGGCCGCCGCCG	Prudul26A000859T1	IPR005804	Fatty acid desaturase domain	Prudul26A001285T1	GO:0015991	Biological Process:ATP hydrolysis coupled proton transport	Prudul26A016430T1	K02990	small subunit ribosomal protein S6
MA0571.1	Prudul26A006714T3	1755	1775	3.65e-06	GTGCTCGATTCCCGAGGAAGT	Prudul26A000651T2	IPR026847	Vacuolar protein sorting-associated protein 13	Prudul26A001178T1	GO:0016020	Cellular Component:membrane	Prudul26A017933T1	K09286	EREBP-like factor		MA0976.2	Prudul26A024757T1	1660	1671	1.43e-06	CGGCCGCCGCCG	Prudul26A000862T1	IPR004255	O-acyltransferase, WSD1, N-terminal	Prudul26A001285T1	GO:0034220	Biological Process:ion transmembrane transport	Prudul26A016430T2	K02990	small subunit ribosomal protein S6
MA0571.1	Prudul26A023068T1	1541	1561	3.65e-06	TCGCACATATCCCAAATCATT	Prudul26A000651T2	IPR026854	Vacuolar protein sorting-associated protein 13, N-terminal domain	Prudul26A001178T1	GO:0022857	Molecular Function:transmembrane transporter activity	Prudul26A019965T1	K09286	EREBP-like factor		MA0976.2	Prudul26A009788T1	1660	1671	1.43e-06	CGGCCGCCGCCG	Prudul26A000862T1	IPR009721	O-acyltransferase WSD1, C-terminal	Prudul26A001285T1	GO:0033180	Cellular Component:proton-transporting V-type ATPase, V1 domain	Prudul26A007614T1	K02948	small subunit ribosomal protein S11
MA0571.1	Prudul26A027726T1	1789	1809	3.65e-06	CCACACATTTTCCCAAGTGGG	Prudul26A000651T2	IPR031642	VPS13, repeated coiled region	Prudul26A001178T1	GO:0005215	Molecular Function:transporter activity	Prudul26A025694T1	K09286	EREBP-like factor		MA0976.2	Prudul26A014917T1	1660	1671	1.43e-06	CGGCCGCCGCCG	Prudul26A000862T2	IPR004255	O-acyltransferase, WSD1, N-terminal	Prudul26A001285T1	GO:0046961	Molecular Function:proton-transporting ATPase activity, rotational mechanism	Prudul26A007614T2	K02948	small subunit ribosomal protein S11
MA0571.1	Prudul26A009519T1	1075	1095	3.71e-06	TGGTTCAGTTCCCCAAGTCTT	Prudul26A000651T2	IPR031645	Vacuolar protein sorting-associated protein 13, C-terminal	Prudul26A001195T1	GO:0016020	Cellular Component:membrane	Prudul26A025694T2	K09286	EREBP-like factor		MA0976.2	Prudul26A031301T1	1660	1671	1.43e-06	CGGCCGCCGCCG	Prudul26A000862T2	IPR009721	O-acyltransferase WSD1, C-terminal	Prudul26A001285T2	GO:0015991	Biological Process:ATP hydrolysis coupled proton transport	Prudul26A007614T3	K02948	small subunit ribosomal protein S11
MA0571.1	Prudul26A022751T3	370	390	3.75e-06	ACGCACACTTCCCCAACCCCG	Prudul26A000651T2	IPR031646	Vacuolar protein sorting-associated protein 13, second N-terminal domain	Prudul26A001195T1	GO:0008375	Molecular Function:acetylglucosaminyltransferase activity	Prudul26A030616T1	K09286	EREBP-like factor		MA0976.2	Prudul26A001457T1	1726	1737	1.43e-06	CGGCCGCCGCCG	Prudul26A000866T2	IPR001107	Band 7 domain	Prudul26A001285T2	GO:0034220	Biological Process:ion transmembrane transport	Prudul26A007614T4	K02948	small subunit ribosomal protein S11
MA0571.1	Prudul26A022751T1	424	444	3.75e-06	ACGCACACTTCCCCAACCCCG	Prudul26A000661T2	IPR001128	Cytochrome P450	Prudul26A001196T1	GO:0043531	Molecular Function:ADP binding	Prudul26A031578T1	K09286	EREBP-like factor		MA0976.2	Prudul26A028960T1	1727	1738	1.43e-06	CGGCCGCCGCCG	Prudul26A000866T2	IPR036013	Band 7/SPFH domain superfamily	Prudul26A001285T2	GO:0033180	Cellular Component:proton-transporting V-type ATPase, V1 domain	Prudul26A029861T1	K02961	small subunit ribosomal protein S17
MA0571.1	Prudul26A022751T2	424	444	3.75e-06	ACGCACACTTCCCCAACCCCG	Prudul26A000661T2	IPR002401	Cytochrome P450, E-class, group I	Prudul26A001196T1	GO:0005515	Molecular Function:protein binding	Prudul26A031706T1	K09286	EREBP-like factor		MA0976.2	Prudul26A006255T1	1727	1738	1.43e-06	CGGCCGCCGCCG	Prudul26A000866T3	IPR001107	Band 7 domain	Prudul26A001285T2	GO:0046961	Molecular Function:proton-transporting ATPase activity, rotational mechanism	Prudul26A029861T2	K02961	small subunit ribosomal protein S17
MA0571.1	Prudul26A029729T1	1392	1412	3.75e-06	TCACACATATTCCCACGTAAT	Prudul26A000661T2	IPR017972	Cytochrome P450, conserved site	Prudul26A001201T1	GO:0006397	Biological Process:mRNA processing	Prudul26A031706T2	K09286	EREBP-like factor		MA0976.2	Prudul26A001721T1	1727	1738	1.43e-06	CGGCCGCCGCCG	Prudul26A000866T3	IPR036013	Band 7/SPFH domain superfamily	Prudul26A001299T1	GO:0043531	Molecular Function:ADP binding	Prudul26A022454T1	K19033	RPS31; 30S ribosomal protein S31
MA0571.1	Prudul26A005650T1	1956	1976	3.75e-06	ATACTCAGTTTCCAAGGTGCC	Prudul26A000661T2	IPR036396	Cytochrome P450 superfamily	Prudul26A001201T1	GO:0005634	Cellular Component:nucleus	Prudul26A031706T3	K09286	EREBP-like factor		MA0976.2	Prudul26A021441T1	1727	1738	1.43e-06	CGGCCGCCGCCG	Prudul26A000882T1	IPR000644	CBS domain	Prudul26A001303T1	GO:0006470	Biological Process:protein dephosphorylation	Prudul26A009478T1	K02886	large subunit ribosomal protein L2
MA0571.1	Prudul26A026583T1	1267	1287	3.77e-06	TGGCTCGAATTCCAAAGTAGA	Prudul26A000671T1	IPR011989	Armadillo-like helical	Prudul26A001201T1	GO:0003723	Molecular Function:RNA binding	Prudul26A022282T1	K14516	ethylene-responsive transcription factor 1		MA0976.2	Prudul26A028214T1	1727	1738	1.43e-06	CGGCCGCCGCCG	Prudul26A000882T2	IPR000644	CBS domain	Prudul26A001303T1	GO:0003824	Molecular Function:catalytic activity	Prudul26A011788T1	K02886	large subunit ribosomal protein L2
MA0571.1	Prudul26A019107T1	1298	1318	3.77e-06	TGGCTCGAATTCCAAAGTAGA	Prudul26A000671T1	IPR013878	Mo25-like	Prudul26A001201T1	GO:0003676	Molecular Function:nucleic acid binding	Prudul26A004353T1	K13434	pathogenesis-related genes transcriptional activator PTI6		MA0976.2	Prudul26A011249T1	1727	1738	1.43e-06	CGGCCGCCGCCG	Prudul26A000889T1	IPR002156	Ribonuclease H domain	Prudul26A001303T1	GO:0043169	Molecular Function:cation binding	Prudul26A030035T1	K02886	large subunit ribosomal protein L2
MA0571.1	Prudul26A015352T1	1895	1915	3.81e-06	AAGCACGGACCCCAAAATGTT	Prudul26A000671T1	IPR016024	Armadillo-type fold	Prudul26A001201T2	GO:0006397	Biological Process:mRNA processing	Prudul26A014963T1	K09287	RAV-like factor		MA0976.2	Prudul26A009297T1	1727	1738	1.43e-06	CGGCCGCCGCCG	Prudul26A000889T1	IPR012337	Ribonuclease H-like superfamily	Prudul26A001303T1	GO:0004722	Molecular Function:protein serine/threonine phosphatase activity	Prudul26A016071T1	K02906	large subunit ribosomal protein L3
MA0571.1	Prudul26A000515T1	343	363	3.81e-06	CGGCGCAGATTCCAAAGCTTT	Prudul26A000672T1	IPR012337	Ribonuclease H-like superfamily	Prudul26A001201T2	GO:0005634	Cellular Component:nucleus	Prudul26A017720T1	K09287	RAV-like factor		MA0976.2	Prudul26A001087T1	1817	1828	1.43e-06	CGGCCGCCGCCG	Prudul26A000889T1	IPR036397	Ribonuclease H superfamily	Prudul26A001308T1	GO:0003676	Molecular Function:nucleic acid binding	Prudul26A026525T1	K02906	large subunit ribosomal protein L3
MA0571.1	Prudul26A032805T1	1068	1088	3.81e-06	CGGCGCAGATTCCAAAGCTTT	Prudul26A000672T1	IPR013087	Zinc finger C2H2-type	Prudul26A001201T2	GO:0003723	Molecular Function:RNA binding	Prudul26A019680T1	K13425	WRKY transcription factor 22		MA0976.2	Prudul26A010776T1	1817	1828	1.43e-06	CGGCCGCCGCCG	Prudul26A000900T1	IPR001810	F-box domain	Prudul26A001314T1	GO:0006914	Biological Process:autophagy	Prudul26A027450T1	K02926	large subunit ribosomal protein L4
MA0571.1	Prudul26A028392T1	1068	1088	3.81e-06	CGGCGCAGATTCCAAAGCTTT	Prudul26A000672T1	IPR013520	Exonuclease, RNase T/DNA polymerase III	Prudul26A001201T2	GO:0003676	Molecular Function:nucleic acid binding	Prudul26A031546T1	K13425	WRKY transcription factor 22		MA0976.2	Prudul26A002513T1	131	142	1.46e-06	GCGCCGCCACAG	Prudul26A000900T1	IPR036047	F-box-like domain superfamily	Prudul26A001314T1	GO:0005737	Cellular Component:cytoplasm	Prudul26A007502T1	K02867	large subunit ribosomal protein L11
MA0571.1	Prudul26A006081T1	1623	1643	3.83e-06	GTGTACAAATCCCGAGCCGAG	Prudul26A000672T1	IPR036397	Ribonuclease H superfamily	Prudul26A001201T3	GO:0006397	Biological Process:mRNA processing	Prudul26A019425T1	K13945	LOB domain-containing protein 29		MA0976.2	Prudul26A000764T1	670	681	1.46e-06	GCGCCGCCACAG	Prudul26A000904T1	IPR000375	Dynamin central domain	Prudul26A001327T1	GO:0055085	Biological Process:transmembrane transport	Prudul26A012754T1	K02935	large subunit ribosomal protein L7/L12
MA0571.1	Prudul26A031921T1	1669	1689	3.83e-06	ATGCACACCTCCCAAGACTTA	Prudul26A000676T2	IPR012946	X8 domain	Prudul26A001201T3	GO:0005634	Cellular Component:nucleus	Prudul26A007803T1	K21596	calmodulin-binding transcription activator		MA0976.2	Prudul26A003128T1	963	974	1.46e-06	GCGCCGCCACAG	Prudul26A000904T1	IPR003130	Dynamin GTPase effector	Prudul26A001327T1	GO:0016020	Cellular Component:membrane	Prudul26A010829T1	K02876	large subunit ribosomal protein L15
MA0571.1	Prudul26A008226T1	899	919	3.83e-06	ATGCACACCTCCCAAGACTTA	Prudul26A000687T1	IPR003480	Transferase	Prudul26A001201T3	GO:0003723	Molecular Function:RNA binding	Prudul26A006034T1	K03538	ribonuclease P protein subunit POP4 [EC:3.1.26.5]		MA0976.2	Prudul26A031530T1	347	358	1.48e-06	CCGCCGCCGCGT	Prudul26A000904T1	IPR019762	Dynamin, GTPase region, conserved site	Prudul26A001327T1	GO:0016020	Cellular Component:membrane	Prudul26A023451T1	K02890	large subunit ribosomal protein L22
MA0571.1	Prudul26A002737T1	310	330	3.85e-06	ATTCACAGATCCCAATTTGGA	Prudul26A000687T1	IPR023213	Chloramphenicol acetyltransferase-like domain superfamily	Prudul26A001201T3	GO:0003676	Molecular Function:nucleic acid binding	Prudul26A003596T1	K14525	ribonucleases P/MRP protein subunit RPP25 [EC:3.1.26.5]		MA0976.2	Prudul26A025917T1	1315	1326	1.48e-06	CCGCCGCCGCGT	Prudul26A000904T1	IPR020850	GTPase effector domain	Prudul26A001327T2	GO:0055085	Biological Process:transmembrane transport	Prudul26A023451T2	K02890	large subunit ribosomal protein L22
MA0571.1	Prudul26A028533T1	524	544	3.85e-06	ATTCACAGATCCCAATTTGGA	Prudul26A000688T1	IPR000719	Protein kinase domain	Prudul26A001204T1	GO:0006413	Biological Process:translational initiation	Prudul26A003596T2	K14525	ribonucleases P/MRP protein subunit RPP25 [EC:3.1.26.5]		MA0976.2	Prudul26A014079T1	806	817	1.5e-06	ACGCCGCCGCCA	Prudul26A000904T1	IPR022812	Dynamin superfamily	Prudul26A001327T2	GO:0016020	Cellular Component:membrane	Prudul26A021074T1	K02892	large subunit ribosomal protein L23
MA0571.1	Prudul26A031728T1	1604	1624	3.89e-06	TGGCACAAATCTCAAGGTGGA	Prudul26A000688T1	IPR001220	Legume lectin domain	Prudul26A001204T1	GO:0005852	Cellular Component:eukaryotic translation initiation factor 3 complex	Prudul26A015973T1	K14525	ribonucleases P/MRP protein subunit RPP25 [EC:3.1.26.5]		MA0976.2	Prudul26A032862T1	234	245	1.55e-06	CCGCCACCACCG	Prudul26A000904T1	IPR027417	P-loop containing nucleoside triphosphate hydrolase	Prudul26A001327T2	GO:0016020	Cellular Component:membrane	Prudul26A018430T1	K02914	large subunit ribosomal protein L34
MA0571.1	Prudul26A015271T1	511	531	3.89e-06	GTGCTCAGCTCCCGATGGTCA	Prudul26A000688T1	IPR008271	Serine/threonine-protein kinase, active site	Prudul26A001204T1	GO:0003723	Molecular Function:RNA binding	Prudul26A000187T1	K02985	small subunit ribosomal protein S3e		MA0976.2	Prudul26A002976T1	546	557	1.55e-06	CCGCCACCACCG	Prudul26A000904T1	IPR030381	Dynamin-type guanine nucleotide-binding (G) domain	Prudul26A001332T1	GO:0006412	Biological Process:translation	Prudul26A012336T1	K02990	small subunit ribosomal protein S6
MA0571.1	Prudul26A025002T2	551	571	3.95e-06	CGGCTCGGATTCCAAAGTAGA	Prudul26A000688T1	IPR011009	Protein kinase-like domain superfamily	Prudul26A001204T1	GO:0003743	Molecular Function:translation initiation factor activity	Prudul26A017528T1	K02987	small subunit ribosomal protein S4e		MA0976.2	Prudul26A002976T2	546	557	1.55e-06	CCGCCACCACCG	Prudul26A000913T1	IPR002213	UDP-glucuronosyl/UDP-glucosyltransferase	Prudul26A001332T1	GO:0005622	Cellular Component:intracellular	Prudul26A016430T1	K02990	small subunit ribosomal protein S6
MA0571.1	Prudul26A025002T1	633	653	3.95e-06	CGGCTCGGATTCCAAAGTAGA	Prudul26A000688T1	IPR013320	Concanavalin A-like lectin/glucanase domain superfamily	Prudul26A001204T1	GO:0031369	Molecular Function:translation initiation factor binding	Prudul26A028774T1	K02993	small subunit ribosomal protein S7e		MA0976.2	Prudul26A000198T1	683	694	1.55e-06	CCGCCACCACCG	Prudul26A000918T1	IPR000717	Proteasome component (PCI) domain	Prudul26A001332T1	GO:0005840	Cellular Component:ribosome	Prudul26A016430T2	K02990	small subunit ribosomal protein S6
MA0571.1	Prudul26A018294T1	1028	1048	4e-06	TGACTCGAATTCCAAAGCGAA	Prudul26A000688T1	IPR017441	Protein kinase, ATP binding site	Prudul26A001205T1	GO:0051017	Biological Process:actin filament bundle assembly	Prudul26A028774T2	K02993	small subunit ribosomal protein S7e		MA0976.2	Prudul26A019453T1	1091	1102	1.55e-06	CCGCCACCACCG	Prudul26A000918T1	IPR035297	26S Proteasome non-ATPase regulatory subunit 12	Prudul26A001332T1	GO:0003723	Molecular Function:RNA binding	Prudul26A007614T1	K02948	small subunit ribosomal protein S11
MA0571.1	Prudul26A024097T1	1567	1587	4e-06	TGACTCGAATTCCAAAGCGAA	Prudul26A000697T1	IPR022764	Peptidase S54, rhomboid domain	Prudul26A001205T1	GO:0007010	Biological Process:cytoskeleton organization	Prudul26A004830T1	K02995	small subunit ribosomal protein S8e		MA0976.2	Prudul26A031453T1	1175	1186	1.55e-06	CGGCCGCCACCA	Prudul26A000918T1	IPR036388	Winged helix-like DNA-binding domain superfamily	Prudul26A001332T1	GO:0003735	Molecular Function:structural constituent of ribosome	Prudul26A007614T2	K02948	small subunit ribosomal protein S11
MA0571.1	Prudul26A030624T1	1650	1670	4.02e-06	TAGCTCAGATCCCCAGGATAG	Prudul26A000697T1	IPR035952	Rhomboid-like superfamily	Prudul26A001205T1	GO:0003779	Molecular Function:actin binding	Prudul26A029465T1	K02997	small subunit ribosomal protein S9e		MA0976.2	Prudul26A032184T1	1224	1235	1.55e-06	CCGCCACCACCG	Prudul26A000918T1	IPR036390	Winged helix DNA-binding domain superfamily	Prudul26A001332T1	GO:0003735	Molecular Function:structural constituent of ribosome	Prudul26A007614T3	K02948	small subunit ribosomal protein S11
MA0571.1	Prudul26A022877T1	1819	1839	4.02e-06	TCTTACAATTCCCAATGCTAA	Prudul26A000701T1	IPR000870	Homoserine kinase	Prudul26A001205T1	GO:0051015	Molecular Function:actin filament binding	Prudul26A010919T1	K02947	small subunit ribosomal protein S10e		MA0976.2	Prudul26A004221T2	25	36	1.55e-06	CCGCCACCACCG	Prudul26A000919T1	IPR006912	Harbinger transposase-derived protein	Prudul26A001334T1	GO:0004523	Molecular Function:RNA-DNA hybrid ribonuclease activity	Prudul26A007614T4	K02948	small subunit ribosomal protein S11
MA0571.1	Prudul26A010662T1	503	523	4.06e-06	TAACACATTCTCCCATGCCAA	Prudul26A000701T1	IPR006203	GHMP kinase, ATP-binding, conserved site	Prudul26A001205T1	GO:0051015	Molecular Function:actin filament binding	Prudul26A024006T1	K02947	small subunit ribosomal protein S10e		MA0976.2	Prudul26A004221T1	25	36	1.55e-06	CCGCCACCACCG	Prudul26A000933T1	IPR001841	Zinc finger, RING-type	Prudul26A001334T1	GO:0003676	Molecular Function:nucleic acid binding	Prudul26A014306T1	K02952	small subunit ribosomal protein S13
MA0571.1	Prudul26A023187T2	120	140	4.12e-06	CCACACAAATACCCATATACA	Prudul26A000701T1	IPR006204	GHMP kinase N-terminal domain	Prudul26A001210T1	GO:0005515	Molecular Function:protein binding	Prudul26A002611T1	K02949	small subunit ribosomal protein S11e		MA0976.2	Prudul26A008626T1	190	201	1.55e-06	CGGCCGCCACCA	Prudul26A000933T1	IPR013083	Zinc finger, RING/FYVE/PHD-type	Prudul26A001336T1	GO:0031204	Biological Process:posttranslational protein targeting to membrane, translocation	Prudul26A029861T1	K02961	small subunit ribosomal protein S17
MA0571.1	Prudul26A023187T1	120	140	4.12e-06	CCACACAAATACCCATATACA	Prudul26A000701T1	IPR013750	GHMP kinase, C-terminal domain	Prudul26A001224T1	GO:0006468	Biological Process:protein phosphorylation	Prudul26A008384T1	K02949	small subunit ribosomal protein S11e		MA0976.2	Prudul26A019358T1	488	499	1.55e-06	CCGCCACCACCG	Prudul26A000933T3	IPR001841	Zinc finger, RING-type	Prudul26A001336T1	GO:0030176	Cellular Component:integral component of endoplasmic reticulum membrane	Prudul26A029861T2	K02961	small subunit ribosomal protein S17
MA0571.1	Prudul26A001824T3	243	263	4.12e-06	GAGCACAAGTTCCAATGCTGA	Prudul26A000701T1	IPR014721	Ribosomal protein S5 domain 2-type fold, subgroup	Prudul26A001224T1	GO:0005524	Molecular Function:ATP binding	Prudul26A009803T1	K02953	small subunit ribosomal protein S13e		MA0976.2	Prudul26A018201T1	225	236	1.58e-06	TCGCCGCCACCC	Prudul26A000933T3	IPR013083	Zinc finger, RING/FYVE/PHD-type	Prudul26A001351T1	GO:0016787	Molecular Function:hydrolase activity	Prudul26A022454T1	K19033	RPS31; 30S ribosomal protein S31
MA0571.1	Prudul26A001824T4	243	263	4.12e-06	GAGCACAAGTTCCAATGCTGA	Prudul26A000701T1	IPR020568	Ribosomal protein S5 domain 2-type fold	Prudul26A001224T1	GO:0005524	Molecular Function:ATP binding	Prudul26A023127T1	K02958	small subunit ribosomal protein S15e		MA0976.2	Prudul26A023719T1	598	609	1.58e-06	TCGCCGCCACCC	Prudul26A000933T4	IPR001841	Zinc finger, RING-type	Prudul26A001351T1	GO:0008242	Molecular Function:omega peptidase activity	Prudul26A009478T1	K02886	large subunit ribosomal protein L2
MA0571.1	Prudul26A001824T2	243	263	4.12e-06	GAGCACAAGTTCCAATGCTGA	Prudul26A000701T1	IPR036554	GHMP kinase, C-terminal domain superfamily	Prudul26A001224T1	GO:0004672	Molecular Function:protein kinase activity	Prudul26A022641T1	K02957	small subunit ribosomal protein S15Ae		MA0976.2	Prudul26A022348T1	653	664	1.58e-06	TCGCCGCCACCC	Prudul26A000933T4	IPR013083	Zinc finger, RING/FYVE/PHD-type	Prudul26A001354T1	GO:0005515	Molecular Function:protein binding	Prudul26A011788T1	K02886	large subunit ribosomal protein L2
MA0571.1	Prudul26A023067T1	1415	1435	4.12e-06	GTGCACAAATTCCAAAAAGTA	Prudul26A000711T1	IPR011008	Dimeric alpha-beta barrel	Prudul26A001236T1	GO:0055085	Biological Process:transmembrane transport	Prudul26A023897T1	K02974	small subunit ribosomal protein S24e		MA0976.2	Prudul26A016563T1	984	995	1.58e-06	TCGCCGCCACCC	Prudul26A000941T1	IPR001471	AP2/ERF domain	Prudul26A001354T1	GO:0008270	Molecular Function:zinc ion binding	Prudul26A030035T1	K02886	large subunit ribosomal protein L2
MA0571.1	Prudul26A023067T2	1415	1435	4.12e-06	GTGCACAAATTCCAAAAAGTA	Prudul26A000711T1	IPR013097	Stress responsive alpha-beta barrel	Prudul26A001236T1	GO:0016021	Cellular Component:integral component of membrane	Prudul26A010796T1	K02976	small subunit ribosomal protein S26e		MA0976.2	Prudul26A015966T1	133	144	1.6e-06	TCGCCGCCGCTG	Prudul26A000941T1	IPR016177	DNA-binding domain superfamily	Prudul26A001362T1	GO:0009411	Biological Process:response to UV	Prudul26A016071T1	K02906	large subunit ribosomal protein L3
MA0571.1	Prudul26A008703T1	714	734	4.12e-06	AAGCACAAATCCCAAGAAGGT	Prudul26A000722T1	IPR001128	Cytochrome P450	Prudul26A001236T1	GO:0022857	Molecular Function:transmembrane transporter activity	Prudul26A003294T1	K02983	small subunit ribosomal protein S30e		MA0976.2	Prudul26A025217T1	317	328	1.6e-06	TCGCCGCCGCTG	Prudul26A000941T1	IPR036955	AP2/ERF domain superfamily	Prudul26A001363T1	GO:0043531	Molecular Function:ADP binding	Prudul26A026525T1	K02906	large subunit ribosomal protein L3
MA0571.1	Prudul26A014736T1	888	908	4.12e-06	TGGCACATTTACTAATGCATA	Prudul26A000722T1	IPR002401	Cytochrome P450, E-class, group I	Prudul26A001240T1	GO:0006355	Biological Process:regulation of transcription, DNA-templated	Prudul26A003294T2	K02983	small subunit ribosomal protein S30e		MA0976.2	Prudul26A029499T1	377	388	1.6e-06	TCGCCGCCGCTG	Prudul26A000947T1	IPR000795	Transcription factor, GTP-binding domain	Prudul26A001374T1	GO:0016747	Molecular Function:transferase activity, transferring acyl groups other than amino-acyl groups	Prudul26A027450T1	K02926	large subunit ribosomal protein L4
MA0571.1	Prudul26A025791T1	1146	1166	4.12e-06	GAGCACAAGTTCCAATGCTGA	Prudul26A000722T1	IPR017972	Cytochrome P450, conserved site	Prudul26A001240T1	GO:0005634	Cellular Component:nucleus	Prudul26A023490T1	K02983	small subunit ribosomal protein S30e		MA0976.2	Prudul26A007008T1	702	713	1.6e-06	TCGCCGCCGCTG	Prudul26A000947T1	IPR004160	Translation elongation factor EFTu/EF1A, C-terminal	Prudul26A001382T1	GO:0016021	Cellular Component:integral component of membrane	Prudul26A012754T1	K02935	large subunit ribosomal protein L7/L12
MA0571.1	Prudul26A014736T2	1703	1723	4.12e-06	TGGCACATTTACTAATGCATA	Prudul26A000722T1	IPR036396	Cytochrome P450 superfamily	Prudul26A001240T1	GO:0005515	Molecular Function:protein binding	Prudul26A032359T1	K02998	small subunit ribosomal protein SAe		MA0976.2	Prudul26A014271T1	806	817	1.6e-06	TCGCCGCCGCTG	Prudul26A000947T1	IPR004161	Translation elongation factor EFTu-like, domain 2	Prudul26A001382T1	GO:0016757	Molecular Function:transferase activity, transferring glycosyl groups	Prudul26A007502T1	K02867	large subunit ribosomal protein L11
MA0571.1	Prudul26A013809T1	354	374	4.15e-06	CGGCTCGAATTCCAAAGTGGA	Prudul26A000722T2	IPR001128	Cytochrome P450	Prudul26A001240T2	GO:0006355	Biological Process:regulation of transcription, DNA-templated	Prudul26A030448T1	K02932	large subunit ribosomal protein L5e		MA0976.2	Prudul26A005282T1	605	616	1.6e-06	TCGCCGCCGCTG	Prudul26A000947T1	IPR004541	Translation elongation factor EFTu/EF1A, bacterial/organelle	Prudul26A001392T1	GO:0016758	Molecular Function:transferase activity, transferring hexosyl groups	Prudul26A010829T1	K02876	large subunit ribosomal protein L15
MA0571.1	Prudul26A025856T1	725	745	4.15e-06	CGGCTCGAATTCCAAAGTGGA	Prudul26A000722T2	IPR002401	Cytochrome P450, E-class, group I	Prudul26A001240T2	GO:0005634	Cellular Component:nucleus	Prudul26A013527T1	K02936	large subunit ribosomal protein L7Ae		MA0976.2	Prudul26A028909T1	904	915	1.6e-06	TCGCCGCCGCTG	Prudul26A000947T1	IPR005225	Small GTP-binding protein domain	Prudul26A001396T1	GO:0007064	Biological Process:mitotic sister chromatid cohesion	Prudul26A023451T1	K02890	large subunit ribosomal protein L22
MA0571.1	Prudul26A029473T1	1006	1026	4.15e-06	CGGCTCGAATTCCAAAGTGGA	Prudul26A000722T2	IPR017972	Cytochrome P450, conserved site	Prudul26A001240T2	GO:0005515	Molecular Function:protein binding	Prudul26A008318T1	K02940	large subunit ribosomal protein L9e		MA0976.2	Prudul26A019768T1	989	1000	1.6e-06	TCGCCGCCGCTG	Prudul26A000947T1	IPR009000	Translation protein, beta-barrel domain superfamily	Prudul26A001396T1	GO:0031390	Cellular Component:Ctf18 RFC-like complex	Prudul26A023451T2	K02890	large subunit ribosomal protein L22
MA0571.1	Prudul26A029741T1	1611	1631	4.15e-06	CGGCTCGAATTCCAAAGTGGA	Prudul26A000722T2	IPR036396	Cytochrome P450 superfamily	Prudul26A001249T1	GO:0005515	Molecular Function:protein binding	Prudul26A022968T1	K02866	large subunit ribosomal protein L10e		MA0976.2	Prudul26A004910T2	143	154	1.63e-06	CCGCCGCCGCTC	Prudul26A000947T1	IPR009001	Translation elongation factor EF1A/initiation factor IF2gamma, C-terminal	Prudul26A001404T1	GO:0005515	Molecular Function:protein binding	Prudul26A021074T1	K02892	large subunit ribosomal protein L23
MA0571.1	Prudul26A012979T1	1877	1897	4.15e-06	CGGCTCGAATTCCAAAGTGGA	Prudul26A000727T1	IPR015655	Protein phosphatase 2C family	Prudul26A001249T2	GO:0005515	Molecular Function:protein binding	Prudul26A006762T1	K02873	large subunit ribosomal protein L13e		MA0976.2	Prudul26A004910T1	143	154	1.63e-06	CCGCCGCCGCTC	Prudul26A000947T1	IPR027417	P-loop containing nucleoside triphosphate hydrolase	Prudul26A001416T1	GO:0005515	Molecular Function:protein binding	Prudul26A019067T1	K02904	large subunit ribosomal protein L29
MA0571.1	Prudul26A000164T1	1973	1993	4.17e-06	GTGTACATTTCCCAATTCGAA	Prudul26A000727T1	IPR036457	PPM-type phosphatase domain superfamily	Prudul26A001249T3	GO:0005515	Molecular Function:protein binding	Prudul26A006762T2	K02873	large subunit ribosomal protein L13e		MA0976.2	Prudul26A025470T1	274	285	1.63e-06	CCGCCGCCGCTC	Prudul26A000947T1	IPR031157	Tr-type G domain, conserved site	Prudul26A001429T1	GO:0005515	Molecular Function:protein binding	Prudul26A018430T1	K02914	large subunit ribosomal protein L34
MA0571.1	Prudul26A026370T1	322	342	4.17e-06	TGGCTCAGTCCCCCAAGAGAT	Prudul26A000729T1	IPR006652	Kelch repeat type 1	Prudul26A001249T4	GO:0005515	Molecular Function:protein binding	Prudul26A002109T1	K02872	large subunit ribosomal protein L13Ae		MA0976.2	Prudul26A020380T1	597	608	1.63e-06	CCGCCGCCGCTC	Prudul26A000949T1	IPR000719	Protein kinase domain	Prudul26A001431T1	GO:0005515	Molecular Function:protein binding	Prudul26A007614T1	K02948	small subunit ribosomal protein S11
MA0571.1	Prudul26A027555T2	129	149	4.19e-06	TGACTCGGATTCCAAAGCGGA	Prudul26A000729T1	IPR015915	Kelch-type beta propeller	Prudul26A001250T1	GO:0016791	Molecular Function:phosphatase activity	Prudul26A014185T1	K02877	large subunit ribosomal protein L15e		MA0976.2	Prudul26A030367T1	156	167	1.65e-06	CCGCCGCCGTCG	Prudul26A000949T1	IPR008271	Serine/threonine-protein kinase, active site	Prudul26A001435T1	GO:0006468	Biological Process:protein phosphorylation	Prudul26A007614T2	K02948	small subunit ribosomal protein S11
MA0571.1	Prudul26A027555T1	456	476	4.19e-06	TGACTCGGATTCCAAAGCGGA	Prudul26A000733T1	IPR001563	Peptidase S10, serine carboxypeptidase	Prudul26A001251T1	GO:0055085	Biological Process:transmembrane transport	Prudul26A016198T1	K02877	large subunit ribosomal protein L15e		MA0976.2	Prudul26A010821T1	318	329	1.65e-06	CCGCCGCCGTCG	Prudul26A000949T1	IPR011009	Protein kinase-like domain superfamily	Prudul26A001435T1	GO:0005524	Molecular Function:ATP binding	Prudul26A007614T3	K02948	small subunit ribosomal protein S11
MA0571.1	Prudul26A020359T1	759	779	4.19e-06	CGACTCGGATTCCAAAGCGAA	Prudul26A000733T1	IPR018202	Serine carboxypeptidase, serine active site	Prudul26A001251T1	GO:0022857	Molecular Function:transmembrane transporter activity	Prudul26A011706T1	K02880	large subunit ribosomal protein L17e		MA0976.2	Prudul26A007947T1	429	440	1.65e-06	CCGCCGCCGTCG	Prudul26A000950T1	IPR001584	Integrase, catalytic core	Prudul26A001435T1	GO:0005524	Molecular Function:ATP binding	Prudul26A007614T4	K02948	small subunit ribosomal protein S11
MA0571.1	Prudul26A014621T1	1356	1376	4.19e-06	TTGCACAGATTCCCAAAGGTG	Prudul26A000733T1	IPR029058	Alpha/Beta hydrolase fold	Prudul26A001251T1	GO:0022857	Molecular Function:transmembrane transporter activity	Prudul26A014277T1	K02882	large subunit ribosomal protein L18Ae		MA0976.2	Prudul26A007947T2	500	511	1.65e-06	CCGCCGCCGTCG	Prudul26A000950T1	IPR012337	Ribonuclease H-like superfamily	Prudul26A001435T1	GO:0004672	Molecular Function:protein kinase activity	Prudul26A014306T1	K02952	small subunit ribosomal protein S13
MA0571.1	Prudul26A014243T1	1905	1925	4.19e-06	CGACTCGGATTCCAAAGCGAA	Prudul26A000733T2	IPR001563	Peptidase S10, serine carboxypeptidase	Prudul26A001282T1	GO:0016491	Molecular Function:oxidoreductase activity	Prudul26A024358T1	K02882	large subunit ribosomal protein L18Ae		MA0976.2	Prudul26A014991T1	683	694	1.65e-06	CCGCCGCCGTCG	Prudul26A000950T1	IPR036397	Ribonuclease H superfamily	Prudul26A001454T1	GO:0005634	Cellular Component:nucleus	Prudul26A029861T1	K02961	small subunit ribosomal protein S17
MA0571.1	Prudul26A011785T1	915	935	4.23e-06	ATGCGCGCCTCCCAAGGCCTA	Prudul26A000733T2	IPR018202	Serine carboxypeptidase, serine active site	Prudul26A001282T2	GO:0016491	Molecular Function:oxidoreductase activity	Prudul26A024358T2	K02882	large subunit ribosomal protein L18Ae		MA0976.2	Prudul26A008310T1	719	730	1.65e-06	CCGCCGCCGTCG	Prudul26A000950T1	IPR039537	Retrotransposon Ty1/copia-like	Prudul26A001457T1	GO:0016788	Molecular Function:hydrolase activity, acting on ester bonds	Prudul26A029861T2	K02961	small subunit ribosomal protein S17
MA0571.1	Prudul26A008404T1	92	112	4.23e-06	GGATACAATCACCGAGGTCCA	Prudul26A000733T2	IPR029058	Alpha/Beta hydrolase fold	Prudul26A001283T1	GO:0006468	Biological Process:protein phosphorylation	Prudul26A024358T3	K02882	large subunit ribosomal protein L18Ae		MA0976.2	Prudul26A029609T1	792	803	1.65e-06	CCGCCGCCGTCG	Prudul26A000963T1	IPR000286	Histone deacetylase family	Prudul26A001459T1	GO:0006355	Biological Process:regulation of transcription, DNA-templated	Prudul26A012127T1	K02984	small subunit ribosomal protein S3Ae
MA0571.1	Prudul26A015475T1	1364	1384	4.25e-06	CTACACGAATCCCGAGTCTCT	Prudul26A000738T1	IPR001878	Zinc finger, CCHC-type	Prudul26A001283T1	GO:0005524	Molecular Function:ATP binding	Prudul26A024358T4	K02882	large subunit ribosomal protein L18Ae		MA0976.2	Prudul26A030769T1	1168	1179	1.65e-06	CCGCCGCCGTCG	Prudul26A000963T1	IPR001876	Zinc finger, RanBP2-type	Prudul26A001459T1	GO:0003677	Molecular Function:DNA binding	Prudul26A007603T1	K02987	small subunit ribosomal protein S4e
MA0571.1	Prudul26A010370T1	740	760	4.28e-06	TTGCTCATCTCCCAATGTAAA	Prudul26A000738T1	IPR031052	FHY3/FAR1 family	Prudul26A001283T1	GO:0005524	Molecular Function:ATP binding	Prudul26A000599T1	K02891	large subunit ribosomal protein L22e		MA0976.2	Prudul26A029772T1	1918	1929	1.65e-06	CCGCCGCCGTCG	Prudul26A000963T1	IPR023696	Ureohydrolase domain superfamily	Prudul26A001475T1	GO:0003993	Molecular Function:acid phosphatase activity	Prudul26A007603T2	K02987	small subunit ribosomal protein S4e
MA0571.1	Prudul26A000676T2	847	867	4.28e-06	TTGCTCATCTCCCAATGTAAA	Prudul26A000741T1	IPR001878	Zinc finger, CCHC-type	Prudul26A001283T1	GO:0004672	Molecular Function:protein kinase activity	Prudul26A005368T1	K02893	large subunit ribosomal protein L23Ae		MA0976.2	Prudul26A006556T1	642	653	1.65e-06	CCGCCGCCGTCG	Prudul26A000963T1	IPR023801	Histone deacetylase domain	Prudul26A001475T1	GO:0003993	Molecular Function:acid phosphatase activity	Prudul26A010251T1	K02987	small subunit ribosomal protein S4e
MA0571.1	Prudul26A021881T1	1460	1480	4.3e-06	GAACACAGATTCCAAGAGTCA	Prudul26A000741T1	IPR031052	FHY3/FAR1 family	Prudul26A001288T1	GO:0016021	Cellular Component:integral component of membrane	Prudul26A005368T2	K02893	large subunit ribosomal protein L23Ae		MA0976.2	Prudul26A008594T1	895	906	1.65e-06	CCGCCGCCGTCG	Prudul26A000963T1	IPR037138	Histone deacetylase domain superfamily	Prudul26A001475T1	GO:0016787	Molecular Function:hydrolase activity	Prudul26A002208T1	K02962	small subunit ribosomal protein S17e
MA0571.1	Prudul26A017309T1	432	452	4.3e-06	TTTCTCAGTTTCCAAGGTGAT	Prudul26A000742T1	IPR001789	Signal transduction response regulator, receiver domain	Prudul26A001288T2	GO:0016021	Cellular Component:integral component of membrane	Prudul26A001807T1	K02896	large subunit ribosomal protein L24e		MA0976.2	Prudul26A022004T1	1480	1491	1.65e-06	CCGCCGCCGTCG	Prudul26A000966T1	IPR003689	Zinc/iron permease	Prudul26A001475T1	GO:0046872	Molecular Function:metal ion binding	Prudul26A018208T1	K02966	small subunit ribosomal protein S19e
MA0571.1	Prudul26A004540T1	1418	1438	4.32e-06	CGACACAAATTCCAAAATGGA	Prudul26A000742T1	IPR003594	Histidine kinase/HSP90-like ATPase	Prudul26A001293T1	GO:0006355	Biological Process:regulation of transcription, DNA-templated	Prudul26A016527T1	K02896	large subunit ribosomal protein L24e		MA0976.2	Prudul26A024399T1	160	171	1.72e-06	CCGCCGCCTCCT	Prudul26A000966T1	IPR004698	Zinc/iron permease, fungal/plant	Prudul26A001475T2	GO:0003993	Molecular Function:acid phosphatase activity	Prudul26A027251T1	K02974	small subunit ribosomal protein S24e
MA0571.1	Prudul26A017554T1	644	664	4.34e-06	TAGCACACATTCTCAGGCAAT	Prudul26A000742T1	IPR003661	Signal transduction histidine kinase, dimerisation/phosphoacceptor domain	Prudul26A001293T1	GO:0003677	Molecular Function:DNA binding	Prudul26A010994T1	K02900	large subunit ribosomal protein L27Ae		MA0976.2	Prudul26A007725T1	289	300	1.72e-06	CCGCCGCCTCCT	Prudul26A000967T1	IPR001789	Signal transduction response regulator, receiver domain	Prudul26A001475T2	GO:0016787	Molecular Function:hydrolase activity	Prudul26A027322T1	K02974	small subunit ribosomal protein S24e
MA0571.1	Prudul26A015497T1	1357	1377	4.34e-06	TAGCACACATTCTCAGGCAAT	Prudul26A000742T1	IPR004358	Signal transduction histidine kinase-related protein, C-terminal	Prudul26A001293T1	GO:0003700	Molecular Function:DNA-binding transcription factor activity	Prudul26A028443T1	K02903	large subunit ribosomal protein L28e		MA0976.2	Prudul26A028633T1	480	491	1.72e-06	CCGCCGCCTCCT	Prudul26A000967T1	IPR011006	CheY-like superfamily	Prudul26A001479T1	GO:0003676	Molecular Function:nucleic acid binding	Prudul26A016206T1	K02975	small subunit ribosomal protein S25e
MA0571.1	Prudul26A027358T1	445	465	4.37e-06	GAACACATATACCGAGCTGAT	Prudul26A000742T1	IPR005467	Histidine kinase domain	Prudul26A001293T1	GO:0043565	Molecular Function:sequence-specific DNA binding	Prudul26A028443T2	K02903	large subunit ribosomal protein L28e		MA0976.2	Prudul26A010072T1	574	585	1.72e-06	CCGCCGCCTCCT	Prudul26A000971T1	IPR012337	Ribonuclease H-like superfamily	Prudul26A001479T1	GO:0008270	Molecular Function:zinc ion binding	Prudul26A020456T1	K02977	small subunit ribosomal protein S27Ae
MA0571.1	Prudul26A023023T1	1387	1407	4.37e-06	TGTCACGGTTACCCAAACCAA	Prudul26A000742T1	IPR011006	CheY-like superfamily	Prudul26A001301T1	GO:0055114	Biological Process:oxidation-reduction process	Prudul26A021869T1	K02908	large subunit ribosomal protein L30e		MA0976.2	Prudul26A010866T1	606	617	1.72e-06	GCGCCGCCACCC	Prudul26A000974T1	IPR000719	Protein kinase domain	Prudul26A001491T1	GO:0006470	Biological Process:protein dephosphorylation	Prudul26A009478T1	K02886	large subunit ribosomal protein L2
MA0571.1	Prudul26A017565T1	1680	1700	4.37e-06	GAACACATATACCGAGCTGAT	Prudul26A000742T1	IPR036097	Signal transduction histidine kinase, dimerisation/phosphoacceptor domain superfamily	Prudul26A001301T1	GO:0046872	Molecular Function:metal ion binding	Prudul26A000646T1	K02918	large subunit ribosomal protein L35e		MA0976.2	Prudul26A023580T1	820	831	1.72e-06	CCGCCGCCTCCT	Prudul26A000974T1	IPR008271	Serine/threonine-protein kinase, active site	Prudul26A001491T1	GO:0003824	Molecular Function:catalytic activity	Prudul26A011788T1	K02886	large subunit ribosomal protein L2
MA0571.1	Prudul26A024473T1	1738	1758	4.37e-06	TGATGCAGTTTCCAAGGTAAA	Prudul26A000742T1	IPR036890	Histidine kinase/HSP90-like ATPase superfamily	Prudul26A001301T1	GO:0016491	Molecular Function:oxidoreductase activity	Prudul26A021974T1	K02929	large subunit ribosomal protein L44e		MA0976.2	Prudul26A029915T1	863	874	1.72e-06	CCGCCGCCTCCT	Prudul26A000974T1	IPR011009	Protein kinase-like domain superfamily	Prudul26A001491T1	GO:0043169	Molecular Function:cation binding	Prudul26A030035T1	K02886	large subunit ribosomal protein L2
MA0571.1	Prudul26A014618T1	1740	1760	4.37e-06	TGATGCAGTTTCCAAGGTAAA	Prudul26A000750T1	IPR001533	Pterin 4 alpha carbinolamine dehydratase	Prudul26A001301T1	GO:0016702	Molecular Function:oxidoreductase activity, acting on single donors with incorporation of molecular oxygen, incorporation of two atoms of oxygen	Prudul26A032717T1	K02929	large subunit ribosomal protein L44e		MA0976.2	Prudul26A028966T1	1013	1024	1.72e-06	CCGCCGCCTCCT	Prudul26A000974T1	IPR017441	Protein kinase, ATP binding site	Prudul26A001491T1	GO:0004722	Molecular Function:protein serine/threonine phosphatase activity	Prudul26A016071T1	K02906	large subunit ribosomal protein L3
MA0571.1	Prudul26A001590T1	930	950	4.37e-06	CCGCACAGCTTCCCACGTTAA	Prudul26A000750T1	IPR036428	Pterin 4 alpha carbinolamine dehydratase superfamily	Prudul26A001301T1	GO:0005515	Molecular Function:protein binding	Prudul26A005898T1	K02942	large subunit ribosomal protein LP1		MA0976.2	Prudul26A028206T1	1084	1095	1.72e-06	CCGCCGCCTCCT	Prudul26A000974T2	IPR000719	Protein kinase domain	Prudul26A001507T1	GO:0046983	Molecular Function:protein dimerization activity	Prudul26A026525T1	K02906	large subunit ribosomal protein L3
MA0571.1	Prudul26A001590T2	930	950	4.37e-06	CCGCACAGCTTCCCACGTTAA	Prudul26A000750T2	IPR001533	Pterin 4 alpha carbinolamine dehydratase	Prudul26A001314T1	GO:0006914	Biological Process:autophagy	Prudul26A009476T1	K02990	small subunit ribosomal protein S6		MA0976.2	Prudul26A022009T1	1125	1136	1.72e-06	GCGCCGCCACCC	Prudul26A000974T2	IPR008271	Serine/threonine-protein kinase, active site	Prudul26A001518T1	GO:0005525	Molecular Function:GTP binding	Prudul26A007502T1	K02867	large subunit ribosomal protein L11
MA0571.1	Prudul26A001590T3	930	950	4.37e-06	CCGCACAGCTTCCCACGTTAA	Prudul26A000750T2	IPR036428	Pterin 4 alpha carbinolamine dehydratase superfamily	Prudul26A001314T1	GO:0005737	Cellular Component:cytoplasm	Prudul26A016430T1	K02990	small subunit ribosomal protein S6		MA0976.2	Prudul26A024576T1	1273	1284	1.72e-06	CTGCCGCCGCCA	Prudul26A000974T2	IPR011009	Protein kinase-like domain superfamily	Prudul26A001547T1	GO:0016758	Molecular Function:transferase activity, transferring hexosyl groups	Prudul26A010829T1	K02876	large subunit ribosomal protein L15
MA0571.1	Prudul26A004678T1	192	212	4.39e-06	ATACACAATCACCCAAGCACA	Prudul26A000750T3	IPR001533	Pterin 4 alpha carbinolamine dehydratase	Prudul26A001318T1	GO:0055114	Biological Process:oxidation-reduction process	Prudul26A016430T2	K02990	small subunit ribosomal protein S6		MA0976.2	Prudul26A031515T1	1282	1293	1.72e-06	CTGCCGCCGCCA	Prudul26A000974T2	IPR017441	Protein kinase, ATP binding site	Prudul26A001547T2	GO:0016758	Molecular Function:transferase activity, transferring hexosyl groups	Prudul26A023451T1	K02890	large subunit ribosomal protein L22
MA0571.1	Prudul26A025624T1	291	311	4.39e-06	AGGCACAAACCCCAAACCAAA	Prudul26A000750T3	IPR036428	Pterin 4 alpha carbinolamine dehydratase superfamily	Prudul26A001318T1	GO:0051287	Molecular Function:NAD binding	Prudul26A007614T1	K02948	small subunit ribosomal protein S11		MA0976.2	Prudul26A028136T1	1363	1374	1.72e-06	CTGCCGCCGCCA	Prudul26A000974T3	IPR000719	Protein kinase domain	Prudul26A001554T1	GO:0005975	Biological Process:carbohydrate metabolic process	Prudul26A023451T2	K02890	large subunit ribosomal protein L22
MA0571.1	Prudul26A024373T1	13	33	4.39e-06	GCACTCAAATCCCAATGTCTC	Prudul26A000759T1	IPR000504	RNA recognition motif domain	Prudul26A001318T1	GO:0004471	Molecular Function:malate dehydrogenase (decarboxylating) (NAD+) activity	Prudul26A007614T2	K02948	small subunit ribosomal protein S11		MA0976.2	Prudul26A025999T1	1614	1625	1.72e-06	CTGCCGCCGCCA	Prudul26A000974T3	IPR008271	Serine/threonine-protein kinase, active site	Prudul26A001554T1	GO:0004650	Molecular Function:polygalacturonase activity	Prudul26A021074T1	K02892	large subunit ribosomal protein L23
MA0571.1	Prudul26A026016T1	421	441	4.46e-06	AAGTGCAATTCCCGAGGCGCC	Prudul26A000759T1	IPR012677	Nucleotide-binding alpha-beta plait domain superfamily	Prudul26A001318T1	GO:0004471	Molecular Function:malate dehydrogenase (decarboxylating) (NAD+) activity	Prudul26A007614T3	K02948	small subunit ribosomal protein S11		MA0976.2	Prudul26A024073T1	9	20	1.72e-06	CTGCCGCCGCCA	Prudul26A000974T3	IPR011009	Protein kinase-like domain superfamily	Prudul26A001570T1	GO:0016459	Cellular Component:myosin complex	Prudul26A019067T1	K02904	large subunit ribosomal protein L29
MA0571.1	Prudul26A002151T1	24	44	4.48e-06	TTGCTCGAATTCCAAAGCGGA	Prudul26A000759T1	IPR035979	RNA-binding domain superfamily	Prudul26A001318T1	GO:0004470	Molecular Function:malic enzyme activity	Prudul26A007614T4	K02948	small subunit ribosomal protein S11		MA0976.2	Prudul26A006218T1	353	364	1.72e-06	CCGCCGCCTCCT	Prudul26A000974T3	IPR017441	Protein kinase, ATP binding site	Prudul26A001570T1	GO:0005524	Molecular Function:ATP binding	Prudul26A031249T1	K02873	large subunit ribosomal protein L13e
MA0571.1	Prudul26A007917T2	622	642	4.48e-06	GGGCACATTCCCTGAGGCCTC	Prudul26A000759T1	IPR037045	Peptidase S8 propeptide/proteinase inhibitor I9 superfamily	Prudul26A001318T2	GO:0055114	Biological Process:oxidation-reduction process	Prudul26A010607T1	K02961	small subunit ribosomal protein S17		MA0976.2	Prudul26A019891T1	572	583	1.72e-06	GCGCCGCCACCC	Prudul26A000983T1	IPR032872	Wall-associated receptor kinase, C-terminal	Prudul26A001570T1	GO:0003774	Molecular Function:motor activity	Prudul26A031249T2	K02873	large subunit ribosomal protein L13e
MA0571.1	Prudul26A007917T1	622	642	4.48e-06	GGGCACATTCCCTGAGGCCTC	Prudul26A000759T1	IPR039206	MORF/ORRM1/DAG-like	Prudul26A001318T2	GO:0051287	Molecular Function:NAD binding	Prudul26A032397T1	K02961	small subunit ribosomal protein S17		MA0976.2	Prudul26A003810T1	745	756	1.72e-06	CCGCCGCCTCCT	Prudul26A000993T1	IPR006869	Domain of unknown function DUF547	Prudul26A001570T1	GO:0005515	Molecular Function:protein binding	Prudul26A001332T1	K02875	large subunit ribosomal protein L14e
MA0571.1	Prudul26A001060T1	787	807	4.48e-06	GAACACAGTTCCCAAGTTTGG	Prudul26A000773T1	IPR038538	MTERF superfamily, mitochondrial/chloroplastic	Prudul26A001318T2	GO:0004471	Molecular Function:malate dehydrogenase (decarboxylating) (NAD+) activity	Prudul26A011966T1	K02970	small subunit ribosomal protein S21		MA0976.2	Prudul26A007919T1	972	983	1.72e-06	CCGCCGCCTCCT	Prudul26A000993T1	IPR025757	Ternary complex factor MIP1, leucine-zipper	Prudul26A001573T1	GO:1902600	Biological Process:proton transmembrane transport	Prudul26A016198T1	K02877	large subunit ribosomal protein L15e
MA0571.1	Prudul26A004137T1	56	76	4.5e-06	TTGCACAGCTCCCCAAACTCG	Prudul26A000775T1	IPR011990	Tetratricopeptide-like helical domain superfamily	Prudul26A001318T2	GO:0004471	Molecular Function:malate dehydrogenase (decarboxylating) (NAD+) activity	Prudul26A024667T1	K17402	small subunit ribosomal protein S23		MA0976.2	Prudul26A023742T2	995	1006	1.72e-06	CCGCCGCCTCCT	Prudul26A000999T1	IPR000089	Biotin/lipoyl attachment	Prudul26A001573T1	GO:0016020	Cellular Component:membrane	Prudul26A020803T1	K02883	large subunit ribosomal protein L18e
MA0571.1	Prudul26A014934T1	198	218	4.5e-06	GTGCACACATTCCTAGGAGTC	Prudul26A000775T1	IPR013026	Tetratricopeptide repeat-containing domain	Prudul26A001318T2	GO:0004470	Molecular Function:malic enzyme activity	Prudul26A024667T2	K17402	small subunit ribosomal protein S23		MA0976.2	Prudul26A003275T1	1108	1119	1.72e-06	CTGCCGCCGCCA	Prudul26A000999T1	IPR002930	Glycine cleavage system H-protein	Prudul26A001573T1	GO:0009678	Molecular Function:hydrogen-translocating pyrophosphatase activity	Prudul26A015557T1	K02885	large subunit ribosomal protein L19e
MA0571.1	Prudul26A004355T1	659	679	4.5e-06	AGTCACAGATCCCAAGCCCTT	Prudul26A000781T1	IPR000582	Acyl-CoA-binding protein, ACBP	Prudul26A001336T1	GO:0031204	Biological Process:posttranslational protein targeting to membrane, translocation	Prudul26A024667T3	K17402	small subunit ribosomal protein S23		MA0976.2	Prudul26A007541T1	1241	1252	1.72e-06	CCGCCGCCTCCT	Prudul26A000999T1	IPR003016	2-oxo acid dehydrogenase, lipoyl-binding site	Prudul26A001573T1	GO:0004427	Molecular Function:inorganic diphosphatase activity	Prudul26A027776T1	K02885	large subunit ribosomal protein L19e
MA0571.1	Prudul26A024485T1	1719	1739	4.53e-06	TAGCTCGATTTCCAAAGTGGA	Prudul26A000781T1	IPR014352	FERM/acyl-CoA-binding protein superfamily	Prudul26A001336T1	GO:0030176	Cellular Component:integral component of endoplasmic reticulum membrane	Prudul26A022454T1	K19033	RPS31; 30S ribosomal protein S31		MA0976.2	Prudul26A007806T1	1951	1962	1.72e-06	GCGCCGCCACCC	Prudul26A000999T1	IPR011053	Single hybrid motif	Prudul26A001573T2	GO:1902600	Biological Process:proton transmembrane transport	Prudul26A007216T1	K02908	large subunit ribosomal protein L30e
MA0571.1	Prudul26A032964T1	1087	1107	4.55e-06	TTTCACAATTTCCAAAGTATC	Prudul26A000781T1	IPR035984	Acyl-CoA binding protein superfamily	Prudul26A001337T1	GO:0005515	Molecular Function:protein binding	Prudul26A007923T1	K02906	large subunit ribosomal protein L3		MA0976.2	Prudul26A020426T1	229	240	1.74e-06	GCGCCGCCGCTG	Prudul26A000999T1	IPR017453	Glycine cleavage system H-protein, subgroup	Prudul26A001573T2	GO:0016020	Cellular Component:membrane	Prudul26A021869T1	K02908	large subunit ribosomal protein L30e
MA0571.1	Prudul26A002282T1	1100	1120	4.57e-06	TTACACATACCCCAAAGAACA	Prudul26A000794T1	IPR036286	LexA/Signal peptidase-like superfamily	Prudul26A001346T1	GO:0030001	Biological Process:metal ion transport	Prudul26A014727T1	K02906	large subunit ribosomal protein L3		MA0976.2	Prudul26A019501T1	315	326	1.74e-06	GCGCCGCCGCTG	Prudul26A000999T1	IPR033753	Glycine cleavage system H-protein/Simiate	Prudul26A001573T2	GO:0009678	Molecular Function:hydrogen-translocating pyrophosphatase activity	Prudul26A003883T1	K02915	large subunit ribosomal protein L34e
MA0571.1	Prudul26A011600T1	460	480	4.57e-06	CTGCACAGATACCAAAGAGGG	Prudul26A000815T1	IPR005886	UDP-glucose 4-epimerase	Prudul26A001346T1	GO:0046872	Molecular Function:metal ion binding	Prudul26A026525T1	K02906	large subunit ribosomal protein L3		MA0976.2	Prudul26A022909T1	315	326	1.74e-06	GCGCCGCCGCTG	Prudul26A001002T1	IPR010979	Ribosomal protein S13-like, H2TH	Prudul26A001573T2	GO:0004427	Molecular Function:inorganic diphosphatase activity	Prudul26A020881T1	K02922	large subunit ribosomal protein L37e
MA0571.1	Prudul26A016366T1	1510	1530	4.57e-06	GTTTACATATCCCCATGTCGA	Prudul26A000815T1	IPR016040	NAD(P)-binding domain	Prudul26A001352T1	GO:0030001	Biological Process:metal ion transport	Prudul26A001866T1	K02926	large subunit ribosomal protein L4		MA0976.2	Prudul26A016583T3	412	423	1.74e-06	GCGCCGCCGCTG	Prudul26A001002T1	IPR012319	Formamidopyrimidine-DNA glycosylase, catalytic domain	Prudul26A001586T1	GO:0016747	Molecular Function:transferase activity, transferring acyl groups other than amino-acyl groups	Prudul26A013916T1	K02927	large subunit ribosomal protein L40e
MA0571.1	Prudul26A031842T1	1830	1850	4.6e-06	GCGCACAATTCCCAATAATTC	Prudul26A000815T1	IPR036291	NAD(P)-binding domain superfamily	Prudul26A001352T1	GO:0055085	Biological Process:transmembrane transport	Prudul26A001866T2	K02926	large subunit ribosomal protein L4		MA0976.2	Prudul26A016583T1	412	423	1.74e-06	GCGCCGCCGCTG	Prudul26A001002T1	IPR015886	DNA glycosylase/AP lyase, H2TH DNA-binding	Prudul26A001597T1	GO:0005737	Cellular Component:cytoplasm	Prudul26A030546T1	K03113	translation initiation factor 1
MA0571.1	Prudul26A030118T1	438	458	4.62e-06	CGGTACGATTTCCCATGTTAC	Prudul26A000817T1	IPR019083	IGR protein motif	Prudul26A001352T1	GO:0071577	Biological Process:zinc ion transmembrane transport	Prudul26A029452T1	K02935	large subunit ribosomal protein L7/L12		MA0976.2	Prudul26A016583T2	412	423	1.74e-06	GCGCCGCCGCTG	Prudul26A001002T1	IPR020629	Formamidopyrimidine-DNA glycosylase	Prudul26A001597T1	GO:0005094	Molecular Function:Rho GDP-dissociation inhibitor activity	Prudul26A012899T1	K03237	translation initiation factor 2 subunit 1
MA0571.1	Prudul26A018819T1	1672	1692	4.62e-06	GGAAACAGATCCCGATGTGCT	Prudul26A000817T2	IPR019083	IGR protein motif	Prudul26A001352T1	GO:0016021	Cellular Component:integral component of membrane	Prudul26A029517T1	K02876	large subunit ribosomal protein L15		MA0976.2	Prudul26A008631T1	1341	1352	1.74e-06	GCGCCGCCGCTG	Prudul26A001002T1	IPR035937	MutM-like, N-terminal	Prudul26A001604T1	GO:0003824	Molecular Function:catalytic activity	Prudul26A018957T1	K03754	translation initiation factor eIF-2B subunit beta
MA0571.1	Prudul26A027934T1	1083	1103	4.62e-06	ATGCACAAATTCCAAATTCAA	Prudul26A000825T1	IPR024822	Coilin	Prudul26A001352T1	GO:0016020	Cellular Component:membrane	Prudul26A031863T1	K02876	large subunit ribosomal protein L15		MA0976.2	Prudul26A021363T1	1620	1631	1.74e-06	GCGCCGCCGCTG	Prudul26A001003T1	IPR000008	C2 domain	Prudul26A001607T1	GO:0003676	Molecular Function:nucleic acid binding	Prudul26A018957T2	K03754	translation initiation factor eIF-2B subunit beta
MA0571.1	Prudul26A006458T1	1453	1473	4.62e-06	CGGTACGATTTCCCATGTTAC	Prudul26A000825T1	IPR031722	Coilin, N-terminal domain	Prudul26A001352T1	GO:0046873	Molecular Function:metal ion transmembrane transporter activity	Prudul26A023451T1	K02890	large subunit ribosomal protein L22		MA0976.2	Prudul26A026259T1	1620	1631	1.74e-06	GCGCCGCCGCTG	Prudul26A001003T1	IPR013583	Phosphoribosyltransferase C-terminal	Prudul26A001607T1	GO:0008270	Molecular Function:zinc ion binding	Prudul26A018957T3	K03754	translation initiation factor eIF-2B subunit beta
MA0571.1	Prudul26A031607T1	1855	1875	4.62e-06	CCACACAGATTCCAAAACAAA	Prudul26A000825T2	IPR024822	Coilin	Prudul26A001352T1	GO:0005385	Molecular Function:zinc ion transmembrane transporter activity	Prudul26A023451T2	K02890	large subunit ribosomal protein L22		MA0976.2	Prudul26A016972T1	245	256	1.74e-06	GCGCCGCCGCTG	Prudul26A001003T1	IPR035892	C2 domain superfamily	Prudul26A001617T1	GO:0000943	Cellular Component:retrotransposon nucleocapsid	Prudul26A021353T1	K03680	translation initiation factor eIF-2B subunit delta
MA0571.1	Prudul26A008124T1	877	897	4.64e-06	GGGCACAAGTTCCAAAATGGA	Prudul26A000825T2	IPR031722	Coilin, N-terminal domain	Prudul26A001362T1	GO:0009411	Biological Process:response to UV	Prudul26A000094T1	K02899	large subunit ribosomal protein L27		MA0976.2	Prudul26A006546T1	672	683	1.74e-06	GCGCCGCCGCTG	Prudul26A001017T1	IPR003690	Transcription termination factor, mitochondrial/chloroplastic	Prudul26A001621T1	GO:0005525	Molecular Function:GTP binding	Prudul26A027790T1	K15027	translation initiation factor 2D
MA0571.1	Prudul26A031999T1	418	438	4.64e-06	GGGCACAAGTTCCAAAATGGA	Prudul26A000829T1	IPR011011	Zinc finger, FYVE/PHD-type	Prudul26A001365T2	GO:0042545	Biological Process:cell wall modification	Prudul26A000094T2	K02899	large subunit ribosomal protein L27		MA0976.2	Prudul26A006569T1	1379	1390	1.74e-06	GCGCCGCCGCTG	Prudul26A001017T1	IPR038538	MTERF superfamily, mitochondrial/chloroplastic	Prudul26A001634T1	GO:0005515	Molecular Function:protein binding	Prudul26A027790T2	K15027	translation initiation factor 2D
MA0571.1	Prudul26A008121T1	933	953	4.67e-06	GGGCACATTTCCCTAAATTAG	Prudul26A000829T1	IPR011124	Zinc finger, CW-type	Prudul26A001365T2	GO:0005618	Cellular Component:cell wall	Prudul26A000094T3	K02899	large subunit ribosomal protein L27		MA0976.2	Prudul26A028001T1	1379	1390	1.74e-06	GCGCCGCCGCTG	Prudul26A001018T1	IPR003340	B3 DNA binding domain	Prudul26A001634T2	GO:0005515	Molecular Function:protein binding	Prudul26A030598T1	K03243	translation initiation factor 5B
MA0571.1	Prudul26A032689T1	1574	1594	4.69e-06	CGGCTCATATTCCAAAGTGGA	Prudul26A000829T1	IPR013083	Zinc finger, RING/FYVE/PHD-type	Prudul26A001365T2	GO:0004857	Molecular Function:enzyme inhibitor activity	Prudul26A001473T1	K02899	large subunit ribosomal protein L27		MA0976.2	Prudul26A011425T1	1424	1435	1.74e-06	GCGCCGCCGCTG	Prudul26A001018T1	IPR011124	Zinc finger, CW-type	Prudul26A001639T1	GO:0006508	Biological Process:proteolysis	Prudul26A030572T1	K03254	translation initiation factor 3 subunit A
MA0571.1	Prudul26A028721T1	118	138	4.76e-06	CAACACACTTCCCCATACGTG	Prudul26A000829T1	IPR019786	Zinc finger, PHD-type, conserved site	Prudul26A001365T2	GO:0030599	Molecular Function:pectinesterase activity	Prudul26A000038T1	K02902	large subunit ribosomal protein L28		MA0976.2	Prudul26A014736T1	146	157	1.77e-06	ACGCCGCCACCT	Prudul26A001018T1	IPR015300	DNA-binding pseudobarrel domain superfamily	Prudul26A001639T1	GO:0004190	Molecular Function:aspartic-type endopeptidase activity	Prudul26A006218T1	K03253	translation initiation factor 3 subunit B
MA0571.1	Prudul26A028721T2	118	138	4.76e-06	CAACACACTTCCCCATACGTG	Prudul26A000829T1	IPR019787	Zinc finger, PHD-finger	Prudul26A001373T1	GO:0006564	Biological Process:L-serine biosynthetic process	Prudul26A005056T1	K17422	large subunit ribosomal protein L41		MA0976.2	Prudul26A014736T2	961	972	1.77e-06	ACGCCGCCACCT	Prudul26A001020T1	IPR001650	Helicase, C-terminal	Prudul26A001646T1	GO:0016255	Biological Process:attachment of GPI anchor to protein	Prudul26A008648T1	K03251	translation initiation factor 3 subunit D
MA0571.1	Prudul26A010315T1	201	221	4.76e-06	GCTCACATATCCCAATTTAAA	Prudul26A000837T1	IPR002100	Transcription factor, MADS-box	Prudul26A001373T1	GO:0004648	Molecular Function:O-phospho-L-serine:2-oxoglutarate aminotransferase activity	Prudul26A005056T2	K17422	large subunit ribosomal protein L41		MA0976.2	Prudul26A012895T1	1449	1460	1.77e-06	ACGCCGCCACCT	Prudul26A001020T1	IPR007502	Helicase-associated domain	Prudul26A001646T1	GO:0042765	Cellular Component:GPI-anchor transamidase complex	Prudul26A021356T1	K03247	translation initiation factor 3 subunit H
MA0571.1	Prudul26A010315T2	201	221	4.76e-06	GCTCACATATCCCAATTTAAA	Prudul26A000837T1	IPR036879	Transcription factor, MADS-box superfamily	Prudul26A001373T1	GO:0003824	Molecular Function:catalytic activity	Prudul26A016119T2	K17424	large subunit ribosomal protein L43		MA0976.2	Prudul26A008368T1	1504	1515	1.81e-06	TCGCCGCCACTA	Prudul26A001020T1	IPR011545	DEAD/DEAH box helicase domain	Prudul26A001646T1	GO:0016021	Cellular Component:integral component of membrane	Prudul26A016193T1	K15030	translation initiation factor 3 subunit M
MA0571.1	Prudul26A021520T1	1841	1861	4.86e-06	TTTCACATTTACCCATGTTAG	Prudul26A000838T1	IPR015672	The Golgi pH regulator/GPCR-type G protein	Prudul26A001374T1	GO:0016747	Molecular Function:transferase activity, transferring acyl groups other than amino-acyl groups	Prudul26A016119T3	K17424	large subunit ribosomal protein L43		MA0976.2	Prudul26A001670T1	33	44	1.84e-06	CAGCCGCCACTG	Prudul26A001020T1	IPR011709	Domain of unknown function DUF1605	Prudul26A001646T2	GO:0016255	Biological Process:attachment of GPI anchor to protein	Prudul26A000179T1	K13025	ATP-dependent RNA helicase [EC:3.6.4.13]
MA0571.1	Prudul26A023762T2	1214	1234	4.91e-06	TCTCACATATCCCAAGTCCCA	Prudul26A000838T1	IPR022535	Golgi pH regulator, conserved domain	Prudul26A001392T1	GO:0016758	Molecular Function:transferase activity, transferring hexosyl groups	Prudul26A018568T1	K19034	50S ribosomal protein 5		MA0976.2	Prudul26A000814T1	58	69	1.84e-06	CAGCCGCCACTG	Prudul26A001020T1	IPR014001	Helicase superfamily 1/2, ATP-binding domain	Prudul26A001646T2	GO:0042765	Cellular Component:GPI-anchor transamidase complex	Prudul26A005957T1	K13025	ATP-dependent RNA helicase [EC:3.6.4.13]
MA0571.1	Prudul26A002199T1	1379	1399	4.91e-06	TCTCACATATCCCAAGTCCCA	Prudul26A000838T1	IPR025969	Abscisic acid G-protein coupled receptor-like domain	Prudul26A001412T1	GO:0016787	Molecular Function:hydrolase activity	Prudul26A011334T1	K02945	small subunit ribosomal protein S1		MA0976.2	Prudul26A004818T1	1303	1314	1.84e-06	CAGCCGCCACTG	Prudul26A001020T1	IPR014720	Double-stranded RNA-binding domain	Prudul26A001646T2	GO:0016021	Cellular Component:integral component of membrane	Prudul26A032541T1	K03259	translation initiation factor 4E
MA0571.1	Prudul26A023762T1	1475	1495	4.91e-06	TCTCACATATCCCAAGTCCCA	Prudul26A000841T1	IPR002213	UDP-glucuronosyl/UDP-glucosyltransferase	Prudul26A001412T2	GO:0016787	Molecular Function:hydrolase activity	Prudul26A006765T1	K02986	small subunit ribosomal protein S4		MA0976.2	Prudul26A027140T1	37	48	1.84e-06	CAGCCGCCACTG	Prudul26A001020T1	IPR027417	P-loop containing nucleoside triphosphate hydrolase	Prudul26A001647T1	GO:0005515	Molecular Function:protein binding	Prudul26A031540T1	K03260	translation initiation factor 4G
MA0571.1	Prudul26A021912T1	1488	1508	4.91e-06	TAGCTCGAATTCCAAAGTGGA	Prudul26A000841T1	IPR035595	UDP-glycosyltransferase family, conserved site	Prudul26A001414T1	GO:0042138	Biological Process:meiotic DNA double-strand break formation	Prudul26A006765T2	K02986	small subunit ribosomal protein S4		MA0976.2	Prudul26A023705T1	451	462	1.84e-06	CAGCCGCCACTG	Prudul26A001027T1	IPR001680	WD40 repeat	Prudul26A001647T1	GO:0008270	Molecular Function:zinc ion binding	Prudul26A017410T1	K02520	translation initiation factor IF-3
MA0571.1	Prudul26A010439T1	971	991	4.94e-06	ATTCACAAGTCCCCATGCTTA	Prudul26A000842T1	IPR000212	DNA helicase, UvrD/REP type	Prudul26A001414T1	GO:0000212	Biological Process:meiotic spindle organization	Prudul26A009476T1	K02990	small subunit ribosomal protein S6		MA0976.2	Prudul26A006580T1	1209	1220	1.84e-06	CAGCCGCCACTG	Prudul26A001027T1	IPR007319	Small-subunit processome, Utp21	Prudul26A001650T1	GO:0005515	Molecular Function:protein binding	Prudul26A017410T2	K02520	translation initiation factor IF-3
MA0571.1	Prudul26A013643T1	1209	1229	4.96e-06	ACGCGCAGTTTCCAATATAAA	Prudul26A000842T1	IPR013986	DExx box DNA helicase domain superfamily	Prudul26A001434T3	GO:0016311	Biological Process:dephosphorylation	Prudul26A016430T1	K02990	small subunit ribosomal protein S6		MA0976.2	Prudul26A021832T1	1762	1773	1.84e-06	CAGCCGCCACTG	Prudul26A001027T1	IPR011047	Quinoprotein alcohol dehydrogenase-like superfamily	Prudul26A001650T2	GO:0005515	Molecular Function:protein binding	Prudul26A029896T1	K06184	ATP-binding cassette, subfamily F, member 1
MA0571.1	Prudul26A003498T1	1801	1821	4.96e-06	GCTCACAGATTCCAAAATTCA	Prudul26A000842T1	IPR014016	UvrD-like helicase, ATP-binding domain	Prudul26A001434T3	GO:0016311	Biological Process:dephosphorylation	Prudul26A016430T2	K02990	small subunit ribosomal protein S6		MA0976.2	Prudul26A028554T1	1425	1436	1.87e-06	TCGCCGCCACGG	Prudul26A001027T1	IPR015943	WD40/YVTN repeat-like-containing domain superfamily	Prudul26A001650T3	GO:0005515	Molecular Function:protein binding	Prudul26A021237T1	K03255	protein TIF31
MA0571.1	Prudul26A003498T2	1801	1821	4.96e-06	GCTCACAGATTCCAAAATTCA	Prudul26A000842T1	IPR014017	UvrD-like DNA helicase, C-terminal	Prudul26A001434T3	GO:0006470	Biological Process:protein dephosphorylation	Prudul26A007614T1	K02948	small subunit ribosomal protein S11		MA0976.2	Prudul26A011433T1	1600	1611	1.87e-06	TCGCCGCCACGG	Prudul26A001027T1	IPR017986	WD40-repeat-containing domain	Prudul26A001652T1	GO:0006424	Biological Process:glutamyl-tRNA aminoacylation	Prudul26A000354T1	K18995	ATP-dependent RNA helicase DHX29 [EC:3.6.4.13]
MA0571.1	Prudul26A030037T1	708	728	4.99e-06	TAACACAAACCCCAAAGAAAA	Prudul26A000842T1	IPR027417	P-loop containing nucleoside triphosphate hydrolase	Prudul26A001434T3	GO:0016791	Molecular Function:phosphatase activity	Prudul26A007614T2	K02948	small subunit ribosomal protein S11		MA0976.2	Prudul26A022490T1	1762	1773	1.87e-06	TCGCCGCCACGG	Prudul26A001027T1	IPR019775	WD40 repeat, conserved site	Prudul26A001652T1	GO:0043039	Biological Process:tRNA aminoacylation	Prudul26A007379T1	K07561	2-(3-amino-3-carboxypropyl)histidine synthase [EC:2.5.1.108]
MA0571.1	Prudul26A004263T1	1002	1022	5.01e-06	TTGCACATATTCCAAGAGAGA	Prudul26A000842T1	IPR034739	UvrD/AddA helicase, N-terminal	Prudul26A001434T3	GO:0004725	Molecular Function:protein tyrosine phosphatase activity	Prudul26A007614T3	K02948	small subunit ribosomal protein S11		MA0976.2	Prudul26A024828T1	1019	1030	1.87e-06	TCGCCGCCACGG	Prudul26A001027T1	IPR024977	Anaphase-promoting complex subunit 4, WD40 domain	Prudul26A001652T1	GO:0006418	Biological Process:tRNA aminoacylation for protein translation	Prudul26A007379T2	K07561	2-(3-amino-3-carboxypropyl)histidine synthase [EC:2.5.1.108]
MA0571.1	Prudul26A004535T1	897	917	5.06e-06	GTACACAATCTCCCATATGTA	Prudul26A000853T1	IPR008183	Aldose 1-/Glucose-6-phosphate 1-epimerase	Prudul26A001434T3	GO:0008138	Molecular Function:protein tyrosine/serine/threonine phosphatase activity	Prudul26A007614T4	K02948	small subunit ribosomal protein S11		MA0976.2	Prudul26A013666T1	89	100	1.92e-06	CCGCCGCCATCA	Prudul26A001027T1	IPR036322	WD40-repeat-containing domain superfamily	Prudul26A001652T1	GO:0005737	Cellular Component:cytoplasm	Prudul26A007379T3	K07561	2-(3-amino-3-carboxypropyl)histidine synthase [EC:2.5.1.108]
MA0571.1	Prudul26A004535T2	897	917	5.06e-06	GTACACAATCTCCCATATGTA	Prudul26A000853T1	IPR011013	Galactose mutarotase-like domain superfamily	Prudul26A001434T3	GO:0008138	Molecular Function:protein tyrosine/serine/threonine phosphatase activity	Prudul26A010607T1	K02961	small subunit ribosomal protein S17		MA0976.2	Prudul26A015199T5	547	558	1.92e-06	CCGCCGCCATCA	Prudul26A001041T1	IPR003441	NAC domain	Prudul26A001652T1	GO:0005524	Molecular Function:ATP binding	Prudul26A025858T1	K17867	diphthamide biosynthesis protein 4
MA0571.1	Prudul26A022699T2	1886	1906	5.06e-06	AGGCACAATTCCTCATGGCCG	Prudul26A000853T1	IPR014718	Glycoside hydrolase-type carbohydrate-binding	Prudul26A001437T1	GO:0006355	Biological Process:regulation of transcription, DNA-templated	Prudul26A032397T1	K02961	small subunit ribosomal protein S17		MA0976.2	Prudul26A027700T1	1148	1159	1.92e-06	CCGCCGCCATCA	Prudul26A001041T1	IPR036093	NAC domain superfamily	Prudul26A001652T1	GO:0004812	Molecular Function:aminoacyl-tRNA ligase activity	Prudul26A028665T1	K22855	EEF1A lysine methyltransferase 1 [EC:2.1.1.-]
MA0571.1	Prudul26A022699T1	1886	1906	5.06e-06	AGGCACAATTCCTCATGGCCG	Prudul26A000853T1	IPR015443	Aldose 1-epimerase	Prudul26A001442T1	GO:0006355	Biological Process:regulation of transcription, DNA-templated	Prudul26A011966T1	K02970	small subunit ribosomal protein S21		MA0976.2	Prudul26A000544T1	1251	1262	1.92e-06	CCGCCGCCATCA	Prudul26A001042T1	IPR000719	Protein kinase domain	Prudul26A001652T1	GO:0004818	Molecular Function:glutamate-tRNA ligase activity	Prudul26A022059T1	K01164	ribonuclease P/MRP protein subunit POP1 [EC:3.1.26.5]
MA0571.1	Prudul26A028894T1	468	488	5.06e-06	GTACACAATCTCCCATATGTA	Prudul26A000856T1	IPR001611	Leucine-rich repeat	Prudul26A001442T1	GO:0003677	Molecular Function:DNA binding	Prudul26A022454T1	K19033	RPS31; 30S ribosomal protein S31		MA0976.2	Prudul26A005832T1	1301	1312	1.92e-06	CCGCCGCCATCA	Prudul26A001042T1	IPR001245	Serine-threonine/tyrosine-protein kinase, catalytic domain	Prudul26A001652T1	GO:0000166	Molecular Function:nucleotide binding	Prudul26A002492T1	K01166	ribonuclease T2 [EC:3.1.27.1]
MA0571.1	Prudul26A013150T1	1776	1796	5.09e-06	AAACACACACCCCCAAGCCAC	Prudul26A000856T1	IPR001810	F-box domain	Prudul26A001442T1	GO:0003700	Molecular Function:DNA-binding transcription factor activity	Prudul26A007923T1	K02906	large subunit ribosomal protein L3		MA0976.2	Prudul26A015199T3	1309	1320	1.92e-06	CCGCCGCCATCA	Prudul26A001042T1	IPR001611	Leucine-rich repeat	Prudul26A001652T1	GO:0000049	Molecular Function:tRNA binding	Prudul26A030126T1	K01166	ribonuclease T2 [EC:3.1.27.1]
MA0571.1	Prudul26A031173T1	1119	1139	5.11e-06	GGGTACAAATTCCAAAGCCTC	Prudul26A000856T1	IPR032675	Leucine-rich repeat domain superfamily	Prudul26A001442T1	GO:0003700	Molecular Function:DNA-binding transcription factor activity	Prudul26A014727T1	K02906	large subunit ribosomal protein L3		MA0976.2	Prudul26A015199T4	1309	1320	1.92e-06	CCGCCGCCATCA	Prudul26A001042T1	IPR011009	Protein kinase-like domain superfamily	Prudul26A001652T2	GO:0006424	Biological Process:glutamyl-tRNA aminoacylation	Prudul26A006349T1	K17710	pentatricopeptide repeat domain-containing protein 1
MA0571.1	Prudul26A018420T1	1332	1352	5.11e-06	TTGCTCGTTTCCCGAGACCCT	Prudul26A000856T1	IPR036047	F-box-like domain superfamily	Prudul26A001445T1	GO:0055114	Biological Process:oxidation-reduction process	Prudul26A026525T1	K02906	large subunit ribosomal protein L3		MA0976.2	Prudul26A015199T1	1309	1320	1.92e-06	CCGCCGCCATCA	Prudul26A001042T1	IPR013210	Leucine-rich repeat-containing N-terminal, plant-type	Prudul26A001652T2	GO:0043039	Biological Process:tRNA aminoacylation	Prudul26A016703T1	K15326	tRNA-splicing endonuclease subunit Sen54
MA0571.1	Prudul26A018937T1	118	138	5.14e-06	TAGCTCAAACCCCGAAGCTAA	Prudul26A000863T1	IPR001471	AP2/ERF domain	Prudul26A001445T1	GO:0006099	Biological Process:tricarboxylic acid cycle	Prudul26A001866T1	K02926	large subunit ribosomal protein L4		MA0976.2	Prudul26A015199T2	1309	1320	1.92e-06	CCGCCGCCATCA	Prudul26A001042T1	IPR017441	Protein kinase, ATP binding site	Prudul26A001652T2	GO:0006418	Biological Process:tRNA aminoacylation for protein translation	Prudul26A016703T2	K15326	tRNA-splicing endonuclease subunit Sen54
MA0571.1	Prudul26A004647T1	1886	1906	5.14e-06	AATCACAGATACCCAGATGAT	Prudul26A000863T1	IPR016177	DNA-binding domain superfamily	Prudul26A001445T1	GO:0051287	Molecular Function:NAD binding	Prudul26A001866T2	K02926	large subunit ribosomal protein L4		MA0976.2	Prudul26A010994T1	1625	1636	1.92e-06	CCGCCGCCATCA	Prudul26A001042T1	IPR032675	Leucine-rich repeat domain superfamily	Prudul26A001652T2	GO:0005737	Cellular Component:cytoplasm	Prudul26A029929T1	K08876	SCY1-like protein 1
MA0571.1	Prudul26A009456T1	1803	1823	5.14e-06	TAGCTCAAACCCCGAAGCTAA	Prudul26A000863T1	IPR036955	AP2/ERF domain superfamily	Prudul26A001445T1	GO:0004449	Molecular Function:isocitrate dehydrogenase (NAD+) activity	Prudul26A029452T1	K02935	large subunit ribosomal protein L7/L12		MA0976.2	Prudul26A010994T1	1652	1663	1.92e-06	CCGCCGCCATCA	Prudul26A001050T1	IPR021763	Protein of unknown function DUF3326	Prudul26A001652T2	GO:0005524	Molecular Function:ATP binding	Prudul26A030087T1	K15436	transportin-3
MA0571.1	Prudul26A019856T1	102	122	5.19e-06	TTTCACGAATCCTCAAGCGTA	Prudul26A000867T1	IPR001471	AP2/ERF domain	Prudul26A001445T1	GO:0000287	Molecular Function:magnesium ion binding	Prudul26A029517T1	K02876	large subunit ribosomal protein L15		MA0976.2	Prudul26A024170T1	1671	1682	1.92e-06	CCGCCGCCATCA	Prudul26A001050T2	IPR021763	Protein of unknown function DUF3326	Prudul26A001652T2	GO:0004812	Molecular Function:aminoacyl-tRNA ligase activity	Prudul26A001652T1	K01885	glutamyl-tRNA synthetase [EC:6.1.1.17]
MA0571.1	Prudul26A013349T1	1743	1763	5.19e-06	AGTCACAGATTCCAAAGGAGA	Prudul26A000867T1	IPR016177	DNA-binding domain superfamily	Prudul26A001445T1	GO:0016616	Molecular Function:oxidoreductase activity, acting on the CH-OH group of donors, NAD or NADP as acceptor	Prudul26A031863T1	K02876	large subunit ribosomal protein L15		MA0976.2	Prudul26A010424T3	115	126	1.92e-06	CCGCCGCCATCA	Prudul26A001052T1	IPR008181	Deoxyuridine triphosphate nucleotidohydrolase	Prudul26A001652T2	GO:0004818	Molecular Function:glutamate-tRNA ligase activity	Prudul26A001652T2	K01885	glutamyl-tRNA synthetase [EC:6.1.1.17]
MA0571.1	Prudul26A026074T2	977	997	5.22e-06	AAACGCATTTACCCAAGTGAA	Prudul26A000867T1	IPR036955	AP2/ERF domain superfamily	Prudul26A001445T2	GO:0055114	Biological Process:oxidation-reduction process	Prudul26A023451T1	K02890	large subunit ribosomal protein L22		MA0976.2	Prudul26A010424T2	115	126	1.92e-06	CCGCCGCCATCA	Prudul26A001052T1	IPR029054	dUTPase-like	Prudul26A001652T2	GO:0000166	Molecular Function:nucleotide binding	Prudul26A013868T1	K01881	prolyl-tRNA synthetase [EC:6.1.1.15]
MA0571.1	Prudul26A026074T1	977	997	5.22e-06	AAACGCATTTACCCAAGTGAA	Prudul26A000874T1	IPR001810	F-box domain	Prudul26A001445T2	GO:0006099	Biological Process:tricarboxylic acid cycle	Prudul26A023451T2	K02890	large subunit ribosomal protein L22		MA0976.2	Prudul26A001652T1	1407	1418	1.92e-06	CCGCCGCCATCA	Prudul26A001052T1	IPR036157	dUTPase-like superfamily	Prudul26A001652T2	GO:0000049	Molecular Function:tRNA binding	Prudul26A007668T1	K01869	leucyl-tRNA synthetase [EC:6.1.1.4]
MA0571.1	Prudul26A019156T1	1201	1221	5.22e-06	AGTCACGCTCTCCGAGGCCTA	Prudul26A000874T1	IPR005174	Domain unknown function DUF295	Prudul26A001445T2	GO:0051287	Molecular Function:NAD binding	Prudul26A014187T1	K02897	large subunit ribosomal protein L25		MA0976.2	Prudul26A001652T2	1407	1418	1.92e-06	CCGCCGCCATCA	Prudul26A001063T1	IPR002259	Equilibrative nucleoside transporter	Prudul26A001657T1	GO:0006355	Biological Process:regulation of transcription, DNA-templated	Prudul26A018815T1	K01869	leucyl-tRNA synthetase [EC:6.1.1.4]
MA0571.1	Prudul26A012944T1	1700	1720	5.22e-06	GAACACAGATACCAAACTCAA	Prudul26A000874T1	IPR036047	F-box-like domain superfamily	Prudul26A001445T2	GO:0004449	Molecular Function:isocitrate dehydrogenase (NAD+) activity	Prudul26A016530T1	K02897	large subunit ribosomal protein L25		MA0976.2	Prudul26A028653T1	401	412	1.96e-06	CCGCCGCCGCAC	Prudul26A001072T1	IPR001128	Cytochrome P450	Prudul26A001657T1	GO:0003700	Molecular Function:DNA-binding transcription factor activity	Prudul26A030290T1	K01869	leucyl-tRNA synthetase [EC:6.1.1.4]
MA0571.1	Prudul26A004819T1	1828	1848	5.22e-06	TGACACGTACCCCCAGTTGCC	Prudul26A000884T1	IPR002885	Pentatricopeptide repeat	Prudul26A001445T2	GO:0000287	Molecular Function:magnesium ion binding	Prudul26A000094T1	K02899	large subunit ribosomal protein L27		MA0976.2	Prudul26A002704T1	99	110	2.05e-06	CCACCGCCACCG	Prudul26A001072T1	IPR002401	Cytochrome P450, E-class, group I	Prudul26A001657T1	GO:0043565	Molecular Function:sequence-specific DNA binding	Prudul26A003023T1	K01874	methionyl-tRNA synthetase [EC:6.1.1.10]
MA0571.1	Prudul26A013894T1	113	133	5.22e-06	TTACACAATTCACCAGGTGAA	Prudul26A000884T1	IPR011990	Tetratricopeptide-like helical domain superfamily	Prudul26A001445T2	GO:0016616	Molecular Function:oxidoreductase activity, acting on the CH-OH group of donors, NAD or NADP as acceptor	Prudul26A000094T2	K02899	large subunit ribosomal protein L27		MA0976.2	Prudul26A019092T3	147	158	2.05e-06	CCACCGCCACCG	Prudul26A001072T1	IPR017972	Cytochrome P450, conserved site	Prudul26A001667T1	GO:0006470	Biological Process:protein dephosphorylation	Prudul26A025933T1	K01874	methionyl-tRNA synthetase [EC:6.1.1.10]
MA0571.1	Prudul26A007640T1	1073	1093	5.22e-06	GAACACAGATACCAAACTCAA	Prudul26A000884T1	IPR032867	DYW domain	Prudul26A001447T1	GO:0006468	Biological Process:protein phosphorylation	Prudul26A000094T3	K02899	large subunit ribosomal protein L27		MA0976.2	Prudul26A019092T2	147	158	2.05e-06	CCACCGCCACCG	Prudul26A001072T1	IPR036396	Cytochrome P450 superfamily	Prudul26A001667T1	GO:0003824	Molecular Function:catalytic activity	Prudul26A009413T1	K01887	arginyl-tRNA synthetase [EC:6.1.1.19]
MA0571.1	Prudul26A020669T1	209	229	5.25e-06	ATGCACAGTTTCCAAACCCGA	Prudul26A000889T1	IPR002156	Ribonuclease H domain	Prudul26A001447T1	GO:0005524	Molecular Function:ATP binding	Prudul26A001473T1	K02899	large subunit ribosomal protein L27		MA0976.2	Prudul26A019092T1	147	158	2.05e-06	CCACCGCCACCG	Prudul26A001080T1	IPR009447	Phosphatidylinositol anchor biosynthesis protein PIGW/GWT1	Prudul26A001667T1	GO:0043169	Molecular Function:cation binding	Prudul26A009413T2	K01887	arginyl-tRNA synthetase [EC:6.1.1.19]
MA0571.1	Prudul26A013367T1	432	452	5.25e-06	ATGCACAGTTTCCAAACCCGA	Prudul26A000889T1	IPR012337	Ribonuclease H-like superfamily	Prudul26A001447T1	GO:0005524	Molecular Function:ATP binding	Prudul26A000038T1	K02902	large subunit ribosomal protein L28		MA0976.2	Prudul26A004967T1	168	179	2.05e-06	CCACCGCCACCG	Prudul26A001105T1	IPR002773	Deoxyhypusine synthase	Prudul26A001667T1	GO:0004722	Molecular Function:protein serine/threonine phosphatase activity	Prudul26A009413T3	K01887	arginyl-tRNA synthetase [EC:6.1.1.19]
MA0571.1	Prudul26A023922T1	539	559	5.25e-06	ATGCACAGTTTCCAAACCCGA	Prudul26A000889T1	IPR036397	Ribonuclease H superfamily	Prudul26A001447T1	GO:0004672	Molecular Function:protein kinase activity	Prudul26A028894T1	K02909	large subunit ribosomal protein L31		MA0976.2	Prudul26A027310T2	231	242	2.05e-06	CCACCGCCACCG	Prudul26A001105T1	IPR029035	DHS-like NAD/FAD-binding domain superfamily	Prudul26A001667T2	GO:0006470	Biological Process:protein dephosphorylation	Prudul26A009413T4	K01887	arginyl-tRNA synthetase [EC:6.1.1.19]
MA0571.1	Prudul26A030169T1	568	588	5.25e-06	ATGCACAGTTTCCAAACCCGA	Prudul26A000893T1	IPR005746	Thioredoxin	Prudul26A001447T1	GO:0004674	Molecular Function:protein serine/threonine kinase activity	Prudul26A006765T1	K02986	small subunit ribosomal protein S4		MA0976.2	Prudul26A027310T1	231	242	2.05e-06	CCACCGCCACCG	Prudul26A001105T1	IPR036982	Deoxyhypusine synthase superfamily	Prudul26A001667T2	GO:0003824	Molecular Function:catalytic activity	Prudul26A003331T1	K22503	aspartyl-tRNA synthetase [EC:6.1.1.12]
MA0571.1	Prudul26A006530T1	792	812	5.25e-06	ATGCACAGTTTCCAAACCCGA	Prudul26A000893T1	IPR013766	Thioredoxin domain	Prudul26A001459T2	GO:0006355	Biological Process:regulation of transcription, DNA-templated	Prudul26A006765T2	K02986	small subunit ribosomal protein S4		MA0976.2	Prudul26A032096T1	269	280	2.05e-06	CAGCCGCCGCCT	Prudul26A001105T2	IPR002773	Deoxyhypusine synthase	Prudul26A001667T2	GO:0043169	Molecular Function:cation binding	Prudul26A009596T1	K22503	aspartyl-tRNA synthetase [EC:6.1.1.12]
MA0571.1	Prudul26A019464T1	795	815	5.25e-06	ATGCACAGTTTCCAAACCCGA	Prudul26A000893T1	IPR036249	Thioredoxin-like superfamily	Prudul26A001459T2	GO:0003677	Molecular Function:DNA binding	Prudul26A007614T1	K02948	small subunit ribosomal protein S11		MA0976.2	Prudul26A002803T1	288	299	2.05e-06	CCACCGCCACCG	Prudul26A001105T2	IPR029035	DHS-like NAD/FAD-binding domain superfamily	Prudul26A001667T2	GO:0004722	Molecular Function:protein serine/threonine phosphatase activity	Prudul26A016856T1	K01872	alanyl-tRNA synthetase [EC:6.1.1.7]
MA0571.1	Prudul26A028915T1	795	815	5.25e-06	ATGCACAGTTTCCAAACCCGA	Prudul26A000895T1	IPR020864	Membrane attack complex component/perforin (MACPF) domain	Prudul26A001465T1	GO:0016598	Biological Process:protein arginylation	Prudul26A007614T2	K02948	small subunit ribosomal protein S11		MA0976.2	Prudul26A002803T1	294	305	2.05e-06	CCACCGCCACCG	Prudul26A001105T2	IPR036982	Deoxyhypusine synthase superfamily	Prudul26A001667T3	GO:0006470	Biological Process:protein dephosphorylation	Prudul26A002501T1	K01893	asparaginyl-tRNA synthetase [EC:6.1.1.22]
MA0571.1	Prudul26A005919T1	883	903	5.25e-06	ATGCACAGTTTCCAAACCCGA	Prudul26A000903T1	IPR014012	Helicase/SANT-associated domain	Prudul26A001465T1	GO:0004057	Molecular Function:arginyltransferase activity	Prudul26A007614T3	K02948	small subunit ribosomal protein S11		MA0976.2	Prudul26A025069T3	464	475	2.05e-06	CCACCGCCACCG	Prudul26A001106T1	IPR004274	FCP1 homology domain	Prudul26A001667T3	GO:0003824	Molecular Function:catalytic activity	Prudul26A018747T1	K01893	asparaginyl-tRNA synthetase [EC:6.1.1.22]
MA0571.1	Prudul26A000905T1	1517	1537	5.25e-06	ATGCACAGTTTCCAAACCCGA	Prudul26A000903T1	IPR017877	Myb-like domain	Prudul26A001473T1	GO:0006412	Biological Process:translation	Prudul26A007614T4	K02948	small subunit ribosomal protein S11		MA0976.2	Prudul26A025069T2	464	475	2.05e-06	CCACCGCCACCG	Prudul26A001106T1	IPR023214	HAD superfamily	Prudul26A001667T3	GO:0043169	Molecular Function:cation binding	Prudul26A018747T2	K01893	asparaginyl-tRNA synthetase [EC:6.1.1.22]
MA0571.1	Prudul26A027173T1	1517	1537	5.25e-06	ATGCACAGTTTCCAAACCCGA	Prudul26A000903T2	IPR014012	Helicase/SANT-associated domain	Prudul26A001473T1	GO:0005622	Cellular Component:intracellular	Prudul26A010607T1	K02961	small subunit ribosomal protein S17		MA0976.2	Prudul26A029864T1	476	487	2.05e-06	CCACCGCCACCG	Prudul26A001106T1	IPR036412	HAD-like superfamily	Prudul26A001667T3	GO:0004722	Molecular Function:protein serine/threonine phosphatase activity	Prudul26A002382T1	K01868	threonyl-tRNA synthetase [EC:6.1.1.3]
MA0571.1	Prudul26A019403T1	1518	1538	5.25e-06	ATGCACAGTTTCCAAACCCGA	Prudul26A000903T2	IPR017877	Myb-like domain	Prudul26A001473T1	GO:0005840	Cellular Component:ribosome	Prudul26A032397T1	K02961	small subunit ribosomal protein S17		MA0976.2	Prudul26A006626T1	697	708	2.05e-06	CCACCGCCACCG	Prudul26A001108T1	IPR006873	Protein of unknown function DUF620	Prudul26A001680T1	GO:0003723	Molecular Function:RNA binding	Prudul26A029227T1	K01868	threonyl-tRNA synthetase [EC:6.1.1.3]
MA0571.1	Prudul26A028599T1	1518	1538	5.25e-06	ATGCACAGTTTCCAAACCCGA	Prudul26A000904T1	IPR000375	Dynamin central domain	Prudul26A001473T1	GO:0003735	Molecular Function:structural constituent of ribosome	Prudul26A017528T1	K02987	small subunit ribosomal protein S4e		MA0976.2	Prudul26A033042T1	719	730	2.05e-06	CCACCGCCACCG	Prudul26A001120T1	IPR001929	Germin	Prudul26A001700T1	GO:0005515	Molecular Function:protein binding	Prudul26A017998T1	K01875	seryl-tRNA synthetase [EC:6.1.1.11]
MA0571.1	Prudul26A007893T1	1518	1538	5.25e-06	ATGCACAGTTTCCAAACCCGA	Prudul26A000904T1	IPR003130	Dynamin GTPase effector	Prudul26A001488T1	GO:0005515	Molecular Function:protein binding	Prudul26A004830T1	K02995	small subunit ribosomal protein S8e		MA0976.2	Prudul26A001479T1	907	918	2.05e-06	CCACCGCCACCG	Prudul26A001120T1	IPR006045	Cupin 1	Prudul26A001702T1	GO:0016747	Molecular Function:transferase activity, transferring acyl groups other than amino-acyl groups	Prudul26A010151T1	K01873	valyl-tRNA synthetase [EC:6.1.1.9]
MA0571.1	Prudul26A009071T1	1519	1539	5.25e-06	ATGCACAGTTTCCAAACCCGA	Prudul26A000904T1	IPR019762	Dynamin, GTPase region, conserved site	Prudul26A001523T1	GO:0016787	Molecular Function:hydrolase activity	Prudul26A023897T1	K02974	small subunit ribosomal protein S24e		MA0976.2	Prudul26A029915T1	914	925	2.05e-06	CCACCGCCACCG	Prudul26A001120T1	IPR011051	RmlC-like cupin domain superfamily	Prudul26A001708T1	GO:0055114	Biological Process:oxidation-reduction process	Prudul26A009543T1	K01889	phenylalanyl-tRNA synthetase alpha chain [EC:6.1.1.20]
MA0571.1	Prudul26A030429T1	1519	1539	5.25e-06	ATGCACAGTTTCCAAACCCGA	Prudul26A000904T1	IPR020850	GTPase effector domain	Prudul26A001523T2	GO:0016787	Molecular Function:hydrolase activity	Prudul26A010796T1	K02976	small subunit ribosomal protein S26e		MA0976.2	Prudul26A011944T1	929	940	2.05e-06	CCACCGCCACCG	Prudul26A001120T1	IPR014710	RmlC-like jelly roll fold	Prudul26A001708T1	GO:0016491	Molecular Function:oxidoreductase activity	Prudul26A009543T2	K01889	phenylalanyl-tRNA synthetase alpha chain [EC:6.1.1.20]
MA0571.1	Prudul26A001888T1	1519	1539	5.25e-06	ATGCACAGTTTCCAAACCCGA	Prudul26A000904T1	IPR022812	Dynamin superfamily	Prudul26A001523T3	GO:0016787	Molecular Function:hydrolase activity	Prudul26A003294T1	K02983	small subunit ribosomal protein S30e		MA0976.2	Prudul26A024312T1	931	942	2.05e-06	CCACCGCCACCG	Prudul26A001120T1	IPR019780	Germin, manganese binding site	Prudul26A001708T1	GO:0016620	Molecular Function:oxidoreductase activity, acting on the aldehyde or oxo group of donors, NAD or NADP as acceptor	Prudul26A011681T1	K01867	tryptophanyl-tRNA synthetase [EC:6.1.1.2]
MA0571.1	Prudul26A020771T1	1521	1541	5.25e-06	ATGCACAGTTTCCAAACCCGA	Prudul26A000904T1	IPR027417	P-loop containing nucleoside triphosphate hydrolase	Prudul26A001524T1	GO:0006508	Biological Process:proteolysis	Prudul26A003294T2	K02983	small subunit ribosomal protein S30e		MA0976.2	Prudul26A013212T1	1011	1022	2.05e-06	CCACCGCCACCG	Prudul26A001121T1	IPR025846	PMR5 N-terminal domain	Prudul26A001708T2	GO:0055114	Biological Process:oxidation-reduction process	Prudul26A020164T1	K01867	tryptophanyl-tRNA synthetase [EC:6.1.1.2]
MA0571.1	Prudul26A004747T1	15	35	5.25e-06	ATGCACAGTTTCCAAACCCGA	Prudul26A000904T1	IPR030381	Dynamin-type guanine nucleotide-binding (G) domain	Prudul26A001524T1	GO:0004252	Molecular Function:serine-type endopeptidase activity	Prudul26A023490T1	K02983	small subunit ribosomal protein S30e		MA0976.2	Prudul26A000654T1	1056	1067	2.05e-06	CAGCCGCCGCCT	Prudul26A001121T1	IPR026057	PC-Esterase	Prudul26A001708T2	GO:0016491	Molecular Function:oxidoreductase activity	Prudul26A020164T2	K01867	tryptophanyl-tRNA synthetase [EC:6.1.1.2]
MA0571.1	Prudul26A013574T1	344	364	5.3e-06	TGGCACGACTCCCGATCCATT	Prudul26A000905T1	IPR003653	Ulp1 protease family, C-terminal catalytic domain	Prudul26A001526T1	GO:0005515	Molecular Function:protein binding	Prudul26A007923T1	K02906	large subunit ribosomal protein L3		MA0976.2	Prudul26A032749T1	1139	1150	2.05e-06	CCACCGCCACCG	Prudul26A001121T1	IPR029962	Trichome birefringence-like family	Prudul26A001708T2	GO:0016620	Molecular Function:oxidoreductase activity, acting on the aldehyde or oxo group of donors, NAD or NADP as acceptor	Prudul26A006568T1	K09716	D-aminoacyl-tRNA deacylase [EC:3.1.1.96]
MA0571.1	Prudul26A001309T1	1875	1895	5.3e-06	TGGCACGACTCCCGATCCATT	Prudul26A000905T1	IPR038765	Papain-like cysteine peptidase superfamily	Prudul26A001536T1	GO:0000160	Biological Process:phosphorelay signal transduction system	Prudul26A014727T1	K02906	large subunit ribosomal protein L3		MA0976.2	Prudul26A027477T1	1204	1215	2.05e-06	CCACCGCCACCG	Prudul26A001137T1	IPR003690	Transcription termination factor, mitochondrial/chloroplastic	Prudul26A001708T3	GO:0055114	Biological Process:oxidation-reduction process	Prudul26A006568T2	K09716	D-aminoacyl-tRNA deacylase [EC:3.1.1.96]
MA0571.1	Prudul26A018663T1	39	59	5.33e-06	CAGCACAAACCCCAAAATTCA	Prudul26A000918T1	IPR000717	Proteasome component (PCI) domain	Prudul26A001536T2	GO:0000160	Biological Process:phosphorelay signal transduction system	Prudul26A026525T1	K02906	large subunit ribosomal protein L3		MA0976.2	Prudul26A010325T1	1326	1337	2.05e-06	CCACCGCCACCG	Prudul26A001137T1	IPR038538	MTERF superfamily, mitochondrial/chloroplastic	Prudul26A001708T3	GO:0016491	Molecular Function:oxidoreductase activity	Prudul26A028816T1	K21971	methyltransferase NSUN6 [EC:2.1.1.-]
MA0571.1	Prudul26A000955T1	827	847	5.33e-06	GCACACAAATCCCAAACTCTC	Prudul26A000918T1	IPR035297	26S Proteasome non-ATPase regulatory subunit 12	Prudul26A001547T1	GO:0016758	Molecular Function:transferase activity, transferring hexosyl groups	Prudul26A029517T1	K02876	large subunit ribosomal protein L15		MA0976.2	Prudul26A013735T1	1348	1359	2.05e-06	CCACCGCCACCG	Prudul26A001155T1	IPR002156	Ribonuclease H domain	Prudul26A001708T3	GO:0016620	Molecular Function:oxidoreductase activity, acting on the aldehyde or oxo group of donors, NAD or NADP as acceptor	Prudul26A015093T1	K15429	tRNA (guanine37-N1)-methyltransferase [EC:2.1.1.228]
MA0571.1	Prudul26A004078T1	598	618	5.35e-06	TGGCACAGTTTCTAAGGATGA	Prudul26A000918T1	IPR036388	Winged helix-like DNA-binding domain superfamily	Prudul26A001547T2	GO:0016758	Molecular Function:transferase activity, transferring hexosyl groups	Prudul26A031863T1	K02876	large subunit ribosomal protein L15		MA0976.2	Prudul26A022286T1	1396	1407	2.05e-06	CCACCGCCACCG	Prudul26A001155T1	IPR012337	Ribonuclease H-like superfamily	Prudul26A001708T4	GO:0055114	Biological Process:oxidation-reduction process	Prudul26A019219T1	K03256	tRNA (adenine58-N1)-methyltransferase non-catalytic subunit
MA0571.1	Prudul26A023041T1	486	506	5.38e-06	GGACACAGCTTCCCAGCCACA	Prudul26A000918T1	IPR036390	Winged helix DNA-binding domain superfamily	Prudul26A001556T2	GO:0006468	Biological Process:protein phosphorylation	Prudul26A023451T1	K02890	large subunit ribosomal protein L22		MA0976.2	Prudul26A027799T1	1562	1573	2.05e-06	CCACCGCCACCG	Prudul26A001155T1	IPR036397	Ribonuclease H superfamily	Prudul26A001708T4	GO:0016491	Molecular Function:oxidoreductase activity	Prudul26A010505T1	K03439	tRNA (guanine-N7-)-methyltransferase [EC:2.1.1.33]
MA0571.1	Prudul26A023041T2	486	506	5.38e-06	GGACACAGCTTCCCAGCCACA	Prudul26A000920T1	IPR021894	Domain of unknown function DUF3506	Prudul26A001556T2	GO:0005524	Molecular Function:ATP binding	Prudul26A023451T2	K02890	large subunit ribosomal protein L22		MA0976.2	Prudul26A022235T1	1599	1610	2.05e-06	CCACCGCCACCG	Prudul26A001174T1	IPR000672	Tetrahydrofolate dehydrogenase/cyclohydrolase	Prudul26A001708T4	GO:0016620	Molecular Function:oxidoreductase activity, acting on the aldehyde or oxo group of donors, NAD or NADP as acceptor	Prudul26A018617T1	K10770	alkylated DNA repair protein alkB homolog 8 [EC:1.14.11.- 2.1.1.229]
MA0571.1	Prudul26A026839T1	541	561	5.38e-06	TGGTACAGTCCCCAAGATCTT	Prudul26A000923T1	IPR006458	Ovate protein family, C-terminal	Prudul26A001556T2	GO:0005524	Molecular Function:ATP binding	Prudul26A013527T1	K02936	large subunit ribosomal protein L7Ae		MA0976.2	Prudul26A010994T1	1661	1672	2.05e-06	CCACCGCCACCG	Prudul26A001174T1	IPR020630	Tetrahydrofolate dehydrogenase/cyclohydrolase, catalytic domain	Prudul26A001713T1	GO:0004650	Molecular Function:polygalacturonase activity	Prudul26A018617T2	K10770	alkylated DNA repair protein alkB homolog 8 [EC:1.14.11.- 2.1.1.229]
MA0571.1	Prudul26A012931T1	943	963	5.38e-06	CGACTCGAATTCCAAAGTGAA	Prudul26A000923T1	IPR038933	Ovate protein family	Prudul26A001556T2	GO:0004672	Molecular Function:protein kinase activity	Prudul26A022968T1	K02866	large subunit ribosomal protein L10e		MA0976.2	Prudul26A020901T1	277	288	2.05e-06	CCACCGCCACCG	Prudul26A001174T1	IPR020631	Tetrahydrofolate dehydrogenase/cyclohydrolase, NAD(P)-binding domain	Prudul26A001721T1	GO:0016788	Molecular Function:hydrolase activity, acting on ester bonds	Prudul26A018617T3	K10770	alkylated DNA repair protein alkB homolog 8 [EC:1.14.11.- 2.1.1.229]
MA0571.1	Prudul26A030099T1	1248	1268	5.38e-06	CGACTCGAATTCCAAAGTGAA	Prudul26A000924T1	IPR006455	Homeodomain, ZF-HD class	Prudul26A001563T1	GO:0022900	Biological Process:electron transport chain	Prudul26A006762T1	K02873	large subunit ribosomal protein L13e		MA0976.2	Prudul26A000694T1	315	326	2.05e-06	CCACCGCCACCG	Prudul26A001174T1	IPR036291	NAD(P)-binding domain superfamily	Prudul26A001724T1	GO:0005515	Molecular Function:protein binding	Prudul26A018617T4	K10770	alkylated DNA repair protein alkB homolog 8 [EC:1.14.11.- 2.1.1.229]
MA0571.1	Prudul26A012800T1	1541	1561	5.38e-06	TGACTCGAATTCCAAAGTGGA	Prudul26A000924T1	IPR006456	ZF-HD homeobox protein, Cys/His-rich dimerisation domain	Prudul26A001563T1	GO:0016651	Molecular Function:oxidoreductase activity, acting on NAD(P)H	Prudul26A006762T2	K02873	large subunit ribosomal protein L13e		MA0976.2	Prudul26A000694T1	321	332	2.05e-06	CCACCGCCACCG	Prudul26A001174T2	IPR000672	Tetrahydrofolate dehydrogenase/cyclohydrolase	Prudul26A001744T1	GO:0042545	Biological Process:cell wall modification	Prudul26A018617T5	K10770	alkylated DNA repair protein alkB homolog 8 [EC:1.14.11.- 2.1.1.229]
MA0571.1	Prudul26A025863T1	1569	1589	5.38e-06	TGACTCGAATTCCAAAGTGGA	Prudul26A000924T1	IPR009057	Homeobox-like domain superfamily	Prudul26A001567T1	GO:0005509	Molecular Function:calcium ion binding	Prudul26A014185T1	K02877	large subunit ribosomal protein L15e		MA0976.2	Prudul26A000694T1	327	338	2.05e-06	CCACCGCCACCG	Prudul26A001174T2	IPR020630	Tetrahydrofolate dehydrogenase/cyclohydrolase, catalytic domain	Prudul26A001744T1	GO:0005618	Cellular Component:cell wall	Prudul26A032207T1	K15446	tRNA:m4X modification enzyme [EC:2.1.1.225]
MA0571.1	Prudul26A008089T1	1934	1954	5.38e-06	TGACTCGAATTCCAAAGTGGA	Prudul26A000941T1	IPR001471	AP2/ERF domain	Prudul26A001567T1	GO:0005544	Molecular Function:calcium-dependent phospholipid binding	Prudul26A016198T1	K02877	large subunit ribosomal protein L15e		MA0976.2	Prudul26A000694T1	333	344	2.05e-06	CCACCGCCACCG	Prudul26A001174T2	IPR020631	Tetrahydrofolate dehydrogenase/cyclohydrolase, NAD(P)-binding domain	Prudul26A001744T1	GO:0030599	Molecular Function:pectinesterase activity	Prudul26A002573T1	K15443	tRNA (guanine-N(7)-)-methyltransferase subunit TRM82
MA0571.1	Prudul26A007376T3	86	106	5.46e-06	AAGCACAGCTCCCCATCTACT	Prudul26A000941T1	IPR016177	DNA-binding domain superfamily	Prudul26A001569T1	GO:0055085	Biological Process:transmembrane transport	Prudul26A001807T1	K02896	large subunit ribosomal protein L24e		MA0976.2	Prudul26A006103T1	392	403	2.05e-06	CCACCGCCACCG	Prudul26A001174T2	IPR036291	NAD(P)-binding domain superfamily	Prudul26A001747T1	GO:0005515	Molecular Function:protein binding	Prudul26A017675T1	K15449	tRNA wybutosine-synthesizing protein 1 [EC:4.1.3.44]
MA0571.1	Prudul26A007376T2	225	245	5.46e-06	AAGCACAGCTCCCCATCTACT	Prudul26A000941T1	IPR036955	AP2/ERF domain superfamily	Prudul26A001569T1	GO:0016021	Cellular Component:integral component of membrane	Prudul26A016527T1	K02896	large subunit ribosomal protein L24e		MA0976.2	Prudul26A003545T1	456	467	2.05e-06	CCACCGCCACCG	Prudul26A001174T3	IPR000672	Tetrahydrofolate dehydrogenase/cyclohydrolase	Prudul26A001747T2	GO:0005515	Molecular Function:protein binding	Prudul26A022275T1	K15450	tRNA wybutosine-synthesizing protein 3 [EC:2.1.1.282]
MA0571.1	Prudul26A007376T1	1565	1585	5.46e-06	AAGCACAGCTCCCCATCTACT	Prudul26A000955T1	IPR000308	14-3-3 protein	Prudul26A001569T1	GO:0016021	Cellular Component:integral component of membrane	Prudul26A021869T1	K02908	large subunit ribosomal protein L30e		MA0976.2	Prudul26A019358T1	479	490	2.05e-06	CCACCGCCACCG	Prudul26A001174T3	IPR020630	Tetrahydrofolate dehydrogenase/cyclohydrolase, catalytic domain	Prudul26A001756T1	GO:0016758	Molecular Function:transferase activity, transferring hexosyl groups	Prudul26A022275T2	K15450	tRNA wybutosine-synthesizing protein 3 [EC:2.1.1.282]
MA0571.1	Prudul26A013534T1	31	51	5.49e-06	CAGCACGGTTCCCCATAAAAG	Prudul26A000955T1	IPR023409	14-3-3 protein, conserved site	Prudul26A001569T1	GO:0005524	Molecular Function:ATP binding	Prudul26A021974T1	K02929	large subunit ribosomal protein L44e		MA0976.2	Prudul26A031391T1	515	526	2.05e-06	CCACCGCCACCG	Prudul26A001174T3	IPR020631	Tetrahydrofolate dehydrogenase/cyclohydrolase, NAD(P)-binding domain	Prudul26A001803T1	GO:0005669	Cellular Component:transcription factor TFIID complex	Prudul26A027169T1	K15451	tRNA wybutosine-synthesizing protein 4 [EC:2.1.1.290 2.3.1.231]
MA0571.1	Prudul26A002729T1	1062	1082	5.52e-06	GCACTCATTTCCCAAAGTGGC	Prudul26A000955T1	IPR023410	14-3-3 domain	Prudul26A001569T1	GO:0016887	Molecular Function:ATPase activity	Prudul26A032717T1	K02929	large subunit ribosomal protein L44e		MA0976.2	Prudul26A014654T1	602	613	2.05e-06	CCACCGCCACCG	Prudul26A001174T3	IPR036291	NAD(P)-binding domain superfamily	Prudul26A001803T1	GO:0008237	Molecular Function:metallopeptidase activity	Prudul26A026404T1	K06173	tRNA pseudouridine38-40 synthase [EC:5.4.99.12]
MA0571.1	Prudul26A030173T1	489	509	5.54e-06	GCCCACAGTTCCCAAAGCCAA	Prudul26A000955T1	IPR036815	14-3-3 domain superfamily	Prudul26A001569T1	GO:0042626	Molecular Function:ATPase activity, coupled to transmembrane movement of substances	Prudul26A000030T1	K03113	translation initiation factor 1		MA0976.2	Prudul26A032571T1	798	809	2.05e-06	CCACCGCCACCG	Prudul26A001174T4	IPR000672	Tetrahydrofolate dehydrogenase/cyclohydrolase	Prudul26A001803T1	GO:0008270	Molecular Function:zinc ion binding	Prudul26A003724T1	K01409	N6-L-threonylcarbamoyladenine synthase [EC:2.3.1.234]
MA0571.1	Prudul26A014995T1	686	706	5.54e-06	CGGCTCGAATTCCAAAGCGGA	Prudul26A000967T1	IPR001789	Signal transduction response regulator, receiver domain	Prudul26A001597T1	GO:0005737	Cellular Component:cytoplasm	Prudul26A003113T1	K03243	translation initiation factor 5B		MA0976.2	Prudul26A001720T1	941	952	2.05e-06	CCACCGCCACCG	Prudul26A001174T4	IPR020630	Tetrahydrofolate dehydrogenase/cyclohydrolase, catalytic domain	Prudul26A001806T1	GO:0006468	Biological Process:protein phosphorylation	Prudul26A008062T1	K10761	tRNA(His) guanylyltransferase [EC:2.7.7.79]
MA0571.1	Prudul26A001418T1	1097	1117	5.54e-06	CGGCTCGAATTCCAAAGCGGA	Prudul26A000967T1	IPR011006	CheY-like superfamily	Prudul26A001597T1	GO:0005094	Molecular Function:Rho GDP-dissociation inhibitor activity	Prudul26A001204T1	K03252	translation initiation factor 3 subunit C		MA0976.2	Prudul26A031460T1	1169	1180	2.05e-06	CAGCCGCCGCCT	Prudul26A001174T4	IPR020631	Tetrahydrofolate dehydrogenase/cyclohydrolase, NAD(P)-binding domain	Prudul26A001806T1	GO:0005524	Molecular Function:ATP binding	Prudul26A008062T2	K10761	tRNA(His) guanylyltransferase [EC:2.7.7.79]
MA0571.1	Prudul26A026468T1	1426	1446	5.54e-06	CGGCTCGAATTCCAAAGCGGA	Prudul26A000978T1	IPR034595	NADH dehydrogenase [ubiquinone] 1 alpha subcomplex assembly factor 8	Prudul26A001602T1	GO:0006468	Biological Process:protein phosphorylation	Prudul26A006989T1	K03251	translation initiation factor 3 subunit D		MA0976.2	Prudul26A013885T1	1217	1228	2.05e-06	CCACCGCCACCG	Prudul26A001174T4	IPR036291	NAD(P)-binding domain superfamily	Prudul26A001806T1	GO:0005524	Molecular Function:ATP binding	Prudul26A010433T1	K01082	3'(2'), 5'-bisphosphate nucleotidase [EC:3.1.3.7]
MA0571.1	Prudul26A028054T1	1553	1573	5.54e-06	TCATACATTTCCCAAGTTGAA	Prudul26A000983T1	IPR032872	Wall-associated receptor kinase, C-terminal	Prudul26A001602T1	GO:0005524	Molecular Function:ATP binding	Prudul26A021356T1	K03247	translation initiation factor 3 subunit H		MA0976.2	Prudul26A001934T2	1417	1428	2.05e-06	CCACCGCCACCG	Prudul26A001174T5	IPR000672	Tetrahydrofolate dehydrogenase/cyclohydrolase	Prudul26A001806T1	GO:0004672	Molecular Function:protein kinase activity	Prudul26A002492T1	K01166	ribonuclease T2 [EC:3.1.27.1]
MA0571.1	Prudul26A002541T1	538	558	5.54e-06	GCCCACAGTTCCCAAAGCCAA	Prudul26A000985T2	IPR001841	Zinc finger, RING-type	Prudul26A001602T1	GO:0005524	Molecular Function:ATP binding	Prudul26A007962T1	K03246	translation initiation factor 3 subunit I		MA0976.2	Prudul26A001934T1	1417	1428	2.05e-06	CCACCGCCACCG	Prudul26A001174T5	IPR020630	Tetrahydrofolate dehydrogenase/cyclohydrolase, catalytic domain	Prudul26A001808T1	GO:0055114	Biological Process:oxidation-reduction process	Prudul26A030126T1	K01166	ribonuclease T2 [EC:3.1.27.1]
MA0571.1	Prudul26A025544T2	748	768	5.54e-06	GCATACAGTTCCTCAGGTGGT	Prudul26A000985T2	IPR013083	Zinc finger, RING/FYVE/PHD-type	Prudul26A001602T1	GO:0030246	Molecular Function:carbohydrate binding	Prudul26A024176T1	K03246	translation initiation factor 3 subunit I		MA0976.2	Prudul26A001934T3	1417	1428	2.05e-06	CCACCGCCACCG	Prudul26A001174T5	IPR020631	Tetrahydrofolate dehydrogenase/cyclohydrolase, NAD(P)-binding domain	Prudul26A001808T1	GO:0020037	Molecular Function:heme binding	Prudul26A007668T1	K01869	leucyl-tRNA synthetase [EC:6.1.1.4]
MA0571.1	Prudul26A025544T1	748	768	5.54e-06	GCATACAGTTCCTCAGGTGGT	Prudul26A000985T2	IPR037381	E3 ubiquitin-protein ligase RFWD3	Prudul26A001602T1	GO:0004672	Molecular Function:protein kinase activity	Prudul26A024176T2	K03246	translation initiation factor 3 subunit I		MA0976.2	Prudul26A028164T1	1498	1509	2.05e-06	CCACCGCCACCG	Prudul26A001174T5	IPR036291	NAD(P)-binding domain superfamily	Prudul26A001808T1	GO:0005506	Molecular Function:iron ion binding	Prudul26A018815T1	K01869	leucyl-tRNA synthetase [EC:6.1.1.4]
MA0571.1	Prudul26A013072T1	1095	1115	5.54e-06	TTATACAAATACCCATGTAGA	Prudul26A000993T1	IPR006869	Domain of unknown function DUF547	Prudul26A001602T1	GO:0004674	Molecular Function:protein serine/threonine kinase activity	Prudul26A028965T1	K03257	translation initiation factor 4A		MA0976.2	Prudul26A014890T1	1725	1736	2.05e-06	CCACCGCCACCG	Prudul26A001201T1	IPR000504	RNA recognition motif domain	Prudul26A001808T1	GO:0016705	Molecular Function:oxidoreductase activity, acting on paired donors, with incorporation or reduction of molecular oxygen	Prudul26A030290T1	K01869	leucyl-tRNA synthetase [EC:6.1.1.4]
MA0571.1	Prudul26A011064T1	1804	1824	5.54e-06	TAGCACAGTTACTCAAGAGAA	Prudul26A000993T1	IPR025757	Ternary complex factor MIP1, leucine-zipper	Prudul26A001630T1	GO:0006355	Biological Process:regulation of transcription, DNA-templated	Prudul26A028965T2	K03257	translation initiation factor 4A		MA0976.2	Prudul26A022129T1	1870	1881	2.05e-06	CCACCGCCACCG	Prudul26A001201T1	IPR006529	U2 snRNP auxilliary factor, large subunit, splicing factor	Prudul26A001812T1	GO:0006355	Biological Process:regulation of transcription, DNA-templated	Prudul26A013868T1	K01881	prolyl-tRNA synthetase [EC:6.1.1.15]
MA0571.1	Prudul26A000924T1	204	224	5.6e-06	TCGCACAACTCCCAATTTTTA	Prudul26A000994T1	IPR034574	Succinate dehydrogenase subunit 6, mitochondrial	Prudul26A001630T1	GO:0046983	Molecular Function:protein dimerization activity	Prudul26A028965T3	K03257	translation initiation factor 4A		MA0976.2	Prudul26A022129T1	1876	1887	2.05e-06	CCACCGCCACCG	Prudul26A001201T1	IPR012677	Nucleotide-binding alpha-beta plait domain superfamily	Prudul26A001812T1	GO:0003690	Molecular Function:double-stranded DNA binding	Prudul26A011681T1	K01867	tryptophanyl-tRNA synthetase [EC:6.1.1.2]
MA0571.1	Prudul26A009264T1	786	806	5.6e-06	ATGCACACCTCCCAAAATTTA	Prudul26A000996T1	IPR003689	Zinc/iron permease	Prudul26A001639T1	GO:0006508	Biological Process:proteolysis	Prudul26A020256T1	K03259	translation initiation factor 4E		MA0976.2	Prudul26A033024T1	1919	1930	2.05e-06	CCACCGCCACCG	Prudul26A001201T1	IPR035979	RNA-binding domain superfamily	Prudul26A001835T1	GO:0042545	Biological Process:cell wall modification	Prudul26A020164T1	K01867	tryptophanyl-tRNA synthetase [EC:6.1.1.2]
MA0571.1	Prudul26A009165T1	1665	1685	5.65e-06	ACACTCAGTTTCCCATGTGAG	Prudul26A000996T1	IPR004698	Zinc/iron permease, fungal/plant	Prudul26A001639T1	GO:0004190	Molecular Function:aspartic-type endopeptidase activity	Prudul26A004225T1	K07561	2-(3-amino-3-carboxypropyl)histidine synthase [EC:2.5.1.108]		MA0976.2	Prudul26A024399T1	145	156	2.07e-06	GCGCCGCCACGG	Prudul26A001201T2	IPR000504	RNA recognition motif domain	Prudul26A001835T1	GO:0005618	Cellular Component:cell wall	Prudul26A020164T2	K01867	tryptophanyl-tRNA synthetase [EC:6.1.1.2]
MA0571.1	Prudul26A032011T1	685	705	5.65e-06	ACACTCAGTTTCCCATGTGAG	Prudul26A000997T1	IPR002182	NB-ARC	Prudul26A001656T1	GO:0005975	Biological Process:carbohydrate metabolic process	Prudul26A025858T1	K17867	diphthamide biosynthesis protein 4		MA0976.2	Prudul26A010248T1	1076	1087	2.07e-06	GCGCCGCCACGG	Prudul26A001201T2	IPR006529	U2 snRNP auxilliary factor, large subunit, splicing factor	Prudul26A001835T1	GO:0004857	Molecular Function:enzyme inhibitor activity	Prudul26A002382T1	K01868	threonyl-tRNA synthetase [EC:6.1.1.3]
MA0571.1	Prudul26A011600T1	161	181	5.74e-06	AGTCACACTTCCCAATTCCAA	Prudul26A000997T1	IPR027417	P-loop containing nucleoside triphosphate hydrolase	Prudul26A001656T1	GO:0004650	Molecular Function:polygalacturonase activity	Prudul26A025998T1	K06927	diphthine-ammonia ligase [EC:6.3.1.14]		MA0976.2	Prudul26A024653T1	769	780	2.09e-06	GCGCCGCCGCAG	Prudul26A001201T2	IPR012677	Nucleotide-binding alpha-beta plait domain superfamily	Prudul26A001835T1	GO:0030599	Molecular Function:pectinesterase activity	Prudul26A029227T1	K01868	threonyl-tRNA synthetase [EC:6.1.1.3]
MA0571.1	Prudul26A025421T2	708	728	5.74e-06	TGGCTCATTTTCCAAGGCTTC	Prudul26A000999T1	IPR000089	Biotin/lipoyl attachment	Prudul26A001657T1	GO:0006355	Biological Process:regulation of transcription, DNA-templated	Prudul26A028665T1	K22855	EEF1A lysine methyltransferase 1 [EC:2.1.1.-]		MA0976.2	Prudul26A021871T1	139	150	2.09e-06	GCGCCGCCGCAG	Prudul26A001201T2	IPR035979	RNA-binding domain superfamily	Prudul26A001840T1	GO:0005515	Molecular Function:protein binding	Prudul26A016856T1	K01872	alanyl-tRNA synthetase [EC:6.1.1.7]
MA0571.1	Prudul26A025421T1	708	728	5.74e-06	TGGCTCATTTTCCAAGGCTTC	Prudul26A000999T1	IPR002930	Glycine cleavage system H-protein	Prudul26A001657T1	GO:0003700	Molecular Function:DNA-binding transcription factor activity	Prudul26A012461T1	K22856	EEF1A lysine methyltransferase 2 [EC:2.1.1.-]		MA0976.2	Prudul26A015743T1	765	776	2.09e-06	GCGCCGCCGCAG	Prudul26A001201T3	IPR000504	RNA recognition motif domain	Prudul26A001840T2	GO:0005515	Molecular Function:protein binding	Prudul26A010151T1	K01873	valyl-tRNA synthetase [EC:6.1.1.9]
MA0571.1	Prudul26A025421T3	708	728	5.74e-06	TGGCTCATTTTCCAAGGCTTC	Prudul26A000999T1	IPR003016	2-oxo acid dehydrogenase, lipoyl-binding site	Prudul26A001657T1	GO:0043565	Molecular Function:sequence-specific DNA binding	Prudul26A012461T2	K22856	EEF1A lysine methyltransferase 2 [EC:2.1.1.-]		MA0976.2	Prudul26A012482T1	437	448	2.13e-06	TCGCCGCCACAA	Prudul26A001201T3	IPR006529	U2 snRNP auxilliary factor, large subunit, splicing factor	Prudul26A001840T3	GO:0005515	Molecular Function:protein binding	Prudul26A003023T1	K01874	methionyl-tRNA synthetase [EC:6.1.1.10]
MA0571.1	Prudul26A017930T1	1477	1497	5.77e-06	TCACTCAAATACCCAAGTCAA	Prudul26A000999T1	IPR011053	Single hybrid motif	Prudul26A001689T1	GO:0006468	Biological Process:protein phosphorylation	Prudul26A012461T3	K22856	EEF1A lysine methyltransferase 2 [EC:2.1.1.-]		MA0976.2	Prudul26A007315T1	493	504	2.13e-06	TCGCCGCCACAA	Prudul26A001201T3	IPR012677	Nucleotide-binding alpha-beta plait domain superfamily	Prudul26A001848T1	GO:0006468	Biological Process:protein phosphorylation	Prudul26A025933T1	K01874	methionyl-tRNA synthetase [EC:6.1.1.10]
MA0571.1	Prudul26A004096T1	180	200	5.83e-06	TCACATGGTTCCCCATGTGAA	Prudul26A000999T1	IPR017453	Glycine cleavage system H-protein, subgroup	Prudul26A001689T1	GO:0005524	Molecular Function:ATP binding	Prudul26A012461T4	K22856	EEF1A lysine methyltransferase 2 [EC:2.1.1.-]		MA0976.2	Prudul26A006546T1	133	144	2.13e-06	TCGCCGCCACAA	Prudul26A001201T3	IPR035979	RNA-binding domain superfamily	Prudul26A001848T1	GO:0005524	Molecular Function:ATP binding	Prudul26A017998T1	K01875	seryl-tRNA synthetase [EC:6.1.1.11]
MA0571.1	Prudul26A015327T1	430	450	5.83e-06	ACACACACATTCCCATATACT	Prudul26A000999T1	IPR033753	Glycine cleavage system H-protein/Simiate	Prudul26A001689T1	GO:0005524	Molecular Function:ATP binding	Prudul26A012461T5	K22856	EEF1A lysine methyltransferase 2 [EC:2.1.1.-]		MA0976.2	Prudul26A020654T1	664	675	2.13e-06	TCGCCGCCACAA	Prudul26A001202T1	IPR010820	UBA-like domain DUF1421	Prudul26A001848T1	GO:0005524	Molecular Function:ATP binding	Prudul26A001652T1	K01885	glutamyl-tRNA synthetase [EC:6.1.1.17]
MA0571.1	Prudul26A005721T1	589	609	5.86e-06	TCACACATATTCCGACGCATT	Prudul26A001000T1	IPR002108	Actin-depolymerising factor homology domain	Prudul26A001689T1	GO:0004707	Molecular Function:MAP kinase activity	Prudul26A012461T6	K22856	EEF1A lysine methyltransferase 2 [EC:2.1.1.-]		MA0976.2	Prudul26A008694T1	805	816	2.16e-06	CAGCCGCCACAG	Prudul26A001209T1	IPR001906	Terpene synthase, N-terminal domain	Prudul26A001848T1	GO:0004672	Molecular Function:protein kinase activity	Prudul26A001652T2	K01885	glutamyl-tRNA synthetase [EC:6.1.1.17]
MA0571.1	Prudul26A001453T1	684	704	5.86e-06	ATTCACAGGTCCCCAAGCCCC	Prudul26A001000T1	IPR017904	ADF/Cofilin	Prudul26A001689T1	GO:0004672	Molecular Function:protein kinase activity	Prudul26A008416T1	K22857	EEF1A lysine methyltransferase 4 [EC:2.1.1.-]		MA0976.2	Prudul26A017842T1	820	831	2.16e-06	CAGCCGCCACAG	Prudul26A001209T1	IPR005630	Terpene synthase, metal-binding domain	Prudul26A001864T1	GO:0006139	Biological Process:nucleobase-containing compound metabolic process	Prudul26A009413T1	K01887	arginyl-tRNA synthetase [EC:6.1.1.19]
MA0571.1	Prudul26A005951T1	266	286	5.86e-06	AGTCACAGATACCCAGAAGCA	Prudul26A001000T1	IPR029006	ADF-H/Gelsolin-like domain superfamily	Prudul26A001699T1	GO:0006887	Biological Process:exocytosis	Prudul26A006034T1	K03538	ribonuclease P protein subunit POP4 [EC:3.1.26.5]		MA0976.2	Prudul26A004177T1	1834	1845	2.18e-06	CCGCCGTCACCG	Prudul26A001209T1	IPR008930	Terpenoid cyclases/protein prenyltransferase alpha-alpha toroid	Prudul26A001864T1	GO:0005524	Molecular Function:ATP binding	Prudul26A009413T2	K01887	arginyl-tRNA synthetase [EC:6.1.1.19]
MA0571.1	Prudul26A014868T1	531	551	5.86e-06	ATTCACAGGTCCCCAAGCCCC	Prudul26A001017T1	IPR003690	Transcription termination factor, mitochondrial/chloroplastic	Prudul26A001699T1	GO:0000145	Cellular Component:exocyst	Prudul26A003596T1	K14525	ribonucleases P/MRP protein subunit RPP25 [EC:3.1.26.5]		MA0976.2	Prudul26A022982T1	578	589	2.18e-06	CCGCCGTCACCG	Prudul26A001209T1	IPR008949	Isoprenoid synthase domain superfamily	Prudul26A001864T1	GO:0004017	Molecular Function:adenylate kinase activity	Prudul26A009413T3	K01887	arginyl-tRNA synthetase [EC:6.1.1.19]
MA0571.1	Prudul26A009475T1	576	596	5.86e-06	TCACACATATTCCGACGCATT	Prudul26A001017T1	IPR038538	MTERF superfamily, mitochondrial/chloroplastic	Prudul26A001711T1	GO:0006397	Biological Process:mRNA processing	Prudul26A003596T2	K14525	ribonucleases P/MRP protein subunit RPP25 [EC:3.1.26.5]		MA0976.2	Prudul26A006556T1	589	600	2.18e-06	CCGCCGTCACCG	Prudul26A001209T1	IPR036965	Terpene synthase, N-terminal domain superfamily	Prudul26A001864T1	GO:0019205	Molecular Function:nucleobase-containing compound kinase activity	Prudul26A009413T4	K01887	arginyl-tRNA synthetase [EC:6.1.1.19]
MA0571.1	Prudul26A020995T1	1284	1304	5.86e-06	TTGTACGTTTCCCGAAACGCC	Prudul26A001024T1	IPR004263	Exostosin-like	Prudul26A001711T1	GO:0003676	Molecular Function:nucleic acid binding	Prudul26A015973T1	K14525	ribonucleases P/MRP protein subunit RPP25 [EC:3.1.26.5]		MA0976.2	Prudul26A031391T1	589	600	2.18e-06	CCGCCGTCACCG	Prudul26A001210T1	IPR002885	Pentatricopeptide repeat	Prudul26A001864T1	GO:0016776	Molecular Function:phosphotransferase activity, phosphate group as acceptor	Prudul26A009543T1	K01889	phenylalanyl-tRNA synthetase alpha chain [EC:6.1.1.20]
MA0571.1	Prudul26A021213T1	1786	1806	5.86e-06	TTGCACATTTTCCCATTTTTT	Prudul26A001025T1	IPR015300	DNA-binding pseudobarrel domain superfamily	Prudul26A001727T1	GO:0030163	Biological Process:protein catabolic process	Prudul26A000259T1	K01166	ribonuclease T2 [EC:3.1.27.1]		MA0976.2	Prudul26A002281T1	598	609	2.18e-06	CCGCCGTCACCG	Prudul26A001210T1	IPR011990	Tetratricopeptide-like helical domain superfamily	Prudul26A001878T1	GO:0008270	Molecular Function:zinc ion binding	Prudul26A009543T2	K01889	phenylalanyl-tRNA synthetase alpha chain [EC:6.1.1.20]
MA0571.1	Prudul26A008625T4	819	839	5.88e-06	CGGCTCAGATTCCAAAGTGGG	Prudul26A001047T1	IPR013103	Reverse transcriptase, RNA-dependent DNA polymerase	Prudul26A001727T1	GO:0005737	Cellular Component:cytoplasm	Prudul26A002492T1	K01166	ribonuclease T2 [EC:3.1.27.1]		MA0976.2	Prudul26A011161T1	613	624	2.18e-06	CCGCCGTCACCG	Prudul26A001215T1	IPR002156	Ribonuclease H domain	Prudul26A001885T1	GO:0006468	Biological Process:protein phosphorylation	Prudul26A002501T1	K01893	asparaginyl-tRNA synthetase [EC:6.1.1.22]
MA0571.1	Prudul26A008625T5	819	839	5.88e-06	CGGCTCAGATTCCAAAGTGGG	Prudul26A001047T1	IPR039537	Retrotransposon Ty1/copia-like	Prudul26A001727T1	GO:0005524	Molecular Function:ATP binding	Prudul26A031615T1	K01166	ribonuclease T2 [EC:3.1.27.1]		MA0976.2	Prudul26A022193T1	841	852	2.18e-06	CCGCCGTCACCG	Prudul26A001215T1	IPR012337	Ribonuclease H-like superfamily	Prudul26A001885T1	GO:0005524	Molecular Function:ATP binding	Prudul26A018747T1	K01893	asparaginyl-tRNA synthetase [EC:6.1.1.22]
MA0571.1	Prudul26A008625T6	819	839	5.88e-06	CGGCTCAGATTCCAAAGTGGG	Prudul26A001060T1	IPR004179	Sec63 domain	Prudul26A001727T1	GO:0016787	Molecular Function:hydrolase activity	Prudul26A003424T1	K15326	tRNA-splicing endonuclease subunit Sen54		MA0976.2	Prudul26A022193T2	841	852	2.18e-06	CCGCCGTCACCG	Prudul26A001215T1	IPR036397	Ribonuclease H superfamily	Prudul26A001885T1	GO:0005524	Molecular Function:ATP binding	Prudul26A018747T2	K01893	asparaginyl-tRNA synthetase [EC:6.1.1.22]
MA0571.1	Prudul26A008625T1	819	839	5.88e-06	CGGCTCAGATTCCAAAGTGGG	Prudul26A001071T1	IPR005069	Nucleotide-diphospho-sugar transferase	Prudul26A001730T1	GO:0003677	Molecular Function:DNA binding	Prudul26A003424T2	K15326	tRNA-splicing endonuclease subunit Sen54		MA0976.2	Prudul26A013172T1	900	911	2.18e-06	CCGCCGTCACCG	Prudul26A001222T1	IPR000719	Protein kinase domain	Prudul26A001885T1	GO:0005515	Molecular Function:protein binding	Prudul26A006568T1	K09716	D-aminoacyl-tRNA deacylase [EC:3.1.1.96]
MA0571.1	Prudul26A008625T3	819	839	5.88e-06	CGGCTCAGATTCCAAAGTGGG	Prudul26A001074T1	IPR001563	Peptidase S10, serine carboxypeptidase	Prudul26A001732T1	GO:0120029	Biological Process:proton export across plasma membrane	Prudul26A008573T1	K07936	GTP-binding nuclear protein Ran		MA0976.2	Prudul26A017419T1	1197	1208	2.18e-06	CCGCCGTCACCG	Prudul26A001222T1	IPR011009	Protein kinase-like domain superfamily	Prudul26A001885T1	GO:0004672	Molecular Function:protein kinase activity	Prudul26A006568T2	K09716	D-aminoacyl-tRNA deacylase [EC:3.1.1.96]
MA0571.1	Prudul26A008625T2	819	839	5.88e-06	CGGCTCAGATTCCAAAGTGGG	Prudul26A001074T1	IPR029058	Alpha/Beta hydrolase fold	Prudul26A001732T1	GO:0016021	Cellular Component:integral component of membrane	Prudul26A017240T1	K07936	GTP-binding nuclear protein Ran		MA0976.2	Prudul26A019223T3	1891	1902	2.18e-06	CCGCCGTCACCG	Prudul26A001222T1	IPR011989	Armadillo-like helical	Prudul26A001897T1	GO:0055085	Biological Process:transmembrane transport	Prudul26A010505T1	K03439	tRNA (guanine-N7-)-methyltransferase [EC:2.1.1.33]
MA0571.1	Prudul26A005629T1	1402	1422	5.88e-06	ACACACGGCTCCTCAAGTGAA	Prudul26A001074T1	IPR033124	Serine carboxypeptidases, histidine active site	Prudul26A001732T1	GO:0016021	Cellular Component:integral component of membrane	Prudul26A025435T1	K03231	elongation factor 1-alpha		MA0976.2	Prudul26A019223T2	1891	1902	2.18e-06	CCGCCGTCACCG	Prudul26A001222T1	IPR016024	Armadillo-type fold	Prudul26A001897T1	GO:0016021	Cellular Component:integral component of membrane	Prudul26A026404T1	K06173	tRNA pseudouridine38-40 synthase [EC:5.4.99.12]
MA0571.1	Prudul26A012637T1	403	423	5.94e-06	TCACACAATTTCCAAGAGATA	Prudul26A001076T1	IPR000648	Oxysterol-binding protein	Prudul26A001732T1	GO:0000166	Molecular Function:nucleotide binding	Prudul26A008336T1	K01885	glutamyl-tRNA synthetase [EC:6.1.1.17]		MA0976.2	Prudul26A000297T1	36	47	2.23e-06	CCGCCACCGCCG	Prudul26A001224T1	IPR000719	Protein kinase domain	Prudul26A001897T1	GO:0022857	Molecular Function:transmembrane transporter activity	Prudul26A003724T1	K01409	N6-L-threonylcarbamoyladenine synthase [EC:2.3.1.234]
MA0571.1	Prudul26A004165T1	357	377	5.94e-06	AAACACAAATCCCAAATTATA	Prudul26A001076T1	IPR001849	Pleckstrin homology domain	Prudul26A001732T1	GO:0008553	Molecular Function:proton-exporting ATPase activity, phosphorylative mechanism	Prudul26A002273T1	K01881	prolyl-tRNA synthetase [EC:6.1.1.15]		MA0976.2	Prudul26A002803T1	285	296	2.23e-06	CCGCCACCGCCG	Prudul26A001224T1	IPR008271	Serine/threonine-protein kinase, active site	Prudul26A001906T1	GO:0005515	Molecular Function:protein binding	Prudul26A013057T1	K22132	tRNA threonylcarbamoyladenosine dehydratase
MA0571.1	Prudul26A007721T1	313	333	5.97e-06	GTGCACACATACCAAGTCTAC	Prudul26A001076T1	IPR037239	Oxysterol-binding protein superfamily	Prudul26A001742T1	GO:0055114	Biological Process:oxidation-reduction process	Prudul26A028667T1	K01881	prolyl-tRNA synthetase [EC:6.1.1.15]		MA0976.2	Prudul26A011902T1	345	356	2.23e-06	CCGCCACCGCCG	Prudul26A001224T1	IPR011009	Protein kinase-like domain superfamily	Prudul26A001906T2	GO:0005515	Molecular Function:protein binding	Prudul26A011363T1	K00565	mRNA (guanine-N7-)-methyltransferase [EC:2.1.1.56]
MA0571.1	Prudul26A011037T1	1345	1365	6e-06	TGACACAGGTTCCCACGTGTC	Prudul26A001076T2	IPR000648	Oxysterol-binding protein	Prudul26A001742T1	GO:0004097	Molecular Function:catechol oxidase activity	Prudul26A006044T1	K01870	isoleucyl-tRNA synthetase [EC:6.1.1.5]		MA0976.2	Prudul26A030020T1	503	514	2.23e-06	CCGCCACCGCCG	Prudul26A001224T1	IPR017441	Protein kinase, ATP binding site	Prudul26A001923T1	GO:0015074	Biological Process:DNA integration	Prudul26A011363T2	K00565	mRNA (guanine-N7-)-methyltransferase [EC:2.1.1.56]
MA0571.1	Prudul26A003665T1	1027	1047	6e-06	CTGCTCGAATTCCAAAGTGGA	Prudul26A001076T2	IPR001849	Pleckstrin homology domain	Prudul26A001743T1	GO:0006355	Biological Process:regulation of transcription, DNA-templated	Prudul26A016525T1	K01870	isoleucyl-tRNA synthetase [EC:6.1.1.5]		MA0976.2	Prudul26A004900T1	866	877	2.23e-06	CGGCCGCCGCCA	Prudul26A001224T1	IPR018392	LysM domain	Prudul26A001923T1	GO:0000943	Cellular Component:retrotransposon nucleocapsid	Prudul26A005970T1	K02202	cyclin-dependent kinase 7 [EC:2.7.11.22 2.7.11.23]
MA0571.1	Prudul26A010650T1	1027	1047	6e-06	CTGCTCGAATTCCAAAGTGGA	Prudul26A001076T2	IPR037239	Oxysterol-binding protein superfamily	Prudul26A001743T1	GO:0003700	Molecular Function:DNA-binding transcription factor activity	Prudul26A016525T2	K01870	isoleucyl-tRNA synthetase [EC:6.1.1.5]		MA0976.2	Prudul26A018930T1	1289	1300	2.23e-06	CCGCCACCGCCG	Prudul26A001224T1	IPR036779	LysM domain superfamily	Prudul26A001923T1	GO:0003676	Molecular Function:nucleic acid binding	Prudul26A029499T1	K14401	cleavage and polyadenylation specificity factor subunit 1
MA0571.1	Prudul26A024648T1	940	960	6.03e-06	GGACACAAAACCCAAGGTAAA	Prudul26A001084T1	IPR006121	Heavy metal-associated domain, HMA	Prudul26A001743T1	GO:0043565	Molecular Function:sequence-specific DNA binding	Prudul26A024607T1	K01869	leucyl-tRNA synthetase [EC:6.1.1.4]		MA0976.2	Prudul26A014938T2	1373	1384	2.23e-06	CCGCCACCGCCG	Prudul26A001228T1	IPR002347	Short-chain dehydrogenase/reductase SDR	Prudul26A001930T1	GO:0016787	Molecular Function:hydrolase activity	Prudul26A020092T1	K14404	cleavage and polyadenylation specificity factor subunit 4
MA0571.1	Prudul26A009025T1	568	588	6.03e-06	TGATACGGTTTCCAAAGGCAA	Prudul26A001084T1	IPR036163	Heavy metal-associated domain superfamily	Prudul26A001743T1	GO:0008270	Molecular Function:zinc ion binding	Prudul26A030290T1	K01869	leucyl-tRNA synthetase [EC:6.1.1.4]		MA0976.2	Prudul26A014938T1	1373	1384	2.23e-06	CCGCCACCGCCG	Prudul26A001228T1	IPR020904	Short-chain dehydrogenase/reductase, conserved site	Prudul26A001931T1	GO:0005515	Molecular Function:protein binding	Prudul26A025326T1	K14405	pre-mRNA 3'-end-processing factor FIP1
MA0571.1	Prudul26A032060T1	84	104	6.06e-06	TGGTACATATCCCAATTCCCA	Prudul26A001097T1	IPR008930	Terpenoid cyclases/protein prenyltransferase alpha-alpha toroid	Prudul26A001743T1	GO:0008270	Molecular Function:zinc ion binding	Prudul26A003604T1	K01886	glutaminyl-tRNA synthetase [EC:6.1.1.18]		MA0976.2	Prudul26A010994T1	1658	1669	2.23e-06	CCGCCACCGCCG	Prudul26A001228T1	IPR036291	NAD(P)-binding domain superfamily	Prudul26A001934T1	GO:0016117	Biological Process:carotenoid biosynthetic process	Prudul26A000256T1	K15542	polyadenylation factor subunit 2
MA0571.1	Prudul26A004845T1	917	937	6.06e-06	TTACTCATTTCCCTATGCGAA	Prudul26A001097T1	IPR032697	Squalene cyclase, N-terminal	Prudul26A001745T1	GO:0006468	Biological Process:protein phosphorylation	Prudul26A006500T1	K04567	lysyl-tRNA synthetase, class II [EC:6.1.1.6]		MA0976.2	Prudul26A003557T1	83	94	2.23e-06	CCGCCACCGCCG	Prudul26A001238T1	IPR004242	Transposon, En/Spm-like	Prudul26A001934T1	GO:0055114	Biological Process:oxidation-reduction process	Prudul26A005038T1	K06269	serine/threonine-protein phosphatase PP1 catalytic subunit [EC:3.1.3.16]
MA0571.1	Prudul26A025236T1	468	488	6.06e-06	ATGTACACTTTCCAAAGTTCT	Prudul26A001098T1	IPR013083	Zinc finger, RING/FYVE/PHD-type	Prudul26A001745T1	GO:0005524	Molecular Function:ATP binding	Prudul26A031469T1	K04567	lysyl-tRNA synthetase, class II [EC:6.1.1.6]		MA0976.2	Prudul26A022575T1	143	154	2.23e-06	CCGCCACCGCCG	Prudul26A001250T1	IPR006384	Pyridoxal phosphate phosphatase-related	Prudul26A001934T1	GO:0016491	Molecular Function:oxidoreductase activity	Prudul26A012400T1	K06269	serine/threonine-protein phosphatase PP1 catalytic subunit [EC:3.1.3.16]
MA0571.1	Prudul26A015844T1	900	920	6.06e-06	TTGCACACTCCCCAATTTATT	Prudul26A001098T1	IPR013087	Zinc finger C2H2-type	Prudul26A001745T1	GO:0005524	Molecular Function:ATP binding	Prudul26A024440T1	K22503	aspartyl-tRNA synthetase [EC:6.1.1.12]		MA0976.2	Prudul26A002659T1	459	470	2.23e-06	CCGCCACCGCCG	Prudul26A001250T1	IPR016965	Phosphatase PHOSPHO-type	Prudul26A001934T1	GO:0016166	Molecular Function:phytoene dehydrogenase activity	Prudul26A016464T1	K15544	RNA polymerase II subunit A C-terminal domain phosphatase SSU72 [EC:3.1.3.16]
MA0571.1	Prudul26A023562T1	246	266	6.09e-06	AAACACATTTTCCCATGGCAT	Prudul26A001098T1	IPR017907	Zinc finger, RING-type, conserved site	Prudul26A001745T1	GO:0004672	Molecular Function:protein kinase activity	Prudul26A007660T1	K01876	aspartyl-tRNA synthetase [EC:6.1.1.12]		MA0976.2	Prudul26A027802T2	550	561	2.23e-06	CCGCCACCGCCG	Prudul26A001250T1	IPR023214	HAD superfamily	Prudul26A001934T2	GO:0016117	Biological Process:carotenoid biosynthetic process	Prudul26A010043T1	K06100	symplekin
MA0571.1	Prudul26A005434T1	1160	1180	6.09e-06	ACACACAGTTACCAAGACTTT	Prudul26A001105T1	IPR002773	Deoxyhypusine synthase	Prudul26A001748T1	GO:0006355	Biological Process:regulation of transcription, DNA-templated	Prudul26A007660T2	K01876	aspartyl-tRNA synthetase [EC:6.1.1.12]		MA0976.2	Prudul26A029191T1	654	665	2.23e-06	CCGCCACCGCCG	Prudul26A001250T1	IPR036412	HAD-like superfamily	Prudul26A001934T2	GO:0055114	Biological Process:oxidation-reduction process	Prudul26A021903T1	K06100	symplekin
MA0571.1	Prudul26A019177T1	940	960	6.12e-06	AATCACAAACCCCAATGCATA	Prudul26A001105T1	IPR029035	DHS-like NAD/FAD-binding domain superfamily	Prudul26A001748T1	GO:0003700	Molecular Function:DNA-binding transcription factor activity	Prudul26A023691T1	K15437	aminoacyl tRNA synthase complex-interacting multifunctional protein 1		MA0976.2	Prudul26A030761T1	879	890	2.23e-06	CGGCCGCCGCCA	Prudul26A001251T1	IPR002067	Mitochondrial carrier protein	Prudul26A001934T2	GO:0016491	Molecular Function:oxidoreductase activity	Prudul26A023334T1	K15172	transcription elongation factor SPT5
MA0571.1	Prudul26A018609T1	1627	1647	6.15e-06	TCGCTCGGTTTCCAAGACCAA	Prudul26A001105T1	IPR036982	Deoxyhypusine synthase superfamily	Prudul26A001748T1	GO:0043565	Molecular Function:sequence-specific DNA binding	Prudul26A023691T2	K15437	aminoacyl tRNA synthase complex-interacting multifunctional protein 1		MA0976.2	Prudul26A031453T1	1437	1448	2.23e-06	CCGCCACCGCCG	Prudul26A001251T1	IPR018108	Mitochondrial substrate/solute carrier	Prudul26A001934T2	GO:0016166	Molecular Function:phytoene dehydrogenase activity	Prudul26A007952T1	K05925	mRNA m6A methyltransferase [EC:2.1.1.348]
MA0571.1	Prudul26A011606T1	987	1007	6.18e-06	CGTCACAAATTCCAAAGGGGA	Prudul26A001105T2	IPR002773	Deoxyhypusine synthase	Prudul26A001751T1	GO:0043531	Molecular Function:ADP binding	Prudul26A002501T1	K01893	asparaginyl-tRNA synthetase [EC:6.1.1.22]		MA0976.2	Prudul26A015796T1	1557	1568	2.23e-06	CGGCCGCCGCCA	Prudul26A001251T1	IPR023395	Mitochondrial carrier domain superfamily	Prudul26A001934T3	GO:0016117	Biological Process:carotenoid biosynthetic process	Prudul26A024066T1	K14376	poly(A) polymerase [EC:2.7.7.19]
MA0571.1	Prudul26A018300T1	1329	1349	6.21e-06	TTACTCAATTACCAAAGTACA	Prudul26A001105T2	IPR029035	DHS-like NAD/FAD-binding domain superfamily	Prudul26A001755T1	GO:0005509	Molecular Function:calcium ion binding	Prudul26A008267T1	K01875	seryl-tRNA synthetase [EC:6.1.1.11]		MA0976.2	Prudul26A005447T1	1897	1908	2.23e-06	CGGCCGCCGCCA	Prudul26A001251T1	IPR040062	Mitochondrial carrier domain protein	Prudul26A001934T3	GO:0055114	Biological Process:oxidation-reduction process	Prudul26A000820T1	K10683	BRCA1-associated RING domain protein 1
MA0571.1	Prudul26A025346T1	1441	1461	6.21e-06	TTACTCAATTACCAAAGTACA	Prudul26A001105T2	IPR036982	Deoxyhypusine synthase superfamily	Prudul26A001763T1	GO:0055085	Biological Process:transmembrane transport	Prudul26A003628T1	K01883	cysteinyl-tRNA synthetase [EC:6.1.1.16]		MA0976.2	Prudul26A001594T1	1002	1013	2.26e-06	CTGCCGCCACCT	Prudul26A001252T1	IPR006461	PLAC8 motif-containing protein	Prudul26A001934T3	GO:0016491	Molecular Function:oxidoreductase activity	Prudul26A011445T1	K13192	RNA-binding protein 26
MA0571.1	Prudul26A000599T1	1590	1610	6.21e-06	GAACACAAACCCCAAATTGCA	Prudul26A001108T1	IPR006873	Protein of unknown function DUF620	Prudul26A001763T1	GO:0016020	Cellular Component:membrane	Prudul26A003628T2	K01883	cysteinyl-tRNA synthetase [EC:6.1.1.16]		MA0976.2	Prudul26A003137T1	1349	1360	2.26e-06	CTGCCGCCACCT	Prudul26A001253T1	IPR000719	Protein kinase domain	Prudul26A001934T3	GO:0016166	Molecular Function:phytoene dehydrogenase activity	Prudul26A016563T1	K12877	protein mago nashi
MA0571.1	Prudul26A003968T1	1503	1523	6.21e-06	TTACTCAATTACCAAAGTACA	Prudul26A001115T1	IPR036047	F-box-like domain superfamily	Prudul26A001763T1	GO:0015267	Molecular Function:channel activity	Prudul26A014577T1	K01883	cysteinyl-tRNA synthetase [EC:6.1.1.16]		MA0976.2	Prudul26A009828T1	631	642	2.26e-06	CTGCCGCCACCT	Prudul26A001253T1	IPR001611	Leucine-rich repeat	Prudul26A001943T1	GO:0006355	Biological Process:regulation of transcription, DNA-templated	Prudul26A000179T1	K13025	ATP-dependent RNA helicase [EC:3.6.4.13]
MA0571.1	Prudul26A010434T1	500	520	6.24e-06	AAACACACATTCCAATGGACT	Prudul26A001120T1	IPR001929	Germin	Prudul26A001769T1	GO:0030163	Biological Process:protein catabolic process	Prudul26A008250T1	K01873	valyl-tRNA synthetase [EC:6.1.1.9]		MA0976.2	Prudul26A017020T2	1145	1156	2.26e-06	CTGCCGCCACCT	Prudul26A001253T1	IPR008271	Serine/threonine-protein kinase, active site	Prudul26A001943T1	GO:0005634	Cellular Component:nucleus	Prudul26A005957T1	K13025	ATP-dependent RNA helicase [EC:3.6.4.13]
MA0571.1	Prudul26A016000T2	1579	1599	6.27e-06	TCGTACAATTTCCCAGAGGCA	Prudul26A001120T1	IPR006045	Cupin 1	Prudul26A001769T1	GO:0005737	Cellular Component:cytoplasm	Prudul26A018656T1	K01867	tryptophanyl-tRNA synthetase [EC:6.1.1.2]		MA0976.2	Prudul26A017020T1	1145	1156	2.26e-06	CTGCCGCCACCT	Prudul26A001253T1	IPR011009	Protein kinase-like domain superfamily	Prudul26A001943T1	GO:0005515	Molecular Function:protein binding	Prudul26A006018T1	K13114	pinin
MA0571.1	Prudul26A000838T1	783	803	6.3e-06	TTTCACAGATTCTGAGGGGAA	Prudul26A001120T1	IPR011051	RmlC-like cupin domain superfamily	Prudul26A001769T1	GO:0005524	Molecular Function:ATP binding	Prudul26A023217T1	K01867	tryptophanyl-tRNA synthetase [EC:6.1.1.2]		MA0976.2	Prudul26A011760T1	1282	1293	2.26e-06	CTGCCGCCACCT	Prudul26A001253T1	IPR021720	Malectin domain	Prudul26A001943T2	GO:0006355	Biological Process:regulation of transcription, DNA-templated	Prudul26A015403T1	K12880	THO complex subunit 3
MA0571.1	Prudul26A022122T1	1031	1051	6.34e-06	TTGCACACATTCCAATCGGCT	Prudul26A001120T1	IPR014710	RmlC-like jelly roll fold	Prudul26A001769T1	GO:0016787	Molecular Function:hydrolase activity	Prudul26A017194T1	K00555	tRNA (guanine26-N2/guanine27-N2)-dimethyltransferase [EC:2.1.1.215 2.1.1.216]		MA0976.2	Prudul26A013172T1	1270	1281	2.29e-06	GCGCCGCCACAA	Prudul26A001253T1	IPR032675	Leucine-rich repeat domain superfamily	Prudul26A001943T2	GO:0005634	Cellular Component:nucleus	Prudul26A022919T1	K13174	THO complex subunit 5
MA0571.1	Prudul26A022850T1	1945	1965	6.34e-06	CTGCACACACACCCATGAAAA	Prudul26A001120T1	IPR019780	Germin, manganese binding site	Prudul26A001769T1	GO:0036402	Molecular Function:proteasome-activating ATPase activity	Prudul26A017194T2	K00555	tRNA (guanine26-N2/guanine27-N2)-dimethyltransferase [EC:2.1.1.215 2.1.1.216]		MA0976.2	Prudul26A023032T4	1825	1836	2.29e-06	GCGCCGCCACAA	Prudul26A001264T1	IPR000719	Protein kinase domain	Prudul26A001943T2	GO:0005515	Molecular Function:protein binding	Prudul26A020972T1	K14298	mRNA export factor
MA0571.1	Prudul26A015215T2	1894	1914	6.34e-06	TCACACACTCCCCAAAACTCA	Prudul26A001121T1	IPR025846	PMR5 N-terminal domain	Prudul26A001786T1	GO:0005515	Molecular Function:protein binding	Prudul26A007823T1	K15332	tRNA (uracil-5-)-methyltransferase [EC:2.1.1.-]		MA0976.2	Prudul26A023032T3	1825	1836	2.29e-06	GCGCCGCCACAA	Prudul26A001264T1	IPR011009	Protein kinase-like domain superfamily	Prudul26A001956T1	GO:0003677	Molecular Function:DNA binding	Prudul26A010964T1	K14004	protein transport protein SEC13
MA0571.1	Prudul26A027384T1	721	741	6.37e-06	TAGCACACCTCCCAAGCCTTA	Prudul26A001121T1	IPR026057	PC-Esterase	Prudul26A001789T1	GO:0006468	Biological Process:protein phosphorylation	Prudul26A007823T2	K15332	tRNA (uracil-5-)-methyltransferase [EC:2.1.1.-]		MA0976.2	Prudul26A032939T1	99	110	2.29e-06	GCGCCGCCACAA	Prudul26A001264T1	IPR017441	Protein kinase, ATP binding site	Prudul26A001956T2	GO:0003677	Molecular Function:DNA binding	Prudul26A013607T1	K14305	nuclear pore complex protein Nup43
MA0571.1	Prudul26A009361T1	1197	1217	6.37e-06	TAGCACACCTCCCAAGCCTTA	Prudul26A001121T1	IPR029962	Trichome birefringence-like family	Prudul26A001789T1	GO:0005524	Molecular Function:ATP binding	Prudul26A030291T1	K07442	tRNA (adenine57-N1/adenine58-N1)-methyltransferase catalytic subunit [EC:2.1.1.219 2.1.1.220]		MA0976.2	Prudul26A013021T1	134	145	2.29e-06	GCGCCGCCACAA	Prudul26A001264T2	IPR000719	Protein kinase domain	Prudul26A001959T1	GO:0006468	Biological Process:protein phosphorylation	Prudul26A006517T1	K14299	nucleoporin SEH1
MA0571.1	Prudul26A022803T1	1855	1875	6.37e-06	GGACACGTTTTCCAAGCTACC	Prudul26A001133T1	IPR018170	Aldo/keto reductase, conserved site	Prudul26A001789T1	GO:0004672	Molecular Function:protein kinase activity	Prudul26A016705T1	K15443	tRNA (guanine-N(7)-)-methyltransferase subunit TRM82		MA0976.2	Prudul26A028330T1	180	191	2.29e-06	GCGCCGCCACAA	Prudul26A001264T2	IPR011009	Protein kinase-like domain superfamily	Prudul26A001959T1	GO:0005524	Molecular Function:ATP binding	Prudul26A010451T1	K14299	nucleoporin SEH1
MA0571.1	Prudul26A021153T1	1911	1931	6.37e-06	AGGCACACTCCCTCAAGCTTA	Prudul26A001133T1	IPR020471	Aldo/keto reductase	Prudul26A001789T2	GO:0006468	Biological Process:protein phosphorylation	Prudul26A017675T1	K15449	tRNA wybutosine-synthesizing protein 1 [EC:4.1.3.44]		MA0976.2	Prudul26A012327T1	325	336	2.29e-06	GCGCCGCCACAA	Prudul26A001264T2	IPR017441	Protein kinase, ATP binding site	Prudul26A001959T1	GO:0005524	Molecular Function:ATP binding	Prudul26A000652T1	K12160	small ubiquitin-related modifier
MA0571.1	Prudul26A021153T2	1911	1931	6.37e-06	AGGCACACTCCCTCAAGCTTA	Prudul26A001133T1	IPR023210	NADP-dependent oxidoreductase domain	Prudul26A001789T2	GO:0005524	Molecular Function:ATP binding	Prudul26A014170T1	K06173	tRNA pseudouridine38-40 synthase [EC:5.4.99.12]		MA0976.2	Prudul26A014271T1	399	410	2.29e-06	GCGCCGCCACAA	Prudul26A001264T3	IPR000719	Protein kinase domain	Prudul26A001959T1	GO:0004672	Molecular Function:protein kinase activity	Prudul26A006228T1	K13525	transitional endoplasmic reticulum ATPase
MA0571.1	Prudul26A013591T1	1168	1188	6.37e-06	TGGTTCAATTCCCCAAGTCTT	Prudul26A001133T1	IPR036812	NADP-dependent oxidoreductase domain superfamily	Prudul26A001789T2	GO:0004672	Molecular Function:protein kinase activity	Prudul26A014170T2	K06173	tRNA pseudouridine38-40 synthase [EC:5.4.99.12]		MA0976.2	Prudul26A023781T1	419	430	2.29e-06	GCGCCGCCACAA	Prudul26A001264T3	IPR011009	Protein kinase-like domain superfamily	Prudul26A001959T2	GO:0006468	Biological Process:protein phosphorylation	Prudul26A008913T1	K13525	transitional endoplasmic reticulum ATPase
MA0571.1	Prudul26A028977T1	1182	1202	6.37e-06	CAGTACAATTTCCCATGTATT	Prudul26A001138T1	IPR016482	Protein transport protein SecG/Sec61-beta/Sbh	Prudul26A001798T1	GO:0016813	Molecular Function:hydrolase activity, acting on carbon-nitrogen (but not peptide) bonds, in linear amidines	Prudul26A022790T1	K06173	tRNA pseudouridine38-40 synthase [EC:5.4.99.12]		MA0976.2	Prudul26A005999T1	494	505	2.29e-06	GCGCCGCCACAA	Prudul26A001264T3	IPR017441	Protein kinase, ATP binding site	Prudul26A001959T2	GO:0005524	Molecular Function:ATP binding	Prudul26A032541T1	K03259	translation initiation factor 4E
MA0571.1	Prudul26A020310T1	699	719	6.4e-06	GTGCACACATCCCAATTGTCG	Prudul26A001138T1	IPR030671	Protein transport Sec61-beta/Sbh	Prudul26A001798T1	GO:0046872	Molecular Function:metal ion binding	Prudul26A022790T2	K06173	tRNA pseudouridine38-40 synthase [EC:5.4.99.12]		MA0976.2	Prudul26A023568T1	534	545	2.29e-06	GCGCCGCCACAA	Prudul26A001264T4	IPR000719	Protein kinase domain	Prudul26A001959T2	GO:0005524	Molecular Function:ATP binding	Prudul26A031540T1	K03260	translation initiation factor 4G
MA0571.1	Prudul26A015877T1	1850	1870	6.4e-06	TCGCACGCACCCCAAGTTTTT	Prudul26A001146T1	IPR019339	CBF1-interacting co-repressor CIR, N-terminal domain	Prudul26A001803T1	GO:0005669	Cellular Component:transcription factor TFIID complex	Prudul26A026404T1	K06173	tRNA pseudouridine38-40 synthase [EC:5.4.99.12]		MA0976.2	Prudul26A028362T1	534	545	2.29e-06	GCGCCGCCACAA	Prudul26A001264T4	IPR011009	Protein kinase-like domain superfamily	Prudul26A001959T2	GO:0004672	Molecular Function:protein kinase activity	Prudul26A015679T1	K11594	ATP-dependent RNA helicase DDX3X [EC:3.6.4.13]
MA0571.1	Prudul26A015877T2	1850	1870	6.4e-06	TCGCACGCACCCCAAGTTTTT	Prudul26A001146T1	IPR022209	Pre-mRNA splicing factor	Prudul26A001803T1	GO:0008237	Molecular Function:metallopeptidase activity	Prudul26A003730T1	K01855	tRNA pseudouridine38/39 synthase [EC:5.4.99.45]		MA0976.2	Prudul26A002281T1	565	576	2.29e-06	GCGCCGCCACAA	Prudul26A001264T4	IPR017441	Protein kinase, ATP binding site	Prudul26A001985T1	GO:0006491	Biological Process:N-glycan processing	Prudul26A026306T1	K13126	polyadenylate-binding protein
MA0571.1	Prudul26A020489T1	921	941	6.43e-06	AAGCACAGGTCCCTAGATCAA	Prudul26A001146T2	IPR019339	CBF1-interacting co-repressor CIR, N-terminal domain	Prudul26A001803T1	GO:0008270	Molecular Function:zinc ion binding	Prudul26A010955T1	K06176	tRNA pseudouridine13 synthase [EC:5.4.99.27]		MA0976.2	Prudul26A011543T1	848	859	2.29e-06	GCGCCGCCACAA	Prudul26A001264T5	IPR000719	Protein kinase domain	Prudul26A001987T1	GO:0006468	Biological Process:protein phosphorylation	Prudul26A022368T1	K12599	antiviral helicase SKI2 [EC:3.6.4.-]
MA0571.1	Prudul26A005696T2	1672	1692	6.46e-06	TGATACAGTTCCCTATATGTA	Prudul26A001146T2	IPR022209	Pre-mRNA splicing factor	Prudul26A001806T1	GO:0006468	Biological Process:protein phosphorylation	Prudul26A010955T2	K06176	tRNA pseudouridine13 synthase [EC:5.4.99.27]		MA0976.2	Prudul26A031088T1	849	860	2.29e-06	GCGCCGCCACAA	Prudul26A001264T5	IPR011009	Protein kinase-like domain superfamily	Prudul26A001987T1	GO:0005524	Molecular Function:ATP binding	Prudul26A022368T2	K12599	antiviral helicase SKI2 [EC:3.6.4.-]
MA0571.1	Prudul26A016316T1	1530	1550	6.46e-06	TGATACAGTTCCCTATATGTA	Prudul26A001157T1	IPR001360	Glycoside hydrolase family 1	Prudul26A001806T1	GO:0005524	Molecular Function:ATP binding	Prudul26A016693T1	K14168	cytoplasmic tRNA 2-thiolation protein 1 [EC:2.7.7.-]		MA0976.2	Prudul26A006619T2	961	972	2.29e-06	GCGCCGCCACAA	Prudul26A001264T5	IPR017441	Protein kinase, ATP binding site	Prudul26A001987T1	GO:0004672	Molecular Function:protein kinase activity	Prudul26A004084T1	K12741	heterogeneous nuclear ribonucleoprotein A1/A3
MA0571.1	Prudul26A002834T1	530	550	6.49e-06	TTACTCACTTCCCCATATTAA	Prudul26A001157T1	IPR017853	Glycoside hydrolase superfamily	Prudul26A001806T1	GO:0005524	Molecular Function:ATP binding	Prudul26A016693T2	K14168	cytoplasmic tRNA 2-thiolation protein 1 [EC:2.7.7.-]		MA0976.2	Prudul26A006619T1	961	972	2.29e-06	GCGCCGCCACAA	Prudul26A001268T1	IPR001810	F-box domain	Prudul26A001987T1	GO:0004674	Molecular Function:protein serine/threonine kinase activity	Prudul26A024855T1	K12741	heterogeneous nuclear ribonucleoprotein A1/A3
MA0571.1	Prudul26A019229T1	317	337	6.49e-06	ACACACAATTCCCAAACCCAT	Prudul26A001157T1	IPR033132	Glycosyl hydrolases family 1, N-terminal conserved site	Prudul26A001806T1	GO:0004672	Molecular Function:protein kinase activity	Prudul26A012268T1	K14169	cytoplasmic tRNA 2-thiolation protein 2		MA0976.2	Prudul26A011759T1	1110	1121	2.29e-06	GCGCCGCCACAA	Prudul26A001268T1	IPR032675	Leucine-rich repeat domain superfamily	Prudul26A001996T1	GO:0003676	Molecular Function:nucleic acid binding	Prudul26A024855T2	K12741	heterogeneous nuclear ribonucleoprotein A1/A3
MA0571.1	Prudul26A021821T1	1354	1374	6.49e-06	ACTCACAGTTCCCAAGCCCCC	Prudul26A001157T2	IPR001360	Glycoside hydrolase family 1	Prudul26A001824T2	GO:0006508	Biological Process:proteolysis	Prudul26A012268T2	K14169	cytoplasmic tRNA 2-thiolation protein 2		MA0976.2	Prudul26A000426T1	1310	1321	2.29e-06	GCGCCGCCACAA	Prudul26A001268T1	IPR036047	F-box-like domain superfamily	Prudul26A002004T1	GO:0016021	Cellular Component:integral component of membrane	Prudul26A024855T3	K12741	heterogeneous nuclear ribonucleoprotein A1/A3
MA0571.1	Prudul26A021821T2	1443	1463	6.49e-06	ACTCACAGTTCCCAAGCCCCC	Prudul26A001157T2	IPR017853	Glycoside hydrolase superfamily	Prudul26A001824T2	GO:0008234	Molecular Function:cysteine-type peptidase activity	Prudul26A003724T1	K01409	N6-L-threonylcarbamoyladenine synthase [EC:2.3.1.234]		MA0976.2	Prudul26A007540T1	116	127	2.33e-06	TCGCCGCCGCCC	Prudul26A001270T1	IPR000048	IQ motif, EF-hand binding site	Prudul26A002004T1	GO:0008250	Cellular Component:oligosaccharyltransferase complex	Prudul26A024855T4	K12741	heterogeneous nuclear ribonucleoprotein A1/A3
MA0571.1	Prudul26A015337T2	823	843	6.52e-06	ACACACGGTTCCCCAACAGAT	Prudul26A001157T2	IPR033132	Glycosyl hydrolases family 1, N-terminal conserved site	Prudul26A001824T3	GO:0006508	Biological Process:proteolysis	Prudul26A025112T1	K15901	EKC/KEOPS complex subunit CGI121/TPRKB		MA0976.2	Prudul26A006383T1	736	747	2.33e-06	TCGCCGCCGCCC	Prudul26A001270T1	IPR025064	Domain of unknown function DUF4005	Prudul26A002004T1	GO:0004579	Molecular Function:dolichyl-diphosphooligosaccharide-protein glycotransferase activity	Prudul26A014473T1	K14411	RNA-binding protein Musashi
MA0571.1	Prudul26A015337T1	823	843	6.52e-06	ACACACGGTTCCCCAACAGAT	Prudul26A001159T1	IPR025558	Domain of unknown function DUF4283	Prudul26A001824T3	GO:0008234	Molecular Function:cysteine-type peptidase activity	Prudul26A025112T2	K15901	EKC/KEOPS complex subunit CGI121/TPRKB		MA0976.2	Prudul26A001467T1	1251	1262	2.33e-06	TCGCCGCCGCCC	Prudul26A001270T2	IPR000048	IQ motif, EF-hand binding site	Prudul26A002004T2	GO:0016021	Cellular Component:integral component of membrane	Prudul26A018291T1	K14411	RNA-binding protein Musashi
MA0571.1	Prudul26A022193T1	699	719	6.56e-06	CAGCGCGGTTCCCCAAATATT	Prudul26A001160T1	IPR036163	Heavy metal-associated domain superfamily	Prudul26A001824T4	GO:0006508	Biological Process:proteolysis	Prudul26A009846T2	K00773	queuine tRNA-ribosyltransferase [EC:2.4.2.29]		MA0976.2	Prudul26A032613T2	1526	1537	2.33e-06	TCGCCGCCGCCC	Prudul26A001270T2	IPR025064	Domain of unknown function DUF4005	Prudul26A002004T2	GO:0008250	Cellular Component:oligosaccharyltransferase complex	Prudul26A018291T2	K14411	RNA-binding protein Musashi
MA0571.1	Prudul26A022193T2	699	719	6.56e-06	CAGCGCGGTTCCCCAAATATT	Prudul26A001165T1	IPR002123	Phospholipid/glycerol acyltransferase	Prudul26A001824T4	GO:0008234	Molecular Function:cysteine-type peptidase activity	Prudul26A031870T1	K15463	tRNA A64-2'-O-ribosylphosphate transferase [EC:2.4.2.-]		MA0976.2	Prudul26A032613T1	1526	1537	2.33e-06	TCGCCGCCGCCC	Prudul26A001271T1	IPR009787	Protein jagunal	Prudul26A002004T2	GO:0004579	Molecular Function:dolichyl-diphosphooligosaccharide-protein glycotransferase activity	Prudul26A018291T3	K14411	RNA-binding protein Musashi
MA0571.1	Prudul26A009935T1	672	692	6.59e-06	AGGCACATGCCCCCATGAACA	Prudul26A001178T1	IPR000109	Proton-dependent oligopeptide transporter family	Prudul26A001832T1	GO:0015979	Biological Process:photosynthesis	Prudul26A031870T2	K15463	tRNA A64-2'-O-ribosylphosphate transferase [EC:2.4.2.-]		MA0976.2	Prudul26A013098T1	757	768	2.33e-06	CCGCCGCCTCTG	Prudul26A001277T1	IPR016964	Sigma intracellular receptor 2	Prudul26A002019T1	GO:0009584	Biological Process:detection of visible light	Prudul26A018291T4	K14411	RNA-binding protein Musashi
MA0571.1	Prudul26A032206T1	279	299	6.62e-06	GTGCACACATTCCTAAGAGCC	Prudul26A001178T1	IPR018456	PTR2 family proton/oligopeptide symporter, conserved site	Prudul26A001832T1	GO:0009507	Cellular Component:chloroplast	Prudul26A009340T1	K06963	tRNA acetyltransferase TAN1		MA0976.2	Prudul26A009979T1	1084	1095	2.33e-06	CCGCCGCCTCTG	Prudul26A001277T1	IPR033118	EXPERA domain	Prudul26A002019T1	GO:0009584	Biological Process:detection of visible light	Prudul26A028587T1	K18655	ATP-dependent RNA helicase DDX19/DBP5 [EC:3.6.4.13]
MA0571.1	Prudul26A028593T1	1216	1236	6.62e-06	GAACTCAGATACCTAGGTGAA	Prudul26A001178T1	IPR036259	MFS transporter superfamily	Prudul26A001832T1	GO:0009523	Cellular Component:photosystem II	Prudul26A008062T1	K10761	tRNA(His) guanylyltransferase [EC:2.7.7.79]		MA0976.2	Prudul26A028665T1	1379	1390	2.33e-06	CCGCCGCCTCTG	Prudul26A001279T1	IPR000644	CBS domain	Prudul26A002019T1	GO:0018298	Biological Process:protein-chromophore linkage	Prudul26A000103T1	K03265	peptide chain release factor subunit 1
MA0571.1	Prudul26A003662T1	1534	1554	6.62e-06	GTGCACACTTCCTAATATTAT	Prudul26A001195T1	IPR003406	Glycosyl transferase, family 14	Prudul26A001834T1	GO:0006508	Biological Process:proteolysis	Prudul26A008062T2	K10761	tRNA(His) guanylyltransferase [EC:2.7.7.79]		MA0976.2	Prudul26A015800T1	1440	1451	2.33e-06	CCGCCGCCTCTG	Prudul26A001279T1	IPR013783	Immunoglobulin-like fold	Prudul26A002019T1	GO:0017006	Biological Process:protein-tetrapyrrole linkage	Prudul26A025255T1	K03265	peptide chain release factor subunit 1
MA0571.1	Prudul26A013254T1	1932	1952	6.62e-06	GAACTCAGATACCTAGGTGAA	Prudul26A001196T1	IPR001611	Leucine-rich repeat	Prudul26A001834T1	GO:0008234	Molecular Function:cysteine-type peptidase activity	Prudul26A001465T1	K00685	arginyl-tRNA---protein transferase [EC:2.3.2.8]		MA0976.2	Prudul26A019092T1	18	29	2.37e-06	CCGCCACCACCA	Prudul26A001279T1	IPR014756	Immunoglobulin E-set	Prudul26A002019T1	GO:0009585	Biological Process:red, far-red light phototransduction	Prudul26A001680T1	K14844	pumilio homology domain family member 6
MA0571.1	Prudul26A002489T1	280	300	6.62e-06	GTGCACACTTCCTAATATTAT	Prudul26A001196T1	IPR002182	NB-ARC	Prudul26A001834T2	GO:0006508	Biological Process:proteolysis	Prudul26A011868T1	K12619	5'-3' exoribonuclease 2 [EC:3.1.13.-]		MA0976.2	Prudul26A019092T3	18	29	2.37e-06	CCGCCACCACCA	Prudul26A001279T1	IPR032640	AMP-activated protein kinase, glycogen-binding domain	Prudul26A002019T1	GO:0006355	Biological Process:regulation of transcription, DNA-templated	Prudul26A001570T1	K10357	myosin V
MA0571.1	Prudul26A028659T1	617	637	6.62e-06	TGGCTCAGATTCCGATCCAAA	Prudul26A001196T1	IPR027417	P-loop containing nucleoside triphosphate hydrolase	Prudul26A001834T2	GO:0008234	Molecular Function:cysteine-type peptidase activity	Prudul26A031927T1	K01082	3'(2'), 5'-bisphosphate nucleotidase [EC:3.1.3.7]		MA0976.2	Prudul26A019092T2	18	29	2.37e-06	CCGCCACCACCA	Prudul26A001282T1	IPR002347	Short-chain dehydrogenase/reductase SDR	Prudul26A002019T1	GO:0006355	Biological Process:regulation of transcription, DNA-templated	Prudul26A003484T1	K10357	myosin V
MA0571.1	Prudul26A024907T1	1589	1609	6.62e-06	GTGCACACTTCCTAATATTAT	Prudul26A001196T1	IPR032675	Leucine-rich repeat domain superfamily	Prudul26A001835T1	GO:0042545	Biological Process:cell wall modification	Prudul26A007821T1	K01147	exoribonuclease II [EC:3.1.13.1]		MA0976.2	Prudul26A018784T1	52	63	2.37e-06	CCGCCACCACCA	Prudul26A001282T1	IPR020904	Short-chain dehydrogenase/reductase, conserved site	Prudul26A002019T1	GO:0007165	Biological Process:signal transduction	Prudul26A020947T1	K10357	myosin V
MA0571.1	Prudul26A032793T1	908	928	6.65e-06	TTGCACATGTACCCAGGAAGA	Prudul26A001201T1	IPR000504	RNA recognition motif domain	Prudul26A001835T1	GO:0005618	Cellular Component:cell wall	Prudul26A000259T1	K01166	ribonuclease T2 [EC:3.1.27.1]		MA0976.2	Prudul26A018784T2	52	63	2.37e-06	CCGCCACCACCA	Prudul26A001282T1	IPR036291	NAD(P)-binding domain superfamily	Prudul26A002019T1	GO:0000155	Molecular Function:phosphorelay sensor kinase activity	Prudul26A005729T1	K21444	poly(rC)-binding protein 3/4
MA0571.1	Prudul26A010148T2	1598	1618	6.65e-06	TTACACATTTTCCAAGTCTAA	Prudul26A001201T1	IPR006529	U2 snRNP auxilliary factor, large subunit, splicing factor	Prudul26A001835T1	GO:0004857	Molecular Function:enzyme inhibitor activity	Prudul26A002492T1	K01166	ribonuclease T2 [EC:3.1.27.1]		MA0976.2	Prudul26A018654T1	131	142	2.37e-06	CCGCCACCACCA	Prudul26A001282T2	IPR002347	Short-chain dehydrogenase/reductase SDR	Prudul26A002019T1	GO:0009881	Molecular Function:photoreceptor activity	Prudul26A010804T1	K21444	poly(rC)-binding protein 3/4
MA0571.1	Prudul26A010148T1	1598	1618	6.65e-06	TTACACATTTTCCAAGTCTAA	Prudul26A001201T1	IPR012677	Nucleotide-binding alpha-beta plait domain superfamily	Prudul26A001835T1	GO:0030599	Molecular Function:pectinesterase activity	Prudul26A031615T1	K01166	ribonuclease T2 [EC:3.1.27.1]		MA0976.2	Prudul26A007820T2	138	149	2.37e-06	CCGCCACCACCA	Prudul26A001282T2	IPR020904	Short-chain dehydrogenase/reductase, conserved site	Prudul26A002019T1	GO:0005515	Molecular Function:protein binding	Prudul26A025388T1	K21444	poly(rC)-binding protein 3/4
MA0571.1	Prudul26A032489T1	1566	1586	6.65e-06	TTACACATTTTCCAAGTCTAA	Prudul26A001201T1	IPR035979	RNA-binding domain superfamily	Prudul26A001853T1	GO:0006468	Biological Process:protein phosphorylation	Prudul26A024607T1	K01869	leucyl-tRNA synthetase [EC:6.1.1.4]		MA0976.2	Prudul26A003553T2	209	220	2.37e-06	CCGCCACCACCA	Prudul26A001282T2	IPR036291	NAD(P)-binding domain superfamily	Prudul26A002019T1	GO:0042803	Molecular Function:protein homodimerization activity	Prudul26A025388T2	K21444	poly(rC)-binding protein 3/4
MA0571.1	Prudul26A032489T2	1566	1586	6.65e-06	TTACACATTTTCCAAGTCTAA	Prudul26A001201T2	IPR000504	RNA recognition motif domain	Prudul26A001853T1	GO:0005524	Molecular Function:ATP binding	Prudul26A030290T1	K01869	leucyl-tRNA synthetase [EC:6.1.1.4]		MA0976.2	Prudul26A011431T1	263	274	2.37e-06	CCGCCACCACCA	Prudul26A001283T1	IPR000719	Protein kinase domain	Prudul26A002019T2	GO:0009584	Biological Process:detection of visible light	Prudul26A025388T3	K21444	poly(rC)-binding protein 3/4
MA0571.1	Prudul26A024839T1	1946	1966	6.69e-06	ACATACAGATCCCAAAGGAGA	Prudul26A001201T2	IPR006529	U2 snRNP auxilliary factor, large subunit, splicing factor	Prudul26A001853T1	GO:0005524	Molecular Function:ATP binding	Prudul26A002273T1	K01881	prolyl-tRNA synthetase [EC:6.1.1.15]		MA0976.2	Prudul26A000474T1	341	352	2.37e-06	CCGCCACCACCA	Prudul26A001283T1	IPR008271	Serine/threonine-protein kinase, active site	Prudul26A002019T2	GO:0009584	Biological Process:detection of visible light	Prudul26A007562T1	K11593	eukaryotic translation initiation factor 2C
MA0571.1	Prudul26A001584T1	1962	1982	6.69e-06	ACATACAGATCCCAAAGGAGA	Prudul26A001201T2	IPR012677	Nucleotide-binding alpha-beta plait domain superfamily	Prudul26A001853T1	GO:0030247	Molecular Function:polysaccharide binding	Prudul26A028667T1	K01881	prolyl-tRNA synthetase [EC:6.1.1.15]		MA0976.2	Prudul26A021039T1	363	374	2.37e-06	CCGCCACCACCA	Prudul26A001283T1	IPR009091	Regulator of chromosome condensation 1/beta-lactamase-inhibitor protein II	Prudul26A002019T2	GO:0018298	Biological Process:protein-chromophore linkage	Prudul26A007562T2	K11593	eukaryotic translation initiation factor 2C
MA0571.1	Prudul26A010302T1	109	129	6.72e-06	TGGCTCGAATTCCAAAGGGGA	Prudul26A001201T2	IPR035979	RNA-binding domain superfamily	Prudul26A001853T1	GO:0004672	Molecular Function:protein kinase activity	Prudul26A018656T1	K01867	tryptophanyl-tRNA synthetase [EC:6.1.1.2]		MA0976.2	Prudul26A003553T1	398	409	2.37e-06	CCGCCACCACCA	Prudul26A001283T1	IPR011009	Protein kinase-like domain superfamily	Prudul26A002019T2	GO:0017006	Biological Process:protein-tetrapyrrole linkage	Prudul26A007562T3	K11593	eukaryotic translation initiation factor 2C
MA0571.1	Prudul26A010538T1	1519	1539	6.78e-06	CGACACACTTCCCTAGGAATC	Prudul26A001201T3	IPR000504	RNA recognition motif domain	Prudul26A001859T1	GO:0006508	Biological Process:proteolysis	Prudul26A023217T1	K01867	tryptophanyl-tRNA synthetase [EC:6.1.1.2]		MA0976.2	Prudul26A007284T1	404	415	2.37e-06	CCGCCACCACCA	Prudul26A001283T1	IPR017441	Protein kinase, ATP binding site	Prudul26A002019T2	GO:0009585	Biological Process:red, far-red light phototransduction	Prudul26A012572T1	K11593	eukaryotic translation initiation factor 2C
MA0571.1	Prudul26A024156T1	304	324	6.78e-06	GTGCTCGGATTCCAAAGTAGC	Prudul26A001201T3	IPR006529	U2 snRNP auxilliary factor, large subunit, splicing factor	Prudul26A001859T1	GO:0004185	Molecular Function:serine-type carboxypeptidase activity	Prudul26A006044T1	K01870	isoleucyl-tRNA synthetase [EC:6.1.1.5]		MA0976.2	Prudul26A033042T1	464	475	2.37e-06	CCGCCACCACCA	Prudul26A001285T1	IPR005772	ATPase, V1 complex, subunit F, eukaryotic	Prudul26A002019T2	GO:0006355	Biological Process:regulation of transcription, DNA-templated	Prudul26A012572T2	K11593	eukaryotic translation initiation factor 2C
MA0571.1	Prudul26A019649T2	1275	1295	6.78e-06	CGACACACTTCCCTAGGAATC	Prudul26A001201T3	IPR012677	Nucleotide-binding alpha-beta plait domain superfamily	Prudul26A001861T1	GO:0005737	Cellular Component:cytoplasm	Prudul26A016525T1	K01870	isoleucyl-tRNA synthetase [EC:6.1.1.5]		MA0976.2	Prudul26A033042T1	491	502	2.37e-06	CCGCCACCACCA	Prudul26A001285T1	IPR008218	ATPase, V1 complex, subunit F	Prudul26A002019T2	GO:0006355	Biological Process:regulation of transcription, DNA-templated	Prudul26A012572T3	K11593	eukaryotic translation initiation factor 2C
MA0571.1	Prudul26A019649T1	1806	1826	6.78e-06	CGACACACTTCCCTAGGAATC	Prudul26A001201T3	IPR035979	RNA-binding domain superfamily	Prudul26A001861T1	GO:0016462	Molecular Function:pyrophosphatase activity	Prudul26A016525T2	K01870	isoleucyl-tRNA synthetase [EC:6.1.1.5]		MA0976.2	Prudul26A033042T1	515	526	2.37e-06	CCGCCACCACCA	Prudul26A001285T1	IPR036906	ATPase, V1 complex, subunit F superfamily	Prudul26A002019T2	GO:0007165	Biological Process:signal transduction	Prudul26A019891T1	K11593	eukaryotic translation initiation factor 2C
MA0571.1	Prudul26A004488T1	414	434	6.82e-06	CGTCACGGATTCCAAGGAATT	Prudul26A001204T1	IPR000717	Proteasome component (PCI) domain	Prudul26A001861T2	GO:0005737	Cellular Component:cytoplasm	Prudul26A006500T1	K04567	lysyl-tRNA synthetase, class II [EC:6.1.1.6]		MA0976.2	Prudul26A013967T1	529	540	2.37e-06	CCGCCACCACCA	Prudul26A001285T2	IPR005772	ATPase, V1 complex, subunit F, eukaryotic	Prudul26A002019T2	GO:0000155	Molecular Function:phosphorelay sensor kinase activity	Prudul26A022301T1	K11593	eukaryotic translation initiation factor 2C
MA0571.1	Prudul26A029837T1	914	934	6.82e-06	ATGCACGCCTCCTCAGGCCTA	Prudul26A001204T1	IPR008905	Eukaryotic translation initiation factor 3 subunit C, N-terminal domain	Prudul26A001861T2	GO:0016462	Molecular Function:pyrophosphatase activity	Prudul26A031469T1	K04567	lysyl-tRNA synthetase, class II [EC:6.1.1.6]		MA0976.2	Prudul26A001198T1	581	592	2.37e-06	CCGCCACCACCA	Prudul26A001285T2	IPR008218	ATPase, V1 complex, subunit F	Prudul26A002019T2	GO:0009881	Molecular Function:photoreceptor activity	Prudul26A027338T1	K11593	eukaryotic translation initiation factor 2C
MA0571.1	Prudul26A017136T1	988	1008	6.82e-06	TGGCACATCTCCCAAAAAGTA	Prudul26A001204T1	IPR027516	Eukaryotic translation initiation factor 3 subunit C	Prudul26A001866T1	GO:0006412	Biological Process:translation	Prudul26A008250T1	K01873	valyl-tRNA synthetase [EC:6.1.1.9]		MA0976.2	Prudul26A000750T2	668	679	2.37e-06	CCGCCACCACCA	Prudul26A001285T2	IPR036906	ATPase, V1 complex, subunit F superfamily	Prudul26A002019T2	GO:0005515	Molecular Function:protein binding	Prudul26A029493T1	K11593	eukaryotic translation initiation factor 2C
MA0571.1	Prudul26A013991T1	1090	1110	6.82e-06	CGTCACGGATTCCAAGGAATT	Prudul26A001204T1	IPR036388	Winged helix-like DNA-binding domain superfamily	Prudul26A001866T1	GO:0005840	Cellular Component:ribosome	Prudul26A008267T1	K01875	seryl-tRNA synthetase [EC:6.1.1.11]		MA0976.2	Prudul26A000750T3	668	679	2.37e-06	CCGCCACCACCA	Prudul26A001289T1	IPR007741	Ribosomal protein/NADH dehydrogenase domain	Prudul26A002019T2	GO:0042803	Molecular Function:protein homodimerization activity	Prudul26A030904T1	K11593	eukaryotic translation initiation factor 2C
MA0571.1	Prudul26A010950T1	1478	1498	6.82e-06	ATGCACGCCTCCTCAGGCCTA	Prudul26A001204T1	IPR036390	Winged helix DNA-binding domain superfamily	Prudul26A001866T1	GO:0003735	Molecular Function:structural constituent of ribosome	Prudul26A007660T1	K01876	aspartyl-tRNA synthetase [EC:6.1.1.12]		MA0976.2	Prudul26A000750T1	668	679	2.37e-06	CCGCCACCACCA	Prudul26A001289T1	IPR016464	NADH dehydrogenase [ubiquinone] (complex I), alpha subcomplex, subunit 2	Prudul26A002033T1	GO:0055114	Biological Process:oxidation-reduction process	Prudul26A030904T2	K11593	eukaryotic translation initiation factor 2C
MA0571.1	Prudul26A028544T1	690	710	6.85e-06	AAGCACGTGTCCCGAGATAAC	Prudul26A001205T1	IPR003128	Villin headpiece	Prudul26A001866T2	GO:0006412	Biological Process:translation	Prudul26A007660T2	K01876	aspartyl-tRNA synthetase [EC:6.1.1.12]		MA0976.2	Prudul26A009664T1	678	689	2.37e-06	CCGCCACCACCA	Prudul26A001289T1	IPR036249	Thioredoxin-like superfamily	Prudul26A002033T1	GO:0006979	Biological Process:response to oxidative stress	Prudul26A032541T1	K03259	translation initiation factor 4E
MA0571.1	Prudul26A003904T1	14	34	6.88e-06	TGGCTCGAACTCCAAAGCGAA	Prudul26A001205T1	IPR007122	Villin/Gelsolin	Prudul26A001866T2	GO:0005840	Cellular Component:ribosome	Prudul26A003628T1	K01883	cysteinyl-tRNA synthetase [EC:6.1.1.16]		MA0976.2	Prudul26A002986T1	694	705	2.37e-06	CCGCCACCACCA	Prudul26A001299T1	IPR002182	NB-ARC	Prudul26A002033T1	GO:0020037	Molecular Function:heme binding	Prudul26A015679T1	K11594	ATP-dependent RNA helicase DDX3X [EC:3.6.4.13]
MA0571.1	Prudul26A031586T2	682	702	6.88e-06	TCACACATTTTCCAATTTCCA	Prudul26A001205T1	IPR007123	Gelsolin-like domain	Prudul26A001866T2	GO:0003735	Molecular Function:structural constituent of ribosome	Prudul26A003628T2	K01883	cysteinyl-tRNA synthetase [EC:6.1.1.16]		MA0976.2	Prudul26A033042T1	710	721	2.37e-06	CCGCCACCACCA	Prudul26A001299T1	IPR027417	P-loop containing nucleoside triphosphate hydrolase	Prudul26A002033T1	GO:0004601	Molecular Function:peroxidase activity	Prudul26A009157T1	K12614	ATP-dependent RNA helicase DDX6/DHH1 [EC:3.6.4.13]
MA0571.1	Prudul26A031586T1	682	702	6.88e-06	TCACACATTTTCCAATTTCCA	Prudul26A001205T1	IPR029006	ADF-H/Gelsolin-like domain superfamily	Prudul26A001870T1	GO:0005515	Molecular Function:protein binding	Prudul26A014577T1	K01883	cysteinyl-tRNA synthetase [EC:6.1.1.16]		MA0976.2	Prudul26A033042T1	740	751	2.37e-06	CCGCCACCACCA	Prudul26A001299T1	IPR032675	Leucine-rich repeat domain superfamily	Prudul26A002036T1	GO:0005515	Molecular Function:protein binding	Prudul26A009157T2	K12614	ATP-dependent RNA helicase DDX6/DHH1 [EC:3.6.4.13]
MA0571.1	Prudul26A016694T1	97	117	6.92e-06	TGACACGGATCCTAAGCCGGA	Prudul26A001205T1	IPR030009	Villin-2/3/4/5, plant	Prudul26A001872T1	GO:0006355	Biological Process:regulation of transcription, DNA-templated	Prudul26A008336T1	K01885	glutamyl-tRNA synthetase [EC:6.1.1.17]		MA0976.2	Prudul26A029915T1	753	764	2.37e-06	CCGCCACCACCA	Prudul26A001303T1	IPR000222	PPM-type phosphatase, divalent cation binding	Prudul26A002050T1	GO:0005975	Biological Process:carbohydrate metabolic process	Prudul26A012058T1	K18422	helicase MOV-10 [EC:3.6.4.13]
MA0571.1	Prudul26A021961T2	233	253	6.92e-06	GCTCACGAATCCCAAGCGACA	Prudul26A001205T1	IPR036886	Villin headpiece domain superfamily	Prudul26A001872T1	GO:0003677	Molecular Function:DNA binding	Prudul26A003604T1	K01886	glutaminyl-tRNA synthetase [EC:6.1.1.18]		MA0976.2	Prudul26A027997T1	942	953	2.37e-06	CCGCCACCACCA	Prudul26A001303T1	IPR001932	PPM-type phosphatase domain	Prudul26A002050T1	GO:0004564	Molecular Function:beta-fructofuranosidase activity	Prudul26A012058T2	K18422	helicase MOV-10 [EC:3.6.4.13]
MA0571.1	Prudul26A021961T1	277	297	6.92e-06	GCTCACGAATCCCAAGCGACA	Prudul26A001210T1	IPR002885	Pentatricopeptide repeat	Prudul26A001872T2	GO:0006355	Biological Process:regulation of transcription, DNA-templated	Prudul26A002501T1	K01893	asparaginyl-tRNA synthetase [EC:6.1.1.22]		MA0976.2	Prudul26A026146T1	959	970	2.37e-06	CCGCCACCACCA	Prudul26A001303T1	IPR015655	Protein phosphatase 2C family	Prudul26A002050T1	GO:0004553	Molecular Function:hydrolase activity, hydrolyzing O-glycosyl compounds	Prudul26A011124T1	K18752	transportin-1
MA0571.1	Prudul26A026859T1	977	997	6.92e-06	TTACTCAATTCCCCAGACTTA	Prudul26A001210T1	IPR011990	Tetratricopeptide-like helical domain superfamily	Prudul26A001872T2	GO:0003677	Molecular Function:DNA binding	Prudul26A014170T1	K06173	tRNA pseudouridine38-40 synthase [EC:5.4.99.12]		MA0976.2	Prudul26A016369T1	973	984	2.37e-06	CCGCCACCACCA	Prudul26A001303T1	IPR036457	PPM-type phosphatase domain superfamily	Prudul26A002050T1	GO:0004575	Molecular Function:sucrose alpha-glucosidase activity	Prudul26A004084T1	K12741	heterogeneous nuclear ribonucleoprotein A1/A3
MA0571.1	Prudul26A007991T1	701	721	6.95e-06	TGATGCAGTTCCCAAGATCCA	Prudul26A001224T1	IPR000719	Protein kinase domain	Prudul26A001877T1	GO:0005515	Molecular Function:protein binding	Prudul26A014170T2	K06173	tRNA pseudouridine38-40 synthase [EC:5.4.99.12]		MA0976.2	Prudul26A020901T1	999	1010	2.37e-06	CCGCCACCACCA	Prudul26A001308T1	IPR013087	Zinc finger C2H2-type	Prudul26A002052T1	GO:0032502	Biological Process:developmental process	Prudul26A024855T1	K12741	heterogeneous nuclear ribonucleoprotein A1/A3
MA0571.1	Prudul26A017135T1	574	594	6.98e-06	AAACACACTTCCCAAAATGGG	Prudul26A001224T1	IPR008271	Serine/threonine-protein kinase, active site	Prudul26A001897T1	GO:0055085	Biological Process:transmembrane transport	Prudul26A022790T1	K06173	tRNA pseudouridine38-40 synthase [EC:5.4.99.12]		MA0976.2	Prudul26A019490T1	1040	1051	2.37e-06	CCGCCACCACCA	Prudul26A001311T1	IPR007603	Choline transporter-like	Prudul26A002052T1	GO:0006355	Biological Process:regulation of transcription, DNA-templated	Prudul26A024855T2	K12741	heterogeneous nuclear ribonucleoprotein A1/A3
MA0571.1	Prudul26A032218T1	886	906	7.02e-06	AAGCACATTTCCCCAAAAAAT	Prudul26A001224T1	IPR011009	Protein kinase-like domain superfamily	Prudul26A001897T1	GO:0016021	Cellular Component:integral component of membrane	Prudul26A022790T2	K06173	tRNA pseudouridine38-40 synthase [EC:5.4.99.12]		MA0976.2	Prudul26A030950T1	1041	1052	2.37e-06	CCGCCACCACCA	Prudul26A001314T1	IPR007239	Autophagy-related protein 5	Prudul26A002052T1	GO:0006351	Biological Process:transcription, DNA-templated	Prudul26A024855T3	K12741	heterogeneous nuclear ribonucleoprotein A1/A3
MA0571.1	Prudul26A023909T1	1077	1097	7.02e-06	TTGCTCACATTCCCATGAAAA	Prudul26A001224T1	IPR017441	Protein kinase, ATP binding site	Prudul26A001897T1	GO:0022857	Molecular Function:transmembrane transporter activity	Prudul26A026404T1	K06173	tRNA pseudouridine38-40 synthase [EC:5.4.99.12]		MA0976.2	Prudul26A018792T1	1072	1083	2.37e-06	CCGCCACCACCA	Prudul26A001327T1	IPR006685	Mechanosensitive ion channel MscS	Prudul26A002052T1	GO:0005634	Cellular Component:nucleus	Prudul26A024855T4	K12741	heterogeneous nuclear ribonucleoprotein A1/A3
MA0571.1	Prudul26A010892T1	1483	1503	7.05e-06	ACACACACACCCCCATGGAAG	Prudul26A001224T1	IPR018392	LysM domain	Prudul26A001922T1	GO:0016758	Molecular Function:transferase activity, transferring hexosyl groups	Prudul26A010955T1	K06176	tRNA pseudouridine13 synthase [EC:5.4.99.27]		MA0976.2	Prudul26A018792T1	1099	1110	2.37e-06	CCGCCACCACCA	Prudul26A001327T1	IPR010920	LSM domain superfamily	Prudul26A002052T1	GO:0005524	Molecular Function:ATP binding	Prudul26A026054T1	K18757	la-related protein 1
MA0571.1	Prudul26A017966T4	1587	1607	7.05e-06	CGACTCGAATTCCAAAGCGCA	Prudul26A001224T1	IPR036779	LysM domain superfamily	Prudul26A001927T1	GO:0009058	Biological Process:biosynthetic process	Prudul26A010955T2	K06176	tRNA pseudouridine13 synthase [EC:5.4.99.27]		MA0976.2	Prudul26A031453T1	1172	1183	2.37e-06	CCGCCACCACCA	Prudul26A001327T1	IPR011014	Mechanosensitive ion channel MscS, transmembrane-2	Prudul26A002052T2	GO:0032502	Biological Process:developmental process	Prudul26A004883T1	K12611	mRNA-decapping enzyme 1B [EC:3.-.-.-]
MA0571.1	Prudul26A017966T3	1587	1607	7.05e-06	CGACTCGAATTCCAAAGCGCA	Prudul26A001236T1	IPR004696	Triose phosphate/phosphoenolpyruvate translocator	Prudul26A001927T1	GO:0003824	Molecular Function:catalytic activity	Prudul26A003724T1	K01409	N6-L-threonylcarbamoyladenine synthase [EC:2.3.1.234]		MA0976.2	Prudul26A001198T2	1177	1188	2.37e-06	CCGCCACCACCA	Prudul26A001327T1	IPR023408	Mechanosensitive ion channel MscS domain superfamily	Prudul26A002052T2	GO:0006351	Biological Process:transcription, DNA-templated	Prudul26A004221T1	K12620	U6 snRNA-associated Sm-like protein LSm1
MA0571.1	Prudul26A017966T2	1587	1607	7.05e-06	CGACTCGAATTCCAAAGCGCA	Prudul26A001236T1	IPR004853	Sugar phosphate transporter domain	Prudul26A001927T1	GO:0016746	Molecular Function:transferase activity, transferring acyl groups	Prudul26A009846T2	K00773	queuine tRNA-ribosyltransferase [EC:2.4.2.29]		MA0976.2	Prudul26A007820T1	1232	1243	2.37e-06	CCGCCACCACCA	Prudul26A001327T2	IPR006685	Mechanosensitive ion channel MscS	Prudul26A002052T2	GO:0005634	Cellular Component:nucleus	Prudul26A004221T2	K12620	U6 snRNA-associated Sm-like protein LSm1
MA0571.1	Prudul26A017966T5	1587	1607	7.05e-06	CGACTCGAATTCCAAAGCGCA	Prudul26A001240T1	IPR000270	PB1 domain	Prudul26A001927T1	GO:0016747	Molecular Function:transferase activity, transferring acyl groups other than amino-acyl groups	Prudul26A019060T1	K14397	cleavage and polyadenylation specificity factor subunit 5		MA0976.2	Prudul26A011944T1	1237	1248	2.37e-06	CCGCCACCACCA	Prudul26A001327T2	IPR010920	LSM domain superfamily	Prudul26A002084T1	GO:0055114	Biological Process:oxidation-reduction process	Prudul26A001570T1	K10357	myosin V
MA0571.1	Prudul26A017966T1	1697	1717	7.05e-06	CGACTCGAATTCCAAAGCGCA	Prudul26A001240T1	IPR003311	AUX/IAA protein	Prudul26A001927T2	GO:0009058	Biological Process:biosynthetic process	Prudul26A019060T2	K14397	cleavage and polyadenylation specificity factor subunit 5		MA0976.2	Prudul26A025839T1	1240	1251	2.37e-06	CCGCCACCACCA	Prudul26A001327T2	IPR011014	Mechanosensitive ion channel MscS, transmembrane-2	Prudul26A002084T1	GO:0071949	Molecular Function:FAD binding	Prudul26A003484T1	K10357	myosin V
MA0571.1	Prudul26A018939T1	875	895	7.09e-06	CAACACGCACACCGATGCACA	Prudul26A001240T1	IPR033389	AUX/IAA domain	Prudul26A001927T2	GO:0003824	Molecular Function:catalytic activity	Prudul26A019060T3	K14397	cleavage and polyadenylation specificity factor subunit 5		MA0976.2	Prudul26A023306T1	1284	1295	2.37e-06	CCGCCACCACCA	Prudul26A001327T2	IPR023408	Mechanosensitive ion channel MscS domain superfamily	Prudul26A002084T1	GO:0003824	Molecular Function:catalytic activity	Prudul26A020947T1	K10357	myosin V
MA0571.1	Prudul26A017014T3	1741	1761	7.09e-06	ACACACGAGTCCCGAGGAACC	Prudul26A001240T2	IPR000270	PB1 domain	Prudul26A001927T2	GO:0016746	Molecular Function:transferase activity, transferring acyl groups	Prudul26A023841T1	K14397	cleavage and polyadenylation specificity factor subunit 5		MA0976.2	Prudul26A005237T1	1334	1345	2.37e-06	CCGCCACCACCA	Prudul26A001332T1	IPR002784	Ribosomal protein L14e domain	Prudul26A002084T1	GO:0050660	Molecular Function:flavin adenine dinucleotide binding	Prudul26A011498T1	K07374	tubulin alpha
MA0571.1	Prudul26A024815T1	293	313	7.12e-06	AGGTACAGATCCTCATGGAAA	Prudul26A001240T2	IPR003311	AUX/IAA protein	Prudul26A001927T2	GO:0016747	Molecular Function:transferase activity, transferring acyl groups other than amino-acyl groups	Prudul26A011230T1	K14400	pre-mRNA cleavage complex 2 protein Pcf11		MA0976.2	Prudul26A023343T2	1385	1396	2.37e-06	CCGCCACCACCA	Prudul26A001332T1	IPR008991	Translation protein SH3-like domain superfamily	Prudul26A002084T1	GO:0050660	Molecular Function:flavin adenine dinucleotide binding	Prudul26A006409T1	K12605	CCR4-NOT transcription complex subunit 2
MA0571.1	Prudul26A029322T1	313	333	7.12e-06	ACACTCAGATCCCGAGACAAT	Prudul26A001240T2	IPR033389	AUX/IAA domain	Prudul26A001934T1	GO:0016117	Biological Process:carotenoid biosynthetic process	Prudul26A020156T2	K14400	pre-mRNA cleavage complex 2 protein Pcf11		MA0976.2	Prudul26A023343T3	1385	1396	2.37e-06	CCGCCACCACCA	Prudul26A001332T1	IPR014722	Ribosomal protein L2, domain 2	Prudul26A002084T1	GO:0016491	Molecular Function:oxidoreductase activity	Prudul26A006409T2	K12605	CCR4-NOT transcription complex subunit 2
MA0571.1	Prudul26A029322T3	313	333	7.12e-06	ACACTCAGATCCCGAGACAAT	Prudul26A001249T1	IPR001611	Leucine-rich repeat	Prudul26A001934T1	GO:0055114	Biological Process:oxidation-reduction process	Prudul26A031197T1	K14404	cleavage and polyadenylation specificity factor subunit 4		MA0976.2	Prudul26A023343T4	1385	1396	2.37e-06	CCGCCACCACCA	Prudul26A001332T1	IPR039660	Ribosomal protein L14	Prudul26A002086T1	GO:0016301	Molecular Function:kinase activity	Prudul26A032281T1	K12580	CCR4-NOT transcription complex subunit 3
MA0571.1	Prudul26A029322T2	313	333	7.12e-06	ACACTCAGATCCCGAGACAAT	Prudul26A001249T1	IPR032675	Leucine-rich repeat domain superfamily	Prudul26A001934T1	GO:0016491	Molecular Function:oxidoreductase activity	Prudul26A031197T2	K14404	cleavage and polyadenylation specificity factor subunit 4		MA0976.2	Prudul26A023343T1	1385	1396	2.37e-06	CCGCCACCACCA	Prudul26A001334T1	IPR002156	Ribonuclease H domain	Prudul26A002102T1	GO:0005515	Molecular Function:protein binding	Prudul26A010411T1	K12603	CCR4-NOT transcription complex subunit 6 [EC:3.1.13.4]
MA0571.1	Prudul26A002649T1	332	352	7.12e-06	CGACTCGAATTCCAAAGCGAA	Prudul26A001249T2	IPR001611	Leucine-rich repeat	Prudul26A001934T1	GO:0016166	Molecular Function:phytoene dehydrogenase activity	Prudul26A030066T1	K14962	COMPASS component SWD2		MA0976.2	Prudul26A023343T5	1385	1396	2.37e-06	CCGCCACCACCA	Prudul26A001336T1	IPR001623	DnaJ domain	Prudul26A002102T2	GO:0005515	Molecular Function:protein binding	Prudul26A010411T2	K12603	CCR4-NOT transcription complex subunit 6 [EC:3.1.13.4]
MA0571.1	Prudul26A026824T1	834	854	7.12e-06	CGACTCGAATTCCAAAGCGAA	Prudul26A001249T2	IPR032675	Leucine-rich repeat domain superfamily	Prudul26A001934T2	GO:0016117	Biological Process:carotenoid biosynthetic process	Prudul26A032580T1	K06269	serine/threonine-protein phosphatase PP1 catalytic subunit [EC:3.1.3.16]		MA0976.2	Prudul26A002986T2	1508	1519	2.37e-06	CCGCCACCACCA	Prudul26A001336T1	IPR004179	Sec63 domain	Prudul26A002118T1	GO:0000943	Cellular Component:retrotransposon nucleocapsid	Prudul26A007278T1	K12581	CCR4-NOT transcription complex subunit 7/8
MA0571.1	Prudul26A013678T1	864	884	7.12e-06	CGACTCGAATTCCAAAGCGAA	Prudul26A001249T3	IPR001611	Leucine-rich repeat	Prudul26A001934T2	GO:0055114	Biological Process:oxidation-reduction process	Prudul26A019074T1	K14407	cleavage stimulation factor subunit 2		MA0976.2	Prudul26A019561T1	1533	1544	2.37e-06	CCGCCACCACCA	Prudul26A001336T1	IPR014756	Immunoglobulin E-set	Prudul26A002150T1	GO:0006486	Biological Process:protein glycosylation	Prudul26A007278T2	K12581	CCR4-NOT transcription complex subunit 7/8
MA0571.1	Prudul26A029048T1	895	915	7.12e-06	CGACTCGAATTCCAAAGCGAA	Prudul26A001249T3	IPR032675	Leucine-rich repeat domain superfamily	Prudul26A001934T2	GO:0016491	Molecular Function:oxidoreductase activity	Prudul26A011062T1	K15172	transcription elongation factor SPT5		MA0976.2	Prudul26A019632T1	1575	1586	2.37e-06	CCGCCACCACCA	Prudul26A001336T1	IPR027137	Translocation protein Sec63	Prudul26A002150T1	GO:0016757	Molecular Function:transferase activity, transferring glycosyl groups	Prudul26A007605T1	K12581	CCR4-NOT transcription complex subunit 7/8
MA0571.1	Prudul26A003596T2	1165	1185	7.12e-06	CGACTCGAATTCCAAAGCGAA	Prudul26A001249T4	IPR001611	Leucine-rich repeat	Prudul26A001934T2	GO:0016166	Molecular Function:phytoene dehydrogenase activity	Prudul26A011653T1	K22824	pre-mRNA-splicing regulator WTAP		MA0976.2	Prudul26A024170T1	1629	1640	2.37e-06	CCGCCACCACCA	Prudul26A001336T1	IPR035892	C2 domain superfamily	Prudul26A002150T2	GO:0006486	Biological Process:protein glycosylation	Prudul26A019559T1	K12581	CCR4-NOT transcription complex subunit 7/8
MA0571.1	Prudul26A003596T1	1165	1185	7.12e-06	CGACTCGAATTCCAAAGCGAA	Prudul26A001249T4	IPR001810	F-box domain	Prudul26A001934T3	GO:0016117	Biological Process:carotenoid biosynthetic process	Prudul26A021508T1	K22909	zinc finger CCCH domain-containing protein 13		MA0976.2	Prudul26A011003T1	1703	1714	2.37e-06	CCGCCACCACCA	Prudul26A001336T1	IPR036869	Chaperone J-domain superfamily	Prudul26A002150T2	GO:0016757	Molecular Function:transferase activity, transferring glycosyl groups	Prudul26A030247T1	K12617	DNA topoisomerase 2-associated protein PAT1
MA0571.1	Prudul26A032154T1	1337	1357	7.12e-06	TGACTCGAATTCCAAAGCGGA	Prudul26A001249T4	IPR032675	Leucine-rich repeat domain superfamily	Prudul26A001934T3	GO:0055114	Biological Process:oxidation-reduction process	Prudul26A021508T2	K22909	zinc finger CCCH domain-containing protein 13		MA0976.2	Prudul26A017636T1	1703	1714	2.37e-06	CCGCCACCACCA	Prudul26A001339T1	IPR004864	Late embryogenesis abundant protein, LEA_2 subgroup	Prudul26A002151T1	GO:0006468	Biological Process:protein phosphorylation	Prudul26A018211T1	K20102	YTH domain-containing family protein
MA0571.1	Prudul26A002206T1	1815	1835	7.12e-06	CGACTCGAATTCCAAAGCGAA	Prudul26A001249T4	IPR036047	F-box-like domain superfamily	Prudul26A001934T3	GO:0016491	Molecular Function:oxidoreductase activity	Prudul26A001098T1	K15685	E3 ubiquitin-protein ligase Hakai [EC:2.3.2.27]		MA0976.2	Prudul26A010144T1	1729	1740	2.37e-06	CCGCCACCACCA	Prudul26A001348T1	IPR001279	Metallo-beta-lactamase	Prudul26A002151T1	GO:0048544	Biological Process:recognition of pollen	Prudul26A018211T2	K20102	YTH domain-containing family protein
MA0571.1	Prudul26A022265T1	1952	1972	7.12e-06	CGACTCGAATTCCAAAGCGAA	Prudul26A001250T1	IPR006384	Pyridoxal phosphate phosphatase-related	Prudul26A001934T3	GO:0016166	Molecular Function:phytoene dehydrogenase activity	Prudul26A008494T1	K14376	poly(A) polymerase [EC:2.7.7.19]		MA0976.2	Prudul26A016715T1	1871	1882	2.37e-06	CCGCCACCACCA	Prudul26A001348T1	IPR036866	Ribonuclease Z/Hydroxyacylglutathione hydrolase-like	Prudul26A002151T1	GO:0005524	Molecular Function:ATP binding	Prudul26A026306T1	K13126	polyadenylate-binding protein
MA0571.1	Prudul26A003602T1	1211	1231	7.16e-06	TCACACAATTTCTCAAGCCCA	Prudul26A001250T1	IPR016965	Phosphatase PHOSPHO-type	Prudul26A001937T1	GO:0006886	Biological Process:intracellular protein transport	Prudul26A008494T2	K14376	poly(A) polymerase [EC:2.7.7.19]		MA0976.2	Prudul26A005510T1	1966	1977	2.37e-06	CCGCCACCACCA	Prudul26A001348T2	IPR001279	Metallo-beta-lactamase	Prudul26A002151T1	GO:0005524	Molecular Function:ATP binding	Prudul26A006218T1	K03253	translation initiation factor 3 subunit B
MA0571.1	Prudul26A013511T2	568	588	7.26e-06	ACTCACAGCTCCCAAAGTATC	Prudul26A001250T1	IPR023214	HAD superfamily	Prudul26A001937T1	GO:0016192	Biological Process:vesicle-mediated transport	Prudul26A008494T3	K14376	poly(A) polymerase [EC:2.7.7.19]		MA0976.2	Prudul26A006596T2	14	25	2.37e-06	CCGCCACCACCA	Prudul26A001348T2	IPR036866	Ribonuclease Z/Hydroxyacylglutathione hydrolase-like	Prudul26A002151T1	GO:0004672	Molecular Function:protein kinase activity	Prudul26A000179T1	K13025	ATP-dependent RNA helicase [EC:3.6.4.13]
MA0571.1	Prudul26A013511T1	568	588	7.26e-06	ACTCACAGCTCCCAAAGTATC	Prudul26A001250T1	IPR036412	HAD-like superfamily	Prudul26A001937T1	GO:0016020	Cellular Component:membrane	Prudul26A008494T4	K14376	poly(A) polymerase [EC:2.7.7.19]		MA0976.2	Prudul26A006596T1	14	25	2.37e-06	CCGCCACCACCA	Prudul26A001351T1	IPR011697	Peptidase C26	Prudul26A002151T1	GO:0004674	Molecular Function:protein serine/threonine kinase activity	Prudul26A005957T1	K13025	ATP-dependent RNA helicase [EC:3.6.4.13]
MA0571.1	Prudul26A014097T1	498	518	7.26e-06	AAGCACAGTTTCCAACATGTT	Prudul26A001251T1	IPR002067	Mitochondrial carrier protein	Prudul26A001937T1	GO:0016020	Cellular Component:membrane	Prudul26A005918T1	K10683	BRCA1-associated RING domain protein 1		MA0976.2	Prudul26A020638T1	73	84	2.37e-06	CCGCCACCACCA	Prudul26A001351T1	IPR015527	Peptidase C26, gamma-glutamyl hydrolase	Prudul26A002155T1	GO:0003677	Molecular Function:DNA binding	Prudul26A031540T1	K03260	translation initiation factor 4G
MA0571.1	Prudul26A029415T1	1182	1202	7.26e-06	GTACACGGATTCCAATAAGGA	Prudul26A001251T1	IPR018108	Mitochondrial substrate/solute carrier	Prudul26A001937T1	GO:0005484	Molecular Function:SNAP receptor activity	Prudul26A023124T1	K12876	RNA-binding protein 8A		MA0976.2	Prudul26A013049T2	177	188	2.37e-06	CCGCCACCACCA	Prudul26A001351T1	IPR029062	Class I glutamine amidotransferase-like	Prudul26A002155T2	GO:0003677	Molecular Function:DNA binding	Prudul26A000963T1	K11407	histone deacetylase 6 [EC:3.5.1.98]
MA0571.1	Prudul26A004043T1	867	887	7.29e-06	TCGCACACATTCCAATTCATT	Prudul26A001251T1	IPR023395	Mitochondrial carrier domain superfamily	Prudul26A001961T1	GO:0000943	Cellular Component:retrotransposon nucleocapsid	Prudul26A030179T1	K14324	histone deacetylase complex subunit SAP18		MA0976.2	Prudul26A013049T1	177	188	2.37e-06	CCGCCACCACCA	Prudul26A001354T1	IPR002885	Pentatricopeptide repeat	Prudul26A002157T1	GO:0009627	Biological Process:systemic acquired resistance	Prudul26A004883T1	K12611	mRNA-decapping enzyme 1B [EC:3.-.-.-]
MA0571.1	Prudul26A029867T2	552	572	7.29e-06	TCGCACACATTCCAATTCATT	Prudul26A001251T1	IPR040062	Mitochondrial carrier domain protein	Prudul26A001964T1	GO:0006468	Biological Process:protein phosphorylation	Prudul26A030179T2	K14324	histone deacetylase complex subunit SAP18		MA0976.2	Prudul26A027453T1	366	377	2.37e-06	CCGCCACCACCA	Prudul26A001354T1	IPR011990	Tetratricopeptide-like helical domain superfamily	Prudul26A002157T1	GO:0005504	Molecular Function:fatty acid binding	Prudul26A009157T1	K12614	ATP-dependent RNA helicase DDX6/DHH1 [EC:3.6.4.13]
MA0571.1	Prudul26A029867T1	552	572	7.29e-06	TCGCACACATTCCAATTCATT	Prudul26A001252T1	IPR006461	PLAC8 motif-containing protein	Prudul26A001964T1	GO:0005524	Molecular Function:ATP binding	Prudul26A030179T3	K14324	histone deacetylase complex subunit SAP18		MA0976.2	Prudul26A026087T1	448	459	2.37e-06	CCGCCACCACCA	Prudul26A001354T1	IPR032867	DYW domain	Prudul26A002165T1	GO:0006511	Biological Process:ubiquitin-dependent protein catabolic process	Prudul26A009157T2	K12614	ATP-dependent RNA helicase DDX6/DHH1 [EC:3.6.4.13]
MA0571.1	Prudul26A001196T1	631	651	7.29e-06	TCGCACACATTCCAATTCATT	Prudul26A001276T1	IPR025846	PMR5 N-terminal domain	Prudul26A001964T1	GO:0005524	Molecular Function:ATP binding	Prudul26A023621T1	K12879	THO complex subunit 2		MA0976.2	Prudul26A019270T1	485	496	2.37e-06	CCGCCACCACCA	Prudul26A001362T1	IPR008942	ENTH/VHS	Prudul26A002174T1	GO:0005515	Molecular Function:protein binding	Prudul26A030247T1	K12617	DNA topoisomerase 2-associated protein PAT1
MA0571.1	Prudul26A007222T1	53	73	7.33e-06	ATGCACACCTCCTAAGGCCTA	Prudul26A001276T1	IPR026057	PC-Esterase	Prudul26A001964T1	GO:0004672	Molecular Function:protein kinase activity	Prudul26A022919T1	K13174	THO complex subunit 5		MA0976.2	Prudul26A032942T1	502	513	2.37e-06	CCGCCACCACCA	Prudul26A001362T1	IPR018610	UV-stimulated scaffold protein A	Prudul26A002174T2	GO:0005515	Molecular Function:protein binding	Prudul26A004221T1	K12620	U6 snRNA-associated Sm-like protein LSm1
[truncated: 12,945 more rows]
