# Supplementary material for: Genome-Wide Analysis of the Almond AP2/ERF Superfamily and Its Functional Prediction during Dormancy in Response to Freezing Stress
Source: Biology (Basel). 2022 Oct 17;11(10):1520. doi: 10.3390/biology11101520 (PMC9598233; doi:10.3390/biology11101520)
Supplement: Supplementary file 1 [file biology-11-01520-s001.zip › Table S15.xlsx]

## Sheet: Sheet1
AP2 and ERF/DREB target genes protein GO enrichment analysis
AP2 target genes protein GO enrichment
GO ID (level1)	GO Term (level1)	GO ID (level2)	GO Term (level2)	Number of genes	Target genes
GO:0008150	Biological Process	GO:0050789	regulation of biological process	329	Prudul26A000112T1,Prudul26A000388T1,Prudul26A000474T1,Prudul26A000533T1,Prudul26A000579T1,Prudul26A000611T1,Prudul26A000738T1,Prudul26A000741T1,Prudul26A000742T1,Prudul26A000863T1,Prudul26A000867T1,Prudul26A000893T1,Prudul26A000923T1,Prudul26A000941T1,Prudul26A000967T1,Prudul26A001017T1,Prudul26A001240T1,Prudul26A001240T2,Prudul26A001293T1,Prudul26A001437T1,Prudul26A001442T1,Prudul26A001459T2,Pru…
GO:0008150	Biological Process	GO:0065007	biological regulation	336	Prudul26A000112T1,Prudul26A000388T1,Prudul26A000474T1,Prudul26A000533T1,Prudul26A000579T1,Prudul26A000611T1,Prudul26A000738T1,Prudul26A000741T1,Prudul26A000742T1,Prudul26A000863T1,Prudul26A000867T1,Prudul26A000893T1,Prudul26A000923T1,Prudul26A000941T1,Prudul26A000967T1,Prudul26A001017T1,Prudul26A001240T1,Prudul26A001240T2,Prudul26A001293T1,Prudul26A001437T1,Prudul26A001442T1,Prudul26A001459T2,Pru…
GO:0008150	Biological Process	GO:0098754	detoxification	5	Prudul26A009330T1,Prudul26A009662T2,Prudul26A015777T1,Prudul26A015777T2,Prudul26A018739T1
GO:0008150	Biological Process	GO:0009987	cellular process	1147	Prudul26A000023T1,Prudul26A000023T2,Prudul26A000030T1,Prudul26A000033T1,Prudul26A000038T1,Prudul26A000042T1,Prudul26A000043T1,Prudul26A000094T1,Prudul26A000094T2,Prudul26A000094T3,Prudul26A000099T1,Prudul26A000103T1,Prudul26A000112T1,Prudul26A000118T1,Prudul26A000118T2,Prudul26A000153T1,Prudul26A000187T1,Prudul26A000211T1,Prudul26A000214T1,Prudul26A000214T2,Prudul26A000306T1,Prudul26A000315T2,Pru…
GO:0008150	Biological Process	GO:0048518	positive regulation of biological process	19	Prudul26A000611T1,Prudul26A004200T1,Prudul26A008257T1,Prudul26A008370T1,Prudul26A008888T1,Prudul26A009316T1,Prudul26A010843T1,Prudul26A010843T2,Prudul26A010843T3,Prudul26A010843T4,Prudul26A010843T5,Prudul26A010964T1,Prudul26A012212T1,Prudul26A015397T1,Prudul26A015777T1,Prudul26A015777T2,Prudul26A018149T1,Prudul26A018360T1,Prudul26A018360T2
GO:0008150	Biological Process	GO:0032502	developmental process	26	Prudul26A000579T1,Prudul26A002552T1,Prudul26A003128T1,Prudul26A003974T1,Prudul26A005018T1,Prudul26A005325T1,Prudul26A005361T1,Prudul26A007041T1,Prudul26A008217T1,Prudul26A008981T1,Prudul26A008981T2,Prudul26A008981T3,Prudul26A009060T1,Prudul26A009191T1,Prudul26A011606T1,Prudul26A011986T1,Prudul26A014102T1,Prudul26A015211T1,Prudul26A016576T1,Prudul26A016670T1,Prudul26A018029T1,Prudul26A018101T1,Pru…
GO:0008150	Biological Process	GO:0023052	signaling	68	Prudul26A000742T1,Prudul26A000967T1,Prudul26A001536T1,Prudul26A001536T2,Prudul26A002761T2,Prudul26A002761T3,Prudul26A002761T4,Prudul26A003000T1,Prudul26A004488T1,Prudul26A004843T1,Prudul26A004919T1,Prudul26A004919T2,Prudul26A005097T1,Prudul26A005353T1,Prudul26A005778T1,Prudul26A005844T1,Prudul26A005865T1,Prudul26A006180T1,Prudul26A006180T2,Prudul26A006478T1,Prudul26A006656T1,Prudul26A007000T1,Pru…
GO:0008150	Biological Process	GO:0002376	immune system process	3	Prudul26A003002T1,Prudul26A004888T1,Prudul26A009749T1
GO:0008150	Biological Process	GO:0051179	localization	211	Prudul26A000099T1,Prudul26A000275T1,Prudul26A000275T2,Prudul26A000275T3,Prudul26A000346T1,Prudul26A000452T1,Prudul26A000546T1,Prudul26A000996T1,Prudul26A001084T1,Prudul26A001138T1,Prudul26A001160T1,Prudul26A001178T1,Prudul26A001236T1,Prudul26A001251T1,Prudul26A001336T1,Prudul26A001346T1,Prudul26A001352T1,Prudul26A001569T1,Prudul26A001699T1,Prudul26A001763T1,Prudul26A001897T1,Prudul26A001937T1,Pru…
GO:0008150	Biological Process	GO:0051704	multi-organism process	14	Prudul26A000023T1,Prudul26A000023T2,Prudul26A000148T1,Prudul26A002137T1,Prudul26A002151T1,Prudul26A003002T1,Prudul26A004888T1,Prudul26A008726T1,Prudul26A009749T1,Prudul26A011988T1,Prudul26A017564T1,Prudul26A018637T1,Prudul26A018793T1,Prudul26A019293T1
GO:0008150	Biological Process	GO:0050896	response to stimulus	146	Prudul26A000042T1,Prudul26A000742T1,Prudul26A000967T1,Prudul26A000985T2,Prudul26A001362T1,Prudul26A001536T1,Prudul26A001536T2,Prudul26A002677T1,Prudul26A002761T2,Prudul26A002761T3,Prudul26A002761T4,Prudul26A003000T1,Prudul26A003002T1,Prudul26A003054T1,Prudul26A003297T1,Prudul26A003297T2,Prudul26A003297T3,Prudul26A003358T1,Prudul26A003598T1,Prudul26A003657T1,Prudul26A003964T1,Prudul26A003994T1,Pru…
GO:0008150	Biological Process	GO:0032501	multicellular organismal process	22	Prudul26A000023T1,Prudul26A000023T2,Prudul26A002137T1,Prudul26A002151T1,Prudul26A003974T1,Prudul26A005018T1,Prudul26A005361T1,Prudul26A007041T1,Prudul26A008217T1,Prudul26A008726T1,Prudul26A008981T1,Prudul26A008981T2,Prudul26A008981T3,Prudul26A009060T1,Prudul26A009191T1,Prudul26A011606T1,Prudul26A011986T1,Prudul26A015211T1,Prudul26A016576T1,Prudul26A018029T1,Prudul26A018637T1,Prudul26A018793T1
GO:0008150	Biological Process	GO:0040007	growth	3	Prudul26A005361T1,Prudul26A009191T1,Prudul26A018790T1
GO:0008150	Biological Process	GO:0071840	cellular component organization or biogenesis	102	Prudul26A000099T1,Prudul26A000103T1,Prudul26A000306T1,Prudul26A000402T1,Prudul26A000446T1,Prudul26A000579T1,Prudul26A000978T1,Prudul26A001000T1,Prudul26A001205T1,Prudul26A001336T1,Prudul26A001365T2,Prudul26A001414T1,Prudul26A001835T1,Prudul26A001970T1,Prudul26A002364T1,Prudul26A002561T1,Prudul26A002561T2,Prudul26A002602T1,Prudul26A003149T1,Prudul26A003441T1,Prudul26A003491T1,Prudul26A003491T2,Pru…
GO:0008150	Biological Process	GO:0048519	negative regulation of biological process	11	Prudul26A000923T1,Prudul26A003563T1,Prudul26A003563T2,Prudul26A005361T1,Prudul26A010459T1,Prudul26A012322T1,Prudul26A015401T1,Prudul26A015883T1,Prudul26A015883T2,Prudul26A015883T3,Prudul26A018134T1
GO:0008150	Biological Process	GO:0000003	reproduction	14	Prudul26A000023T1,Prudul26A000023T2,Prudul26A000148T1,Prudul26A001414T1,Prudul26A002137T1,Prudul26A002151T1,Prudul26A004879T1,Prudul26A007041T1,Prudul26A008726T1,Prudul26A008835T1,Prudul26A015107T1,Prudul26A015211T1,Prudul26A018637T1,Prudul26A018793T1
GO:0008150	Biological Process	GO:0022414	reproductive process	14	Prudul26A000023T1,Prudul26A000023T2,Prudul26A000148T1,Prudul26A001414T1,Prudul26A002137T1,Prudul26A002151T1,Prudul26A004879T1,Prudul26A007041T1,Prudul26A008726T1,Prudul26A008835T1,Prudul26A015107T1,Prudul26A015211T1,Prudul26A018637T1,Prudul26A018793T1
GO:0008150	Biological Process	GO:0048511	rhythmic process	1	Prudul26A017599T1
GO:0008150	Biological Process	GO:0044699	single-organism process	691	Prudul26A000023T1,Prudul26A000023T2,Prudul26A000033T1,Prudul26A000042T1,Prudul26A000099T1,Prudul26A000103T1,Prudul26A000153T1,Prudul26A000162T1,Prudul26A000214T1,Prudul26A000214T2,Prudul26A000235T1,Prudul26A000275T1,Prudul26A000275T2,Prudul26A000275T3,Prudul26A000301T2,Prudul26A000315T1,Prudul26A000315T2,Prudul26A000315T3,Prudul26A000316T1,Prudul26A000346T1,Prudul26A000387T1,Prudul26A000388T1,Pru…
GO:0008150	Biological Process	GO:0008152	metabolic process	1118	Prudul26A000023T1,Prudul26A000023T2,Prudul26A000030T1,Prudul26A000033T1,Prudul26A000038T1,Prudul26A000042T1,Prudul26A000043T1,Prudul26A000094T1,Prudul26A000094T2,Prudul26A000094T3,Prudul26A000103T1,Prudul26A000112T1,Prudul26A000118T1,Prudul26A000118T2,Prudul26A000162T1,Prudul26A000187T1,Prudul26A000196T1,Prudul26A000211T1,Prudul26A000214T1,Prudul26A000214T2,Prudul26A000235T1,Prudul26A000257T1,Pru…
GO:0003674	Molecular Function	GO:0001071	nucleic acid binding transcription factor activity	75	Prudul26A000112T1,Prudul26A000474T1,Prudul26A000863T1,Prudul26A000867T1,Prudul26A000941T1,Prudul26A001293T1,Prudul26A001442T1,Prudul26A001657T1,Prudul26A001743T1,Prudul26A001748T1,Prudul26A002241T1,Prudul26A002579T1,Prudul26A002650T1,Prudul26A004200T1,Prudul26A004353T1,Prudul26A004664T1,Prudul26A005095T1,Prudul26A005238T1,Prudul26A005386T1,Prudul26A005633T1,Prudul26A005633T2,Prudul26A006226T1,Pru…
GO:0003674	Molecular Function	GO:0098772	molecular function regulator	34	Prudul26A001365T2,Prudul26A001597T1,Prudul26A001835T1,Prudul26A002892T1,Prudul26A003072T1,Prudul26A003623T1,Prudul26A003690T1,Prudul26A004916T1,Prudul26A005097T1,Prudul26A005171T1,Prudul26A005501T1,Prudul26A007368T1,Prudul26A008370T1,Prudul26A009782T1,Prudul26A010148T1,Prudul26A010148T2,Prudul26A011021T1,Prudul26A012322T1,Prudul26A013681T1,Prudul26A014183T1,Prudul26A014780T1,Prudul26A015057T1,Pru…
GO:0003674	Molecular Function	GO:0005198	structural molecule activity	53	Prudul26A000038T1,Prudul26A000094T1,Prudul26A000094T2,Prudul26A000094T3,Prudul26A000187T1,Prudul26A000599T1,Prudul26A000646T1,Prudul26A001473T1,Prudul26A001866T1,Prudul26A001866T2,Prudul26A002109T1,Prudul26A002611T1,Prudul26A003294T2,Prudul26A003721T1,Prudul26A004830T1,Prudul26A005368T1,Prudul26A005368T2,Prudul26A005898T1,Prudul26A006762T1,Prudul26A006762T2,Prudul26A006765T1,Prudul26A006765T2,Pru…
GO:0003674	Molecular Function	GO:0005488	binding	1534	Prudul26A000010T1,Prudul26A000021T1,Prudul26A000023T1,Prudul26A000023T2,Prudul26A000030T1,Prudul26A000040T1,Prudul26A000042T1,Prudul26A000043T1,Prudul26A000099T1,Prudul26A000103T1,Prudul26A000112T1,Prudul26A000125T1,Prudul26A000125T2,Prudul26A000125T3,Prudul26A000139T1,Prudul26A000139T2,Prudul26A000164T1,Prudul26A000180T1,Prudul26A000188T1,Prudul26A000198T1,Prudul26A000228T1,Prudul26A000235T1,Pru…
GO:0003674	Molecular Function	GO:0004871	signal transducer activity	12	Prudul26A000742T1,Prudul26A001689T1,Prudul26A003389T1,Prudul26A004291T1,Prudul26A004843T1,Prudul26A007895T1,Prudul26A007988T1,Prudul26A010504T1,Prudul26A015467T1,Prudul26A016497T1,Prudul26A016497T2,Prudul26A016592T1
GO:0003674	Molecular Function	GO:0045735	nutrient reservoir activity	6	Prudul26A001120T1,Prudul26A004033T1,Prudul26A006328T1,Prudul26A007649T1,Prudul26A017533T1,Prudul26A017935T1
GO:0003674	Molecular Function	GO:0060089	molecular transducer activity	10	Prudul26A000742T1,Prudul26A003389T1,Prudul26A004843T1,Prudul26A007895T1,Prudul26A007988T1,Prudul26A010504T1,Prudul26A015467T1,Prudul26A016497T1,Prudul26A016497T2,Prudul26A016592T1
GO:0003674	Molecular Function	GO:0003824	catalytic activity	1120	Prudul26A000023T1,Prudul26A000023T2,Prudul26A000033T1,Prudul26A000042T1,Prudul26A000043T1,Prudul26A000118T1,Prudul26A000118T2,Prudul26A000153T1,Prudul26A000162T1,Prudul26A000196T1,Prudul26A000210T1,Prudul26A000211T1,Prudul26A000223T1,Prudul26A000235T1,Prudul26A000257T1,Prudul26A000259T1,Prudul26A000301T2,Prudul26A000306T1,Prudul26A000315T1,Prudul26A000315T2,Prudul26A000315T3,Prudul26A000316T1,Pru…
GO:0003674	Molecular Function	GO:0016209	antioxidant activity	14	Prudul26A002677T1,Prudul26A002968T1,Prudul26A003358T1,Prudul26A005662T1,Prudul26A006883T1,Prudul26A009330T1,Prudul26A010045T1,Prudul26A010472T1,Prudul26A011281T1,Prudul26A011493T1,Prudul26A013556T1,Prudul26A013629T1,Prudul26A018739T1,Prudul26A019273T1
GO:0003674	Molecular Function	GO:0000988	transcription factor activity, protein binding	8	Prudul26A003082T2,Prudul26A003094T1,Prudul26A004647T1,Prudul26A010912T1,Prudul26A010912T2,Prudul26A010912T3,Prudul26A013036T1,Prudul26A017455T1
GO:0003674	Molecular Function	GO:0009055	electron carrier activity	15	Prudul26A000533T1,Prudul26A002515T1,Prudul26A004588T1,Prudul26A005285T1,Prudul26A005736T1,Prudul26A005736T2,Prudul26A006358T1,Prudul26A010788T1,Prudul26A011541T1,Prudul26A013940T1,Prudul26A013940T2,Prudul26A015388T1,Prudul26A016277T1,Prudul26A017549T1,Prudul26A017968T1
GO:0003674	Molecular Function	GO:0005215	transporter activity	115	Prudul26A000346T1,Prudul26A000452T1,Prudul26A000546T1,Prudul26A000996T1,Prudul26A001178T1,Prudul26A001236T1,Prudul26A001251T1,Prudul26A001352T1,Prudul26A001569T1,Prudul26A001732T1,Prudul26A001763T1,Prudul26A001897T1,Prudul26A002541T1,Prudul26A002896T1,Prudul26A002899T1,Prudul26A002899T2,Prudul26A002899T3,Prudul26A003235T1,Prudul26A003235T2,Prudul26A003302T1,Prudul26A003389T1,Prudul26A003598T1,Pru…
GO:0005575	Cellular Component	GO:0005623	cell	430	Prudul26A000038T1,Prudul26A000042T1,Prudul26A000074T1,Prudul26A000094T1,Prudul26A000094T2,Prudul26A000094T3,Prudul26A000099T1,Prudul26A000103T1,Prudul26A000187T1,Prudul26A000229T1,Prudul26A000275T1,Prudul26A000275T2,Prudul26A000275T3,Prudul26A000346T1,Prudul26A000579T1,Prudul26A000599T1,Prudul26A000610T1,Prudul26A000646T1,Prudul26A000978T1,Prudul26A000985T2,Prudul26A000994T1,Prudul26A000999T1,Pru…
GO:0005575	Cellular Component	GO:0044464	cell part	430	Prudul26A000038T1,Prudul26A000042T1,Prudul26A000074T1,Prudul26A000094T1,Prudul26A000094T2,Prudul26A000094T3,Prudul26A000099T1,Prudul26A000103T1,Prudul26A000187T1,Prudul26A000229T1,Prudul26A000275T1,Prudul26A000275T2,Prudul26A000275T3,Prudul26A000346T1,Prudul26A000579T1,Prudul26A000599T1,Prudul26A000610T1,Prudul26A000646T1,Prudul26A000978T1,Prudul26A000985T2,Prudul26A000994T1,Prudul26A000999T1,Pru…
GO:0005575	Cellular Component	GO:0099512	supramolecular fiber	7	Prudul26A002561T1,Prudul26A002561T2,Prudul26A003491T1,Prudul26A003491T2,Prudul26A008218T1,Prudul26A011170T1,Prudul26A012212T1
GO:0005575	Cellular Component	GO:0044421	extracellular region part	2	Prudul26A002085T1,Prudul26A009484T1
GO:0005575	Cellular Component	GO:0031012	extracellular matrix	2	Prudul26A004050T1,Prudul26A014524T1
GO:0005575	Cellular Component	GO:0032991	macromolecular complex	187	Prudul26A000038T1,Prudul26A000042T1,Prudul26A000094T1,Prudul26A000094T2,Prudul26A000094T3,Prudul26A000099T1,Prudul26A000187T1,Prudul26A000275T1,Prudul26A000275T2,Prudul26A000275T3,Prudul26A000346T1,Prudul26A000466T1,Prudul26A000599T1,Prudul26A000646T1,Prudul26A000994T1,Prudul26A000999T1,Prudul26A001138T1,Prudul26A001204T1,Prudul26A001473T1,Prudul26A001699T1,Prudul26A001803T1,Prudul26A001832T1,Pru…
GO:0005575	Cellular Component	GO:0005576	extracellular region	17	Prudul26A000148T1,Prudul26A000315T2,Prudul26A000315T3,Prudul26A002085T1,Prudul26A002680T1,Prudul26A003149T1,Prudul26A005166T1,Prudul26A005666T1,Prudul26A008696T1,Prudul26A009484T1,Prudul26A009773T1,Prudul26A012652T1,Prudul26A013135T1,Prudul26A013797T1,Prudul26A015151T1,Prudul26A015151T2,Prudul26A017469T1
GO:0005575	Cellular Component	GO:0043226	organelle	287	Prudul26A000038T1,Prudul26A000042T1,Prudul26A000074T1,Prudul26A000094T1,Prudul26A000094T2,Prudul26A000094T3,Prudul26A000187T1,Prudul26A000229T1,Prudul26A000275T1,Prudul26A000275T2,Prudul26A000275T3,Prudul26A000599T1,Prudul26A000646T1,Prudul26A000978T1,Prudul26A000985T2,Prudul26A000994T1,Prudul26A001000T1,Prudul26A001047T1,Prudul26A001138T1,Prudul26A001201T1,Prudul26A001201T2,Prudul26A001201T3,Pru…
GO:0005575	Cellular Component	GO:0044422	organelle part	139	Prudul26A000042T1,Prudul26A000074T1,Prudul26A000229T1,Prudul26A000275T1,Prudul26A000275T2,Prudul26A000275T3,Prudul26A000994T1,Prudul26A001047T1,Prudul26A001138T1,Prudul26A001336T1,Prudul26A001803T1,Prudul26A001961T1,Prudul26A001970T1,Prudul26A001999T1,Prudul26A002064T1,Prudul26A002109T1,Prudul26A002118T1,Prudul26A002364T1,Prudul26A002561T1,Prudul26A002561T2,Prudul26A002748T1,Prudul26A002942T1,Pru…
GO:0005575	Cellular Component	GO:0031974	membrane-enclosed lumen	27	Prudul26A000042T1,Prudul26A001803T1,Prudul26A001970T1,Prudul26A001999T1,Prudul26A003811T1,Prudul26A004647T1,Prudul26A005018T1,Prudul26A007529T1,Prudul26A007740T1,Prudul26A010273T1,Prudul26A010273T2,Prudul26A010333T1,Prudul26A010912T1,Prudul26A010912T2,Prudul26A010912T3,Prudul26A011529T1,Prudul26A015619T1,Prudul26A015619T2,Prudul26A016717T1,Prudul26A018810T1,Prudul26A019060T1,Prudul26A019060T2,Pru…
GO:0005575	Cellular Component	GO:0044425	membrane part	143	Prudul26A000346T1,Prudul26A000452T1,Prudul26A000546T1,Prudul26A000697T1,Prudul26A000994T1,Prudul26A000996T1,Prudul26A001138T1,Prudul26A001236T1,Prudul26A001288T1,Prudul26A001288T2,Prudul26A001336T1,Prudul26A001352T1,Prudul26A001569T1,Prudul26A001732T1,Prudul26A001832T1,Prudul26A001897T1,Prudul26A002064T1,Prudul26A002206T1,Prudul26A002761T2,Prudul26A002761T3,Prudul26A002761T4,Prudul26A002845T1,Pru…
GO:0005575	Cellular Component	GO:0016020	membrane	245	Prudul26A000346T1,Prudul26A000452T1,Prudul26A000484T1,Prudul26A000546T1,Prudul26A000567T1,Prudul26A000567T2,Prudul26A000697T1,Prudul26A000838T1,Prudul26A000994T1,Prudul26A000996T1,Prudul26A001138T1,Prudul26A001178T1,Prudul26A001195T1,Prudul26A001236T1,Prudul26A001288T1,Prudul26A001288T2,Prudul26A001336T1,Prudul26A001352T1,Prudul26A001569T1,Prudul26A001732T1,Prudul26A001763T1,Prudul26A001832T1,Pru…
ERF/DREB target genes protein GO enrichment
GO ID (level1)	GO Term (level1)	GO ID (level2)	GO Term (level2)	Number of genes	Target genes
GO:0008150	Biological Process	GO:0009987	cellular process	1059	Prudul26A000031T1,Prudul26A000037T1,Prudul26A000078T1,Prudul26A000098T1,Prudul26A000098T2,Prudul26A000103T1,Prudul26A000118T1,Prudul26A000118T2,Prudul26A000122T1,Prudul26A000130T1,Prudul26A000153T1,Prudul26A000161T1,Prudul26A000161T2,Prudul26A000191T1,Prudul26A000191T2,Prudul26A000306T1,Prudul26A000346T1,Prudul26A000363T1,Prudul26A000388T1,Prudul26A000436T1,Prudul26A000455T1,Prudul26A000473T1,Pru…
GO:0008150	Biological Process	GO:0008152	metabolic process	1090	Prudul26A000031T1,Prudul26A000041T1,Prudul26A000069T1,Prudul26A000078T1,Prudul26A000103T1,Prudul26A000109T1,Prudul26A000118T1,Prudul26A000118T2,Prudul26A000122T1,Prudul26A000130T1,Prudul26A000227T1,Prudul26A000271T1,Prudul26A000306T1,Prudul26A000346T1,Prudul26A000363T1,Prudul26A000436T1,Prudul26A000455T1,Prudul26A000474T1,Prudul26A000493T1,Prudul26A000519T1,Prudul26A000531T1,Prudul26A000556T1,Pru…
GO:0008150	Biological Process	GO:0051704	multi-organism process	17	Prudul26A002151T1,Prudul26A002157T1,Prudul26A003597T1,Prudul26A004016T1,Prudul26A005585T1,Prudul26A005585T2,Prudul26A005585T3,Prudul26A008645T1,Prudul26A009321T1,Prudul26A009547T2,Prudul26A009749T1,Prudul26A012142T1,Prudul26A012775T1,Prudul26A012775T2,Prudul26A018590T1,Prudul26A018637T1,Prudul26A019128T1
GO:0008150	Biological Process	GO:0044699	single-organism process	673	Prudul26A000031T1,Prudul26A000037T1,Prudul26A000078T1,Prudul26A000098T1,Prudul26A000098T2,Prudul26A000103T1,Prudul26A000122T1,Prudul26A000130T1,Prudul26A000153T1,Prudul26A000161T1,Prudul26A000161T2,Prudul26A000191T1,Prudul26A000191T2,Prudul26A000227T1,Prudul26A000271T1,Prudul26A000346T1,Prudul26A000388T1,Prudul26A000436T1,Prudul26A000455T1,Prudul26A000473T1,Prudul26A000563T1,Prudul26A000571T1,Pru…
GO:0008150	Biological Process	GO:0032502	developmental process	20	Prudul26A000764T1,Prudul26A002052T1,Prudul26A002052T2,Prudul26A003128T1,Prudul26A003573T1,Prudul26A003573T2,Prudul26A003573T3,Prudul26A004671T1,Prudul26A009168T1,Prudul26A009168T2,Prudul26A011047T1,Prudul26A011472T1,Prudul26A012172T2,Prudul26A014463T1,Prudul26A016576T1,Prudul26A016658T1,Prudul26A018101T1,Prudul26A018160T1,Prudul26A018160T2,Prudul26A018160T3
GO:0008150	Biological Process	GO:0032501	multicellular organismal process	21	Prudul26A000764T1,Prudul26A002151T1,Prudul26A003573T1,Prudul26A003573T2,Prudul26A003573T3,Prudul26A004016T1,Prudul26A008645T1,Prudul26A009168T1,Prudul26A009168T2,Prudul26A009321T1,Prudul26A009547T2,Prudul26A011472T1,Prudul26A012142T1,Prudul26A012172T2,Prudul26A012775T1,Prudul26A012775T2,Prudul26A016576T1,Prudul26A016658T1,Prudul26A018590T1,Prudul26A018637T1,Prudul26A019128T1
GO:0008150	Biological Process	GO:0002376	immune system process	2	Prudul26A002157T1,Prudul26A009749T1
GO:0008150	Biological Process	GO:0050789	regulation of biological process	253	Prudul26A000363T1,Prudul26A000388T1,Prudul26A000474T1,Prudul26A000941T1,Prudul26A000967T1,Prudul26A001017T1,Prudul26A001041T1,Prudul26A001137T1,Prudul26A001459T1,Prudul26A001657T1,Prudul26A001812T1,Prudul26A001943T1,Prudul26A001943T2,Prudul26A002019T1,Prudul26A002019T2,Prudul26A002052T1,Prudul26A002178T1,Prudul26A002178T2,Prudul26A002241T1,Prudul26A002473T1,Prudul26A002555T1,Prudul26A002567T1,Pru…
GO:0008150	Biological Process	GO:0000003	reproduction	15	Prudul26A002151T1,Prudul26A004016T1,Prudul26A005062T1,Prudul26A005062T2,Prudul26A008645T1,Prudul26A009321T1,Prudul26A009547T2,Prudul26A011472T1,Prudul26A012142T1,Prudul26A012172T2,Prudul26A012775T1,Prudul26A012775T2,Prudul26A018590T1,Prudul26A018637T1,Prudul26A019128T1
GO:0008150	Biological Process	GO:0022414	reproductive process	15	Prudul26A002151T1,Prudul26A004016T1,Prudul26A005062T1,Prudul26A005062T2,Prudul26A008645T1,Prudul26A009321T1,Prudul26A009547T2,Prudul26A011472T1,Prudul26A012142T1,Prudul26A012172T2,Prudul26A012775T1,Prudul26A012775T2,Prudul26A018590T1,Prudul26A018637T1,Prudul26A019128T1
GO:0008150	Biological Process	GO:0051179	localization	191	Prudul26A000037T1,Prudul26A000161T1,Prudul26A000161T2,Prudul26A000346T1,Prudul26A000462T1,Prudul26A000473T1,Prudul26A000563T1,Prudul26A000657T1,Prudul26A000657T2,Prudul26A000657T3,Prudul26A000765T1,Prudul26A000966T1,Prudul26A001063T1,Prudul26A001251T1,Prudul26A001285T1,Prudul26A001285T2,Prudul26A001327T1,Prudul26A001327T2,Prudul26A001336T1,Prudul26A001573T1,Prudul26A001573T2,Prudul26A001897T1,Pru…
GO:0008150	Biological Process	GO:0023052	signaling	56	Prudul26A000967T1,Prudul26A002019T1,Prudul26A002019T2,Prudul26A002761T5,Prudul26A003144T1,Prudul26A003334T1,Prudul26A003692T1,Prudul26A003720T1,Prudul26A004575T1,Prudul26A005353T1,Prudul26A005672T1,Prudul26A006180T1,Prudul26A006180T2,Prudul26A006376T1,Prudul26A006376T2,Prudul26A006517T1,Prudul26A006602T1,Prudul26A007012T1,Prudul26A007234T1,Prudul26A007302T1,Prudul26A007845T1,Prudul26A007895T1,Pru…
GO:0008150	Biological Process	GO:0065007	biological regulation	256	Prudul26A000363T1,Prudul26A000388T1,Prudul26A000474T1,Prudul26A000941T1,Prudul26A000967T1,Prudul26A001017T1,Prudul26A001041T1,Prudul26A001137T1,Prudul26A001459T1,Prudul26A001657T1,Prudul26A001812T1,Prudul26A001943T1,Prudul26A001943T2,Prudul26A002019T1,Prudul26A002019T2,Prudul26A002052T1,Prudul26A002178T1,Prudul26A002178T2,Prudul26A002241T1,Prudul26A002473T1,Prudul26A002555T1,Prudul26A002567T1,Pru…
GO:0008150	Biological Process	GO:0048511	rhythmic process	2	Prudul26A015379T1,Prudul26A017599T1
GO:0008150	Biological Process	GO:0048518	positive regulation of biological process	11	Prudul26A004883T1,Prudul26A006075T1,Prudul26A006517T1,Prudul26A007042T1,Prudul26A010424T2,Prudul26A010424T3,Prudul26A010451T1,Prudul26A010964T1,Prudul26A018149T1,Prudul26A018360T1,Prudul26A018360T2
GO:0008150	Biological Process	GO:0071840	cellular component organization or biogenesis	91	Prudul26A000098T1,Prudul26A000098T2,Prudul26A000103T1,Prudul26A000306T1,Prudul26A000667T1,Prudul26A001027T1,Prudul26A001271T1,Prudul26A001336T1,Prudul26A001396T1,Prudul26A001744T1,Prudul26A001835T1,Prudul26A002567T1,Prudul26A002567T2,Prudul26A003013T1,Prudul26A003248T1,Prudul26A003462T1,Prudul26A003462T2,Prudul26A003563T2,Prudul26A003939T1,Prudul26A003939T2,Prudul26A004064T1,Prudul26A004171T1,Pru…
GO:0008150	Biological Process	GO:0048519	negative regulation of biological process	9	Prudul26A003462T1,Prudul26A003462T2,Prudul26A003563T2,Prudul26A004079T1,Prudul26A010992T1,Prudul26A010992T2,Prudul26A010992T3,Prudul26A012681T1,Prudul26A017532T2
GO:0008150	Biological Process	GO:0050896	response to stimulus	125	Prudul26A000820T1,Prudul26A000967T1,Prudul26A001002T1,Prudul26A001362T1,Prudul26A002019T1,Prudul26A002019T2,Prudul26A002033T1,Prudul26A002157T1,Prudul26A002761T5,Prudul26A002866T1,Prudul26A003063T1,Prudul26A003144T1,Prudul26A003334T1,Prudul26A003597T1,Prudul26A003598T1,Prudul26A003692T1,Prudul26A003720T1,Prudul26A004036T1,Prudul26A004575T1,Prudul26A004757T1,Prudul26A004892T1,Prudul26A004892T2,Pru…
GO:0008150	Biological Process	GO:0040007	growth	1	Prudul26A008698T1
GO:0003674	Molecular Function	GO:0003824	catalytic activity	1093	Prudul26A000026T1,Prudul26A000026T2,Prudul26A000031T1,Prudul26A000034T1,Prudul26A000041T1,Prudul26A000069T1,Prudul26A000078T1,Prudul26A000109T1,Prudul26A000110T1,Prudul26A000118T1,Prudul26A000118T2,Prudul26A000122T1,Prudul26A000130T1,Prudul26A000149T1,Prudul26A000153T1,Prudul26A000191T1,Prudul26A000191T2,Prudul26A000227T1,Prudul26A000271T1,Prudul26A000306T1,Prudul26A000346T1,Prudul26A000354T1,Pru…
GO:0003674	Molecular Function	GO:0004871	signal transducer activity	13	Prudul26A002019T1,Prudul26A002019T2,Prudul26A004291T1,Prudul26A006376T1,Prudul26A006376T2,Prudul26A007895T1,Prudul26A011238T1,Prudul26A012424T1,Prudul26A014761T1,Prudul26A016067T1,Prudul26A017825T1,Prudul26A017825T2,Prudul26A019310T1
GO:0003674	Molecular Function	GO:0060089	molecular transducer activity	10	Prudul26A002019T1,Prudul26A002019T2,Prudul26A006376T1,Prudul26A006376T2,Prudul26A007895T1,Prudul26A011238T1,Prudul26A014761T1,Prudul26A017825T1,Prudul26A017825T2,Prudul26A019310T1
GO:0003674	Molecular Function	GO:0016209	antioxidant activity	14	Prudul26A002033T1,Prudul26A004240T1,Prudul26A005387T1,Prudul26A005662T1,Prudul26A008016T1,Prudul26A010045T1,Prudul26A010675T1,Prudul26A013159T1,Prudul26A013159T2,Prudul26A013159T3,Prudul26A013159T4,Prudul26A013556T1,Prudul26A018461T1,Prudul26A018961T1
GO:0003674	Molecular Function	GO:0005488	binding	1452	Prudul26A000013T1,Prudul26A000041T1,Prudul26A000078T1,Prudul26A000085T1,Prudul26A000098T1,Prudul26A000098T2,Prudul26A000100T1,Prudul26A000101T1,Prudul26A000103T1,Prudul26A000110T1,Prudul26A000122T1,Prudul26A000175T1,Prudul26A000179T1,Prudul26A000188T1,Prudul26A000191T1,Prudul26A000191T2,Prudul26A000198T1,Prudul26A000245T1,Prudul26A000256T1,Prudul26A000299T1,Prudul26A000305T1,Prudul26A000306T1,Pru…
GO:0003674	Molecular Function	GO:0000988	transcription factor activity, protein binding	9	Prudul26A002567T1,Prudul26A002567T2,Prudul26A003082T2,Prudul26A013613T1,Prudul26A013613T2,Prudul26A014329T1,Prudul26A014329T2,Prudul26A016459T1,Prudul26A017455T1
GO:0003674	Molecular Function	GO:0005198	structural molecule activity	44	Prudul26A000462T1,Prudul26A001332T1,Prudul26A002208T1,Prudul26A002305T1,Prudul26A002431T1,Prudul26A003660T1,Prudul26A003883T1,Prudul26A004859T1,Prudul26A004859T2,Prudul26A006517T1,Prudul26A007216T1,Prudul26A007502T1,Prudul26A007603T1,Prudul26A007603T2,Prudul26A007614T1,Prudul26A007614T2,Prudul26A007614T3,Prudul26A007614T4,Prudul26A008016T1,Prudul26A008279T1,Prudul26A009478T1,Prudul26A010251T1,Pru…
GO:0003674	Molecular Function	GO:0005215	transporter activity	125	Prudul26A000161T1,Prudul26A000161T2,Prudul26A000346T1,Prudul26A000473T1,Prudul26A000563T1,Prudul26A000657T1,Prudul26A000657T2,Prudul26A000657T3,Prudul26A000765T1,Prudul26A000966T1,Prudul26A001063T1,Prudul26A001251T1,Prudul26A001285T1,Prudul26A001285T2,Prudul26A001573T1,Prudul26A001573T2,Prudul26A001897T1,Prudul26A002183T1,Prudul26A002257T1,Prudul26A002298T1,Prudul26A002384T1,Prudul26A002406T1,Pru…
GO:0003674	Molecular Function	GO:0001071	nucleic acid binding transcription factor activity	54	Prudul26A000474T1,Prudul26A000941T1,Prudul26A001657T1,Prudul26A002241T1,Prudul26A002579T1,Prudul26A002650T1,Prudul26A003353T1,Prudul26A003353T2,Prudul26A003353T3,Prudul26A003353T4,Prudul26A003607T1,Prudul26A003741T1,Prudul26A003816T1,Prudul26A004090T1,Prudul26A004090T2,Prudul26A004301T1,Prudul26A004301T2,Prudul26A004353T1,Prudul26A005095T1,Prudul26A005182T1,Prudul26A005386T1,Prudul26A005633T1,Pru…
GO:0003674	Molecular Function	GO:0009055	electron carrier activity	14	Prudul26A003401T1,Prudul26A004943T1,Prudul26A005736T1,Prudul26A005736T2,Prudul26A006358T1,Prudul26A007837T1,Prudul26A009218T1,Prudul26A013188T1,Prudul26A013479T1,Prudul26A014865T1,Prudul26A015388T1,Prudul26A015621T1,Prudul26A015873T1,Prudul26A016795T1
GO:0003674	Molecular Function	GO:0045735	nutrient reservoir activity	2	Prudul26A001120T1,Prudul26A006328T1
GO:0003674	Molecular Function	GO:0098772	molecular function regulator	15	Prudul26A001597T1,Prudul26A001835T1,Prudul26A003248T1,Prudul26A004883T1,Prudul26A006075T1,Prudul26A008355T1,Prudul26A009713T1,Prudul26A009713T2,Prudul26A009713T3,Prudul26A011434T1,Prudul26A014183T1,Prudul26A014780T1,Prudul26A016574T1,Prudul26A018360T1,Prudul26A018360T2
GO:0005575	Cellular Component	GO:0032991	macromolecular complex	171	Prudul26A000346T1,Prudul26A000462T1,Prudul26A000765T1,Prudul26A000999T1,Prudul26A001027T1,Prudul26A001285T1,Prudul26A001285T2,Prudul26A001332T1,Prudul26A001396T1,Prudul26A001570T1,Prudul26A001646T1,Prudul26A001646T2,Prudul26A001803T1,Prudul26A002004T1,Prudul26A002004T2,Prudul26A002208T1,Prudul26A002305T1,Prudul26A002431T1,Prudul26A002845T1,Prudul26A003235T1,Prudul26A003248T1,Prudul26A003484T1,Pru…
GO:0005575	Cellular Component	GO:0016020	membrane	250	Prudul26A000031T1,Prudul26A000037T1,Prudul26A000161T1,Prudul26A000161T2,Prudul26A000346T1,Prudul26A000436T1,Prudul26A000462T1,Prudul26A000473T1,Prudul26A000563T1,Prudul26A000657T1,Prudul26A000657T2,Prudul26A000657T3,Prudul26A000765T1,Prudul26A000806T1,Prudul26A000966T1,Prudul26A001063T1,Prudul26A001080T1,Prudul26A001271T1,Prudul26A001285T1,Prudul26A001285T2,Prudul26A001327T1,Prudul26A001327T2,Pru…
GO:0005575	Cellular Component	GO:0044425	membrane part	146	Prudul26A000037T1,Prudul26A000161T1,Prudul26A000161T2,Prudul26A000346T1,Prudul26A000462T1,Prudul26A000473T1,Prudul26A000657T1,Prudul26A000657T2,Prudul26A000657T3,Prudul26A000765T1,Prudul26A000966T1,Prudul26A001063T1,Prudul26A001080T1,Prudul26A001271T1,Prudul26A001285T1,Prudul26A001285T2,Prudul26A001336T1,Prudul26A001382T1,Prudul26A001646T1,Prudul26A001646T2,Prudul26A001897T1,Prudul26A002004T1,Pru…
GO:0005575	Cellular Component	GO:0031974	membrane-enclosed lumen	33	Prudul26A001803T1,Prudul26A004064T1,Prudul26A004786T1,Prudul26A007529T1,Prudul26A007740T1,Prudul26A008950T1,Prudul26A008950T2,Prudul26A009366T1,Prudul26A009450T1,Prudul26A009450T2,Prudul26A009450T3,Prudul26A009740T1,Prudul26A009740T2,Prudul26A010273T1,Prudul26A010273T2,Prudul26A011419T1,Prudul26A011805T1,Prudul26A011805T2,Prudul26A012543T1,Prudul26A012557T1,Prudul26A014329T1,Prudul26A014329T2,Pru…
GO:0005575	Cellular Component	GO:0044421	extracellular region part	1	Prudul26A009484T1
GO:0005575	Cellular Component	GO:0005623	cell	341	Prudul26A000098T1,Prudul26A000098T2,Prudul26A000103T1,Prudul26A000346T1,Prudul26A000455T1,Prudul26A000462T1,Prudul26A000524T1,Prudul26A000667T1,Prudul26A000790T2,Prudul26A000947T1,Prudul26A000950T1,Prudul26A000999T1,Prudul26A001027T1,Prudul26A001201T1,Prudul26A001201T2,Prudul26A001201T3,Prudul26A001271T1,Prudul26A001314T1,Prudul26A001332T1,Prudul26A001336T1,Prudul26A001396T1,Prudul26A001454T1,Pru…
GO:0005575	Cellular Component	GO:0044464	cell part	341	Prudul26A000098T1,Prudul26A000098T2,Prudul26A000103T1,Prudul26A000346T1,Prudul26A000455T1,Prudul26A000462T1,Prudul26A000524T1,Prudul26A000667T1,Prudul26A000790T2,Prudul26A000947T1,Prudul26A000950T1,Prudul26A000999T1,Prudul26A001027T1,Prudul26A001201T1,Prudul26A001201T2,Prudul26A001201T3,Prudul26A001271T1,Prudul26A001314T1,Prudul26A001332T1,Prudul26A001336T1,Prudul26A001396T1,Prudul26A001454T1,Pru…
GO:0005575	Cellular Component	GO:0005576	extracellular region	11	Prudul26A003031T1,Prudul26A005405T1,Prudul26A005405T2,Prudul26A007043T1,Prudul26A008435T1,Prudul26A009484T1,Prudul26A012594T1,Prudul26A012604T1,Prudul26A012707T1,Prudul26A013135T1,Prudul26A019029T1
GO:0005575	Cellular Component	GO:0099512	supramolecular fiber	2	Prudul26A010936T1,Prudul26A011498T1
GO:0005575	Cellular Component	GO:0043226	organelle	231	Prudul26A000098T1,Prudul26A000098T2,Prudul26A000462T1,Prudul26A000524T1,Prudul26A000667T1,Prudul26A000950T1,Prudul26A001201T1,Prudul26A001201T2,Prudul26A001201T3,Prudul26A001271T1,Prudul26A001332T1,Prudul26A001336T1,Prudul26A001396T1,Prudul26A001454T1,Prudul26A001570T1,Prudul26A001617T1,Prudul26A001646T1,Prudul26A001646T2,Prudul26A001803T1,Prudul26A001923T1,Prudul26A001943T1,Prudul26A001943T2,Pru…
GO:0005575	Cellular Component	GO:0044422	organelle part	109	Prudul26A000462T1,Prudul26A000950T1,Prudul26A001271T1,Prudul26A001336T1,Prudul26A001396T1,Prudul26A001570T1,Prudul26A001617T1,Prudul26A001646T1,Prudul26A001646T2,Prudul26A001803T1,Prudul26A001923T1,Prudul26A002004T1,Prudul26A002004T2,Prudul26A002118T1,Prudul26A002406T1,Prudul26A002874T1,Prudul26A003484T1,Prudul26A003857T1,Prudul26A004036T1,Prudul26A004064T1,Prudul26A004299T1,Prudul26A004391T1,Pru…
