# Supplementary material for: Genome-Wide Analysis of the Almond AP2/ERF Superfamily and Its Functional Prediction during Dormancy in Response to Freezing Stress
Source: Biology (Basel). 2022 Oct 17;11(10):1520. doi: 10.3390/biology11101520 (PMC9598233; doi:10.3390/biology11101520)
Supplement: Supplementary file 1 [file biology-11-01520-s001.zip › Table S16.xlsx]

## Sheet: Sheet1
AP2 and ERF/DREB target gene GO enriched top 20 items with significant GO enrichment
AP2 target genes GO enriched significantly in the top 20 entries
GO term (level 2)	Number of genes	Pvalue	Target genes
regulation of metabolic process	231	8.56061e-06	Prudul26A000112T1;Prudul26A000474T1;Prudul26A000611T1;Prudul26A000738T1;Prudul26A000741T1;Prudul26A000863T1;Prudul26A000867T1;Prudul26A000923T1;Prudul26A000941T1;Prudul26A001017T1;Prudul26A001240T1;Prudul26A001240T2;Prudul26A001293T1;Prudul26A001437T1;Prudul26A001442T1;Prudul26A001459T2;Prudul26A001630T1;Prudul26A001657T1;Prudul26A001743T1;Prudul26A001748T1;Prudul26A001872T1;Prudul26A001872T2;Pru…
regulation of macromolecule metabolic process	228	9.40732e-06	Prudul26A000112T1;Prudul26A000474T1;Prudul26A000611T1;Prudul26A000738T1;Prudul26A000741T1;Prudul26A000863T1;Prudul26A000867T1;Prudul26A000923T1;Prudul26A000941T1;Prudul26A001017T1;Prudul26A001240T1;Prudul26A001240T2;Prudul26A001293T1;Prudul26A001437T1;Prudul26A001442T1;Prudul26A001459T2;Prudul26A001630T1;Prudul26A001657T1;Prudul26A001743T1;Prudul26A001748T1;Prudul26A001872T1;Prudul26A001872T2;Pru…
regulation of gene expression	216	1.50506e-05	Prudul26A000112T1;Prudul26A000474T1;Prudul26A000611T1;Prudul26A000738T1;Prudul26A000741T1;Prudul26A000863T1;Prudul26A000867T1;Prudul26A000923T1;Prudul26A000941T1;Prudul26A001017T1;Prudul26A001240T1;Prudul26A001240T2;Prudul26A001293T1;Prudul26A001437T1;Prudul26A001442T1;Prudul26A001459T2;Prudul26A001630T1;Prudul26A001657T1;Prudul26A001743T1;Prudul26A001748T1;Prudul26A001872T1;Prudul26A001872T2;Pru…
regulation of RNA biosynthetic process	210	1.8084e-05	Prudul26A000112T1;Prudul26A000474T1;Prudul26A000611T1;Prudul26A000738T1;Prudul26A000741T1;Prudul26A000863T1;Prudul26A000867T1;Prudul26A000923T1;Prudul26A000941T1;Prudul26A001017T1;Prudul26A001240T1;Prudul26A001240T2;Prudul26A001293T1;Prudul26A001437T1;Prudul26A001442T1;Prudul26A001459T2;Prudul26A001630T1;Prudul26A001657T1;Prudul26A001743T1;Prudul26A001748T1;Prudul26A001872T1;Prudul26A001872T2;Pru…
regulation of nucleic acid-templated transcription	210	1.8084e-05	Prudul26A000112T1;Prudul26A000474T1;Prudul26A000611T1;Prudul26A000738T1;Prudul26A000741T1;Prudul26A000863T1;Prudul26A000867T1;Prudul26A000923T1;Prudul26A000941T1;Prudul26A001017T1;Prudul26A001240T1;Prudul26A001240T2;Prudul26A001293T1;Prudul26A001437T1;Prudul26A001442T1;Prudul26A001459T2;Prudul26A001630T1;Prudul26A001657T1;Prudul26A001743T1;Prudul26A001748T1;Prudul26A001872T1;Prudul26A001872T2;Pru…
regulation of transcription, DNA-templated	210	1.8084e-05	Prudul26A000112T1;Prudul26A000474T1;Prudul26A000611T1;Prudul26A000738T1;Prudul26A000741T1;Prudul26A000863T1;Prudul26A000867T1;Prudul26A000923T1;Prudul26A000941T1;Prudul26A001017T1;Prudul26A001240T1;Prudul26A001240T2;Prudul26A001293T1;Prudul26A001437T1;Prudul26A001442T1;Prudul26A001459T2;Prudul26A001630T1;Prudul26A001657T1;Prudul26A001743T1;Prudul26A001748T1;Prudul26A001872T1;Prudul26A001872T2;Pru…
regulation of cellular metabolic process	223	1.83427e-05	Prudul26A000112T1;Prudul26A000474T1;Prudul26A000611T1;Prudul26A000738T1;Prudul26A000741T1;Prudul26A000863T1;Prudul26A000867T1;Prudul26A000923T1;Prudul26A000941T1;Prudul26A001017T1;Prudul26A001240T1;Prudul26A001240T2;Prudul26A001293T1;Prudul26A001437T1;Prudul26A001442T1;Prudul26A001459T2;Prudul26A001630T1;Prudul26A001657T1;Prudul26A001743T1;Prudul26A001748T1;Prudul26A001872T1;Prudul26A001872T2;Pru…
regulation of primary metabolic process	223	2.0155e-05	Prudul26A000112T1;Prudul26A000474T1;Prudul26A000611T1;Prudul26A000738T1;Prudul26A000741T1;Prudul26A000863T1;Prudul26A000867T1;Prudul26A000923T1;Prudul26A000941T1;Prudul26A001017T1;Prudul26A001240T1;Prudul26A001240T2;Prudul26A001293T1;Prudul26A001437T1;Prudul26A001442T1;Prudul26A001459T2;Prudul26A001630T1;Prudul26A001657T1;Prudul26A001743T1;Prudul26A001748T1;Prudul26A001872T1;Prudul26A001872T2;Pru…
regulation of RNA metabolic process	210	2.1963e-05	Prudul26A000112T1;Prudul26A000474T1;Prudul26A000611T1;Prudul26A000738T1;Prudul26A000741T1;Prudul26A000863T1;Prudul26A000867T1;Prudul26A000923T1;Prudul26A000941T1;Prudul26A001017T1;Prudul26A001240T1;Prudul26A001240T2;Prudul26A001293T1;Prudul26A001437T1;Prudul26A001442T1;Prudul26A001459T2;Prudul26A001630T1;Prudul26A001657T1;Prudul26A001743T1;Prudul26A001748T1;Prudul26A001872T1;Prudul26A001872T2;Pru…
regulation of biological process	329	2.66069e-05	Prudul26A000112T1;Prudul26A000388T1;Prudul26A000474T1;Prudul26A000533T1;Prudul26A000579T1;Prudul26A000611T1;Prudul26A000738T1;Prudul26A000741T1;Prudul26A000742T1;Prudul26A000863T1;Prudul26A000867T1;Prudul26A000893T1;Prudul26A000923T1;Prudul26A000941T1;Prudul26A000967T1;Prudul26A001017T1;Prudul26A001240T1;Prudul26A001240T2;Prudul26A001293T1;Prudul26A001437T1;Prudul26A001442T1;Prudul26A001459T2;Pru…
biological regulation	336	3.33727e-05	Prudul26A000112T1;Prudul26A000388T1;Prudul26A000474T1;Prudul26A000533T1;Prudul26A000579T1;Prudul26A000611T1;Prudul26A000738T1;Prudul26A000741T1;Prudul26A000742T1;Prudul26A000863T1;Prudul26A000867T1;Prudul26A000893T1;Prudul26A000923T1;Prudul26A000941T1;Prudul26A000967T1;Prudul26A001017T1;Prudul26A001240T1;Prudul26A001240T2;Prudul26A001293T1;Prudul26A001437T1;Prudul26A001442T1;Prudul26A001459T2;Pru…
regulation of cellular biosynthetic process	211	3.53535e-05	Prudul26A000112T1;Prudul26A000474T1;Prudul26A000611T1;Prudul26A000738T1;Prudul26A000741T1;Prudul26A000863T1;Prudul26A000867T1;Prudul26A000923T1;Prudul26A000941T1;Prudul26A001017T1;Prudul26A001240T1;Prudul26A001240T2;Prudul26A001293T1;Prudul26A001437T1;Prudul26A001442T1;Prudul26A001459T2;Prudul26A001630T1;Prudul26A001657T1;Prudul26A001743T1;Prudul26A001748T1;Prudul26A001872T1;Prudul26A001872T2;Pru…
regulation of biosynthetic process	211	3.53535e-05	Prudul26A000112T1;Prudul26A000474T1;Prudul26A000611T1;Prudul26A000738T1;Prudul26A000741T1;Prudul26A000863T1;Prudul26A000867T1;Prudul26A000923T1;Prudul26A000941T1;Prudul26A001017T1;Prudul26A001240T1;Prudul26A001240T2;Prudul26A001293T1;Prudul26A001437T1;Prudul26A001442T1;Prudul26A001459T2;Prudul26A001630T1;Prudul26A001657T1;Prudul26A001743T1;Prudul26A001748T1;Prudul26A001872T1;Prudul26A001872T2;Pru…
regulation of cellular process	316	4.09159e-05	Prudul26A000112T1;Prudul26A000388T1;Prudul26A000474T1;Prudul26A000533T1;Prudul26A000579T1;Prudul26A000611T1;Prudul26A000738T1;Prudul26A000741T1;Prudul26A000742T1;Prudul26A000863T1;Prudul26A000867T1;Prudul26A000893T1;Prudul26A000923T1;Prudul26A000941T1;Prudul26A000967T1;Prudul26A001017T1;Prudul26A001240T1;Prudul26A001240T2;Prudul26A001293T1;Prudul26A001437T1;Prudul26A001442T1;Prudul26A001459T2;Pru…
regulation of cellular macromolecule biosynthetic process	210	4.25834e-05	Prudul26A000112T1;Prudul26A000474T1;Prudul26A000611T1;Prudul26A000738T1;Prudul26A000741T1;Prudul26A000863T1;Prudul26A000867T1;Prudul26A000923T1;Prudul26A000941T1;Prudul26A001017T1;Prudul26A001240T1;Prudul26A001240T2;Prudul26A001293T1;Prudul26A001437T1;Prudul26A001442T1;Prudul26A001459T2;Prudul26A001630T1;Prudul26A001657T1;Prudul26A001743T1;Prudul26A001748T1;Prudul26A001872T1;Prudul26A001872T2;Pru…
regulation of nucleobase-containing compound metabolic process	210	4.25834e-05	Prudul26A000112T1;Prudul26A000474T1;Prudul26A000611T1;Prudul26A000738T1;Prudul26A000741T1;Prudul26A000863T1;Prudul26A000867T1;Prudul26A000923T1;Prudul26A000941T1;Prudul26A001017T1;Prudul26A001240T1;Prudul26A001240T2;Prudul26A001293T1;Prudul26A001437T1;Prudul26A001442T1;Prudul26A001459T2;Prudul26A001630T1;Prudul26A001657T1;Prudul26A001743T1;Prudul26A001748T1;Prudul26A001872T1;Prudul26A001872T2;Pru…
regulation of macromolecule biosynthetic process	210	4.25834e-05	Prudul26A000112T1;Prudul26A000474T1;Prudul26A000611T1;Prudul26A000738T1;Prudul26A000741T1;Prudul26A000863T1;Prudul26A000867T1;Prudul26A000923T1;Prudul26A000941T1;Prudul26A001017T1;Prudul26A001240T1;Prudul26A001240T2;Prudul26A001293T1;Prudul26A001437T1;Prudul26A001442T1;Prudul26A001459T2;Prudul26A001630T1;Prudul26A001657T1;Prudul26A001743T1;Prudul26A001748T1;Prudul26A001872T1;Prudul26A001872T2;Pru…
regulation of nitrogen compound metabolic process	210	8.03176e-05	Prudul26A000112T1;Prudul26A000474T1;Prudul26A000611T1;Prudul26A000738T1;Prudul26A000741T1;Prudul26A000863T1;Prudul26A000867T1;Prudul26A000923T1;Prudul26A000941T1;Prudul26A001017T1;Prudul26A001240T1;Prudul26A001240T2;Prudul26A001293T1;Prudul26A001437T1;Prudul26A001442T1;Prudul26A001459T2;Prudul26A001630T1;Prudul26A001657T1;Prudul26A001743T1;Prudul26A001748T1;Prudul26A001872T1;Prudul26A001872T2;Pru…
microtubule-based process	40	0.00012688	Prudul26A000153T1;Prudul26A001414T1;Prudul26A002364T1;Prudul26A002561T1;Prudul26A002561T2;Prudul26A002819T1;Prudul26A002928T1;Prudul26A002928T2;Prudul26A002928T3;Prudul26A002928T4;Prudul26A003491T1;Prudul26A003491T2;Prudul26A003522T1;Prudul26A005283T1;Prudul26A005747T1;Prudul26A005808T1;Prudul26A005808T2;Prudul26A006050T1;Prudul26A007512T1;Prudul26A007512T2;Prudul26A007512T3;Prudul26A007512T4;Pru…
gamma-tubulin complex	6	0.000140666	Prudul26A002561T1;Prudul26A002561T2;Prudul26A003491T1;Prudul26A003491T2;Prudul26A017669T1;Prudul26A017669T2
ERF/DREB target genes GO enriched significantly in the top 20 entries
GO term (level 2)	Number of genes	Pvalue	Genes
ncRNA metabolic process	51	7.25194e-05	Prudul26A001027T1;Prudul26A001652T1;Prudul26A001652T2;Prudul26A002382T1;Prudul26A002501T1;Prudul26A003023T1;Prudul26A003331T1;Prudul26A003724T1;Prudul26A006103T1;Prudul26A006906T1;Prudul26A006906T2;Prudul26A007529T1;Prudul26A007668T1;Prudul26A008062T1;Prudul26A008062T2;Prudul26A008180T1;Prudul26A009366T1;Prudul26A009413T1;Prudul26A009413T2;Prudul26A009413T3;Prudul26A009413T4;Prudul26A009543T1;Pru…
tRNA metabolic process	39	0.000371226	Prudul26A001652T1;Prudul26A001652T2;Prudul26A002382T1;Prudul26A002501T1;Prudul26A003023T1;Prudul26A003331T1;Prudul26A003724T1;Prudul26A006906T1;Prudul26A006906T2;Prudul26A007668T1;Prudul26A008062T1;Prudul26A008062T2;Prudul26A008180T1;Prudul26A009413T1;Prudul26A009413T2;Prudul26A009413T3;Prudul26A009413T4;Prudul26A009543T1;Prudul26A009543T2;Prudul26A009596T1;Prudul26A010151T1;Prudul26A010505T1;Pru…
tRNA (uracil) methyltransferase activity	5	0.000424764	Prudul26A018617T1;Prudul26A018617T2;Prudul26A018617T3;Prudul26A018617T4;Prudul26A018617T5
Fanconi anaemia nuclear complex	5	0.00135677	Prudul26A016717T1;Prudul26A017917T1;Prudul26A017917T2;Prudul26A017917T3;Prudul26A017917T4
heterocycle metabolic process	396	0.00192768	Prudul26A000122T1;Prudul26A000130T1;Prudul26A000306T1;Prudul26A000346T1;Prudul26A000363T1;Prudul26A000474T1;Prudul26A000493T1;Prudul26A000571T1;Prudul26A000750T1;Prudul26A000750T2;Prudul26A000750T3;Prudul26A000820T1;Prudul26A000941T1;Prudul26A000950T1;Prudul26A001002T1;Prudul26A001017T1;Prudul26A001027T1;Prudul26A001041T1;Prudul26A001052T1;Prudul26A001137T1;Prudul26A001201T1;Prudul26A001201T2;Pru…
NADP biosynthetic process	4	0.00193977	Prudul26A010140T1;Prudul26A010140T2;Prudul26A010499T1;Prudul26A010499T2
arginyl-tRNA aminoacylation	4	0.00193977	Prudul26A009413T1;Prudul26A009413T2;Prudul26A009413T3;Prudul26A009413T4
hydrogen ion transmembrane transport	15	0.0020069	Prudul26A000346T1;Prudul26A000765T1;Prudul26A001285T1;Prudul26A001285T2;Prudul26A001573T1;Prudul26A001573T2;Prudul26A003235T1;Prudul26A006305T1;Prudul26A006305T2;Prudul26A007725T1;Prudul26A011120T1;Prudul26A012649T1;Prudul26A012649T2;Prudul26A013403T1;Prudul26A014992T1
arginine-tRNA ligase activity	4	0.00200831	Prudul26A009413T1;Prudul26A009413T2;Prudul26A009413T3;Prudul26A009413T4
NADP metabolic process	5	0.00201339	Prudul26A005893T1;Prudul26A010140T1;Prudul26A010140T2;Prudul26A010499T1;Prudul26A010499T2
organic cyclic compound metabolic process	403	0.00230949	Prudul26A000122T1;Prudul26A000130T1;Prudul26A000306T1;Prudul26A000346T1;Prudul26A000363T1;Prudul26A000474T1;Prudul26A000493T1;Prudul26A000571T1;Prudul26A000750T1;Prudul26A000750T2;Prudul26A000750T3;Prudul26A000820T1;Prudul26A000941T1;Prudul26A000950T1;Prudul26A001002T1;Prudul26A001017T1;Prudul26A001027T1;Prudul26A001041T1;Prudul26A001052T1;Prudul26A001137T1;Prudul26A001201T1;Prudul26A001201T2;Pru…
nucleic acid binding	448	0.00232783	Prudul26A000101T1;Prudul26A000103T1;Prudul26A000175T1;Prudul26A000179T1;Prudul26A000188T1;Prudul26A000306T1;Prudul26A000354T1;Prudul26A000363T1;Prudul26A000474T1;Prudul26A000493T1;Prudul26A000763T1;Prudul26A000857T1;Prudul26A000889T1;Prudul26A000941T1;Prudul26A000947T1;Prudul26A000950T1;Prudul26A001002T1;Prudul26A001017T1;Prudul26A001018T1;Prudul26A001020T1;Prudul26A001041T1;Prudul26A001137T1;Pru…
cellular aromatic compound metabolic process	396	0.0025464	Prudul26A000122T1;Prudul26A000130T1;Prudul26A000306T1;Prudul26A000346T1;Prudul26A000363T1;Prudul26A000474T1;Prudul26A000493T1;Prudul26A000571T1;Prudul26A000750T1;Prudul26A000750T2;Prudul26A000750T3;Prudul26A000820T1;Prudul26A000941T1;Prudul26A000950T1;Prudul26A001002T1;Prudul26A001017T1;Prudul26A001027T1;Prudul26A001041T1;Prudul26A001052T1;Prudul26A001137T1;Prudul26A001201T1;Prudul26A001201T2;Pru…
alpha-amino acid catabolic process	7	0.00263231	Prudul26A000999T1;Prudul26A006568T2;Prudul26A006582T1;Prudul26A008117T1;Prudul26A011860T1;Prudul26A011860T2;Prudul26A019131T1
proton transport	15	0.00284034	Prudul26A000346T1;Prudul26A000765T1;Prudul26A001285T1;Prudul26A001285T2;Prudul26A001573T1;Prudul26A001573T2;Prudul26A003235T1;Prudul26A006305T1;Prudul26A006305T2;Prudul26A007725T1;Prudul26A011120T1;Prudul26A012649T1;Prudul26A012649T2;Prudul26A013403T1;Prudul26A014992T1
hydrogen transport	15	0.00284034	Prudul26A000346T1;Prudul26A000765T1;Prudul26A001285T1;Prudul26A001285T2;Prudul26A001573T1;Prudul26A001573T2;Prudul26A003235T1;Prudul26A006305T1;Prudul26A006305T2;Prudul26A007725T1;Prudul26A011120T1;Prudul26A012649T1;Prudul26A012649T2;Prudul26A013403T1;Prudul26A014992T1
tRNA aminoacylation	22	0.00292312	Prudul26A001652T1;Prudul26A001652T2;Prudul26A002382T1;Prudul26A002501T1;Prudul26A003023T1;Prudul26A003331T1;Prudul26A007668T1;Prudul26A009413T1;Prudul26A009413T2;Prudul26A009413T3;Prudul26A009413T4;Prudul26A009543T1;Prudul26A009543T2;Prudul26A009596T1;Prudul26A010151T1;Prudul26A011681T1;Prudul26A013868T1;Prudul26A016856T1;Prudul26A017998T1;Prudul26A018747T1;Prudul26A018747T2;Prudul26A018815T1
amino acid activation	22	0.00292312	Prudul26A001652T1;Prudul26A001652T2;Prudul26A002382T1;Prudul26A002501T1;Prudul26A003023T1;Prudul26A003331T1;Prudul26A007668T1;Prudul26A009413T1;Prudul26A009413T2;Prudul26A009413T3;Prudul26A009413T4;Prudul26A009543T1;Prudul26A009543T2;Prudul26A009596T1;Prudul26A010151T1;Prudul26A011681T1;Prudul26A013868T1;Prudul26A016856T1;Prudul26A017998T1;Prudul26A018747T1;Prudul26A018747T2;Prudul26A018815T1
tRNA aminoacylation for protein translation	22	0.00292312	Prudul26A001652T1;Prudul26A001652T2;Prudul26A002382T1;Prudul26A002501T1;Prudul26A003023T1;Prudul26A003331T1;Prudul26A007668T1;Prudul26A009413T1;Prudul26A009413T2;Prudul26A009413T3;Prudul26A009413T4;Prudul26A009543T1;Prudul26A009543T2;Prudul26A009596T1;Prudul26A010151T1;Prudul26A011681T1;Prudul26A013868T1;Prudul26A016856T1;Prudul26A017998T1;Prudul26A018747T1;Prudul26A018747T2;Prudul26A018815T1
mitotic cell cycle process	14	0.00309441	Prudul26A001396T1;Prudul26A003462T1;Prudul26A003462T2;Prudul26A003563T2;Prudul26A004384T1;Prudul26A004499T1;Prudul26A008538T1;Prudul26A010992T1;Prudul26A010992T2;Prudul26A010992T3;Prudul26A013140T1;Prudul26A013175T1;Prudul26A017270T1;Prudul26A017270T2

## Sheet: Sheet2
GO term (level 2)	Number of genes	Pvalue	Genes
ncRNA metabolic process	51	7.25194e-05	Prudul26A001027T1;Prudul26A001652T1;Prudul26A001652T2;Prudul26A002382T1;Prudul26A002501T1;Prudul26A003023T1;Prudul26A003331T1;Prudul26A003724T1;Prudul26A006103T1;Prudul26A006906T1;Prudul26A006906T2;Prudul26A007529T1;Prudul26A007668T1;Prudul26A008062T1;Prudul26A008062T2;Prudul26A008180T1;Prudul26A009366T1;Prudul26A009413T1;Prudul26A009413T2;Prudul26A009413T3;Prudul26A009413T4;Prudul26A009543T1;Pru…
tRNA metabolic process	39	0.000371226	Prudul26A001652T1;Prudul26A001652T2;Prudul26A002382T1;Prudul26A002501T1;Prudul26A003023T1;Prudul26A003331T1;Prudul26A003724T1;Prudul26A006906T1;Prudul26A006906T2;Prudul26A007668T1;Prudul26A008062T1;Prudul26A008062T2;Prudul26A008180T1;Prudul26A009413T1;Prudul26A009413T2;Prudul26A009413T3;Prudul26A009413T4;Prudul26A009543T1;Prudul26A009543T2;Prudul26A009596T1;Prudul26A010151T1;Prudul26A010505T1;Pru…
tRNA (uracil) methyltransferase activity	5	0.000424764	Prudul26A018617T1;Prudul26A018617T2;Prudul26A018617T3;Prudul26A018617T4;Prudul26A018617T5
Fanconi anaemia nuclear complex	5	0.00135677	Prudul26A016717T1;Prudul26A017917T1;Prudul26A017917T2;Prudul26A017917T3;Prudul26A017917T4
heterocycle metabolic process	396	0.00192768	Prudul26A000122T1;Prudul26A000130T1;Prudul26A000306T1;Prudul26A000346T1;Prudul26A000363T1;Prudul26A000474T1;Prudul26A000493T1;Prudul26A000571T1;Prudul26A000750T1;Prudul26A000750T2;Prudul26A000750T3;Prudul26A000820T1;Prudul26A000941T1;Prudul26A000950T1;Prudul26A001002T1;Prudul26A001017T1;Prudul26A001027T1;Prudul26A001041T1;Prudul26A001052T1;Prudul26A001137T1;Prudul26A001201T1;Prudul26A001201T2;Pru…
NADP biosynthetic process	4	0.00193977	Prudul26A010140T1;Prudul26A010140T2;Prudul26A010499T1;Prudul26A010499T2
arginyl-tRNA aminoacylation	4	0.00193977	Prudul26A009413T1;Prudul26A009413T2;Prudul26A009413T3;Prudul26A009413T4
hydrogen ion transmembrane transport	15	0.0020069	Prudul26A000346T1;Prudul26A000765T1;Prudul26A001285T1;Prudul26A001285T2;Prudul26A001573T1;Prudul26A001573T2;Prudul26A003235T1;Prudul26A006305T1;Prudul26A006305T2;Prudul26A007725T1;Prudul26A011120T1;Prudul26A012649T1;Prudul26A012649T2;Prudul26A013403T1;Prudul26A014992T1
arginine-tRNA ligase activity	4	0.00200831	Prudul26A009413T1;Prudul26A009413T2;Prudul26A009413T3;Prudul26A009413T4
NADP metabolic process	5	0.00201339	Prudul26A005893T1;Prudul26A010140T1;Prudul26A010140T2;Prudul26A010499T1;Prudul26A010499T2
organic cyclic compound metabolic process	403	0.00230949	Prudul26A000122T1;Prudul26A000130T1;Prudul26A000306T1;Prudul26A000346T1;Prudul26A000363T1;Prudul26A000474T1;Prudul26A000493T1;Prudul26A000571T1;Prudul26A000750T1;Prudul26A000750T2;Prudul26A000750T3;Prudul26A000820T1;Prudul26A000941T1;Prudul26A000950T1;Prudul26A001002T1;Prudul26A001017T1;Prudul26A001027T1;Prudul26A001041T1;Prudul26A001052T1;Prudul26A001137T1;Prudul26A001201T1;Prudul26A001201T2;Pru…
nucleic acid binding	448	0.00232783	Prudul26A000101T1;Prudul26A000103T1;Prudul26A000175T1;Prudul26A000179T1;Prudul26A000188T1;Prudul26A000306T1;Prudul26A000354T1;Prudul26A000363T1;Prudul26A000474T1;Prudul26A000493T1;Prudul26A000763T1;Prudul26A000857T1;Prudul26A000889T1;Prudul26A000941T1;Prudul26A000947T1;Prudul26A000950T1;Prudul26A001002T1;Prudul26A001017T1;Prudul26A001018T1;Prudul26A001020T1;Prudul26A001041T1;Prudul26A001137T1;Pru…
cellular aromatic compound metabolic process	396	0.0025464	Prudul26A000122T1;Prudul26A000130T1;Prudul26A000306T1;Prudul26A000346T1;Prudul26A000363T1;Prudul26A000474T1;Prudul26A000493T1;Prudul26A000571T1;Prudul26A000750T1;Prudul26A000750T2;Prudul26A000750T3;Prudul26A000820T1;Prudul26A000941T1;Prudul26A000950T1;Prudul26A001002T1;Prudul26A001017T1;Prudul26A001027T1;Prudul26A001041T1;Prudul26A001052T1;Prudul26A001137T1;Prudul26A001201T1;Prudul26A001201T2;Pru…
alpha-amino acid catabolic process	7	0.00263231	Prudul26A000999T1;Prudul26A006568T2;Prudul26A006582T1;Prudul26A008117T1;Prudul26A011860T1;Prudul26A011860T2;Prudul26A019131T1
proton transport	15	0.00284034	Prudul26A000346T1;Prudul26A000765T1;Prudul26A001285T1;Prudul26A001285T2;Prudul26A001573T1;Prudul26A001573T2;Prudul26A003235T1;Prudul26A006305T1;Prudul26A006305T2;Prudul26A007725T1;Prudul26A011120T1;Prudul26A012649T1;Prudul26A012649T2;Prudul26A013403T1;Prudul26A014992T1
hydrogen transport	15	0.00284034	Prudul26A000346T1;Prudul26A000765T1;Prudul26A001285T1;Prudul26A001285T2;Prudul26A001573T1;Prudul26A001573T2;Prudul26A003235T1;Prudul26A006305T1;Prudul26A006305T2;Prudul26A007725T1;Prudul26A011120T1;Prudul26A012649T1;Prudul26A012649T2;Prudul26A013403T1;Prudul26A014992T1
tRNA aminoacylation	22	0.00292312	Prudul26A001652T1;Prudul26A001652T2;Prudul26A002382T1;Prudul26A002501T1;Prudul26A003023T1;Prudul26A003331T1;Prudul26A007668T1;Prudul26A009413T1;Prudul26A009413T2;Prudul26A009413T3;Prudul26A009413T4;Prudul26A009543T1;Prudul26A009543T2;Prudul26A009596T1;Prudul26A010151T1;Prudul26A011681T1;Prudul26A013868T1;Prudul26A016856T1;Prudul26A017998T1;Prudul26A018747T1;Prudul26A018747T2;Prudul26A018815T1
amino acid activation	22	0.00292312	Prudul26A001652T1;Prudul26A001652T2;Prudul26A002382T1;Prudul26A002501T1;Prudul26A003023T1;Prudul26A003331T1;Prudul26A007668T1;Prudul26A009413T1;Prudul26A009413T2;Prudul26A009413T3;Prudul26A009413T4;Prudul26A009543T1;Prudul26A009543T2;Prudul26A009596T1;Prudul26A010151T1;Prudul26A011681T1;Prudul26A013868T1;Prudul26A016856T1;Prudul26A017998T1;Prudul26A018747T1;Prudul26A018747T2;Prudul26A018815T1
tRNA aminoacylation for protein translation	22	0.00292312	Prudul26A001652T1;Prudul26A001652T2;Prudul26A002382T1;Prudul26A002501T1;Prudul26A003023T1;Prudul26A003331T1;Prudul26A007668T1;Prudul26A009413T1;Prudul26A009413T2;Prudul26A009413T3;Prudul26A009413T4;Prudul26A009543T1;Prudul26A009543T2;Prudul26A009596T1;Prudul26A010151T1;Prudul26A011681T1;Prudul26A013868T1;Prudul26A016856T1;Prudul26A017998T1;Prudul26A018747T1;Prudul26A018747T2;Prudul26A018815T1
mitotic cell cycle process	14	0.00309441	Prudul26A001396T1;Prudul26A003462T1;Prudul26A003462T2;Prudul26A003563T2;Prudul26A004384T1;Prudul26A004499T1;Prudul26A008538T1;Prudul26A010992T1;Prudul26A010992T2;Prudul26A010992T3;Prudul26A013140T1;Prudul26A013175T1;Prudul26A017270T1;Prudul26A017270T2
