# Supplementary material for: Genome-Wide Analysis of the Almond AP2/ERF Superfamily and Its Functional Prediction during Dormancy in Response to Freezing Stress
Source: Biology (Basel). 2022 Oct 17;11(10):1520. doi: 10.3390/biology11101520 (PMC9598233; doi:10.3390/biology11101520)
Supplement: Supplementary file 1 [file biology-11-01520-s001.zip › Table S17.xlsx]

## Sheet: Sheet1
Target genes KEGG pathway enrichment results
AP2 target genes KEGG pathway enrichment results				ERF/DREB target genes KEGG pathway enrichment results
Path name	Number of genes	Class	ID	Path name	Number of genes	Class	ID
Metabolic pathways	615	Metabolism	ko01100	Metabolic pathways	589	Metabolism	ko01100
Biosynthesis of secondary metabolites	347	Metabolism	ko01110	Biosynthesis of secondary metabolites	316	Metabolism	ko01110
Microbial metabolism in diverse environments	85	Metabolism	ko01120	Microbial metabolism in diverse environments	87	Metabolism	ko01120
Carbon metabolism	80	Metabolism	ko01200	Ribosome	69	Genetic Information Processing	ko03010
Ribosome	78	Genetic Information Processing	ko03010	Spliceosome	65	Genetic Information Processing	ko03040
Biosynthesis of amino acids	75	Metabolism	ko01230	Phenylpropanoid biosynthesis	60	Metabolism	ko00940
Spliceosome	59	Genetic Information Processing	ko03040	Carbon metabolism	57	Metabolism	ko01200
Starch and sucrose metabolism	52	Metabolism	ko00500	Starch and sucrose metabolism	52	Metabolism	ko00500
Endocytosis	49	Cellular Processes	ko04144	Biosynthesis of amino acids	49	Metabolism	ko01230
Phenylpropanoid biosynthesis	47	Metabolism	ko00940	MAPK signaling pathway - plant	46	Environmental Information Processing	ko04016
RNA transport	45	Genetic Information Processing	ko03013	Purine metabolism	41	Metabolism	ko00230
Salmonella infection	45	Human Diseases	ko05132	Protein processing in endoplasmic reticulum	41	Genetic Information Processing	ko04141
Autophagy - animal	44	Cellular Processes	ko04140	Human immunodeficiency virus 1 infection	40	Human Diseases	ko05170
Longevity regulating pathway - worm	44	Organismal Systems	ko04212	Ubiquitin mediated proteolysis	38	Genetic Information Processing	ko04120
Plant-pathogen interaction	43	Organismal Systems	ko04626	Pentose and glucuronate interconversions	37	Metabolism	ko00040
Alzheimer disease	39	Human Diseases	ko05010	Plant hormone signal transduction	36	Environmental Information Processing	ko04075
mRNA surveillance pathway	38	Genetic Information Processing	ko03015	Cell cycle	36	Cellular Processes	ko04110
Glycolysis / Gluconeogenesis	38	Metabolism	ko00010	Tuberculosis	35	Human Diseases	ko05152
Protein processing in endoplasmic reticulum	37	Genetic Information Processing	ko04141	Salmonella infection	34	Human Diseases	ko05132
Amino sugar and nucleotide sugar metabolism	37	Metabolism	ko00520	Endocytosis	33	Cellular Processes	ko04144
Tuberculosis	37	Human Diseases	ko05152	Pathogenic Escherichia coli infection	33	Human Diseases	ko05130
Human immunodeficiency virus 1 infection	37	Human Diseases	ko05170	RNA degradation	32	Genetic Information Processing	ko03018
Pathways in cancer	37	Human Diseases	ko05200	Plant-pathogen interaction	31	Organismal Systems	ko04626
Ubiquitin mediated proteolysis	36	Genetic Information Processing	ko04120	Shigellosis	31	Human Diseases	ko05131
MAPK signaling pathway - plant	35	Environmental Information Processing	ko04016	Alzheimer disease	30	Human Diseases	ko05010
Autophagy - yeast	34	Cellular Processes	ko04138	Epstein-Barr virus infection	30	Human Diseases	ko05169
Glycerophospholipid metabolism	34	Metabolism	ko00564	Glycolysis / Gluconeogenesis	29	Metabolism	ko00010
Pathogenic Escherichia coli infection	33	Human Diseases	ko05130	RNA transport	29	Genetic Information Processing	ko03013
Pentose and glucuronate interconversions	33	Metabolism	ko00040	MAPK signaling pathway	29	Environmental Information Processing	ko04010
Shigellosis	32	Human Diseases	ko05131	Axon regeneration	29	Organismal Systems	ko04361
Hepatocellular carcinoma	30	Human Diseases	ko05225	Herpes simplex infection	29	Human Diseases	ko05168
Huntington disease	29	Human Diseases	ko05016	Cell cycle - yeast	28	Cellular Processes	ko04111
HTLV-I infection	29	Human Diseases	ko05166	Glucagon signaling pathway	28	Organismal Systems	ko04922
Purine metabolism	29	Metabolism	ko00230	Pathways in cancer	28	Human Diseases	ko05200
Cysteine and methionine metabolism	29	Metabolism	ko00270	Aminoacyl-tRNA biosynthesis	27	Genetic Information Processing	ko00970
Wnt signaling pathway	28	Environmental Information Processing	ko04310	Oocyte meiosis	27	Cellular Processes	ko04114
RNA degradation	28	Genetic Information Processing	ko03018	mRNA surveillance pathway	26	Genetic Information Processing	ko03015
Influenza A	28	Human Diseases	ko05164	Thermogenesis	26	Organismal Systems	ko04714
Alanine, aspartate and glutamate metabolism	28	Metabolism	ko00250	HTLV-I infection	26	Human Diseases	ko05166
Thermogenesis	28	Organismal Systems	ko04714	Amino sugar and nucleotide sugar metabolism	25	Metabolism	ko00520
Oocyte meiosis	27	Cellular Processes	ko04114	Glycerophospholipid metabolism	25	Metabolism	ko00564
Autophagy - other eukaryotes	27	Cellular Processes	ko04136	Pyruvate metabolism	25	Metabolism	ko00620
Epstein-Barr virus infection	26	Human Diseases	ko05169	Cellular senescence	25	Cellular Processes	ko04218
NOD-like receptor signaling pathway	26	Organismal Systems	ko04621	Huntington disease	25	Human Diseases	ko05016
Cyanoamino acid metabolism	25	Metabolism	ko00460	Viral carcinogenesis	25	Human Diseases	ko05203
Glutathione metabolism	25	Metabolism	ko00480	Meiosis - yeast	24	Cellular Processes	ko04113
MAPK signaling pathway	24	Environmental Information Processing	ko04010	Neurotrophin signaling pathway	24	Organismal Systems	ko04722
Plant hormone signal transduction	24	Environmental Information Processing	ko04075	Autophagy - yeast	23	Cellular Processes	ko04138
PI3K-Akt signaling pathway	24	Environmental Information Processing	ko04151	Autophagy - animal	23	Cellular Processes	ko04140
Glycerolipid metabolism	24	Metabolism	ko00561	NOD-like receptor signaling pathway	23	Organismal Systems	ko04621
Two-component system	23	Environmental Information Processing	ko02020	Influenza A	23	Human Diseases	ko05164
Aminoacyl-tRNA biosynthesis	23	Genetic Information Processing	ko00970	Pyrimidine metabolism	22	Metabolism	ko00240
Fluid shear stress and atherosclerosis	23	Human Diseases	ko05418	Glutathione metabolism	21	Metabolism	ko00480
Drug metabolism - other enzymes	23	Metabolism	ko00983	Necroptosis	21	Cellular Processes	ko04217
Glucagon signaling pathway	23	Organismal Systems	ko04922	Pertussis	21	Human Diseases	ko05133
Cell cycle	22	Cellular Processes	ko04110	Toxoplasmosis	21	Human Diseases	ko05145
AMPK signaling pathway	22	Environmental Information Processing	ko04152	Measles	21	Human Diseases	ko05162
Kaposi sarcoma-associated herpesvirus infection	22	Human Diseases	ko05167	Ubiquinone and other terpenoid-quinone biosynthesis	20	Metabolism	ko00130
2-Oxocarboxylic acid metabolism	22	Metabolism	ko01210	Cysteine and methionine metabolism	20	Metabolism	ko00270
Cell cycle - yeast	21	Cellular Processes	ko04111	Lysine degradation	20	Metabolism	ko00310
Peroxisome	21	Cellular Processes	ko04146	Porphyrin and chlorophyll metabolism	20	Metabolism	ko00860
Cellular senescence	21	Cellular Processes	ko04218	Protein export	20	Genetic Information Processing	ko03060
Fanconi anemia pathway	21	Genetic Information Processing	ko03460	Longevity regulating pathway - worm	20	Organismal Systems	ko04212
Pyruvate metabolism	21	Metabolism	ko00620	Toll and Imd signaling pathway	20	Organismal Systems	ko04624
Glyoxylate and dicarboxylate metabolism	21	Metabolism	ko00630	Yersinia infection	20	Human Diseases	ko05135
Phagosome	20	Cellular Processes	ko04145	Kaposi sarcoma-associated herpesvirus infection	20	Human Diseases	ko05167
Tight junction	20	Cellular Processes	ko04530	MicroRNAs in cancer	20	Human Diseases	ko05206
Platinum drug resistance	20	Human Diseases	ko01524	Fluid shear stress and atherosclerosis	20	Human Diseases	ko05418
Pyrimidine metabolism	20	Metabolism	ko00240	Inositol phosphate metabolism	19	Metabolism	ko00562
Phenylalanine, tyrosine and tryptophan biosynthesis	20	Metabolism	ko00400	Drug metabolism - other enzymes	19	Metabolism	ko00983
Carbon fixation in photosynthetic organisms	20	Metabolism	ko00710	FoxO signaling pathway	19	Environmental Information Processing	ko04068
MAPK signaling pathway - fly	19	Environmental Information Processing	ko04013	Phosphatidylinositol signaling system	19	Environmental Information Processing	ko04070
Ribosome biogenesis in eukaryotes	19	Genetic Information Processing	ko03008	Wnt signaling pathway	19	Environmental Information Processing	ko04310
Protein export	19	Genetic Information Processing	ko03060	Alcoholism	19	Human Diseases	ko05034
Herpes simplex infection	19	Human Diseases	ko05168	Hepatitis B	19	Human Diseases	ko05161
Galactose metabolism	19	Metabolism	ko00052	Quorum sensing	18	Cellular Processes	ko02024
Arginine and proline metabolism	19	Metabolism	ko00330	Insulin signaling pathway	18	Organismal Systems	ko04910
Flavonoid biosynthesis	19	Metabolism	ko00941	Terpenoid backbone biosynthesis	17	Metabolism	ko00900
Fatty acid metabolism	19	Metabolism	ko01212	Two-component system	17	Environmental Information Processing	ko02020
HIF-1 signaling pathway	18	Environmental Information Processing	ko04066	Nucleotide excision repair	17	Genetic Information Processing	ko03420
Measles	18	Human Diseases	ko05162	cGMP - PKG signaling pathway	17	Environmental Information Processing	ko04022
Human papillomavirus infection	18	Human Diseases	ko05165	Apelin signaling pathway	17	Environmental Information Processing	ko04371
MicroRNAs in cancer	18	Human Diseases	ko05206	Toll-like receptor signaling pathway	17	Organismal Systems	ko04620
Valine, leucine and isoleucine degradation	18	Metabolism	ko00280	Hepatocellular carcinoma	17	Human Diseases	ko05225
Inositol phosphate metabolism	18	Metabolism	ko00562	Central carbon metabolism in cancer	17	Human Diseases	ko05230
Drug metabolism - cytochrome P450	18	Metabolism	ko00982	Oxidative phosphorylation	16	Metabolism	ko00190
Pancreatic secretion	18	Organismal Systems	ko04972	Flavonoid biosynthesis	16	Metabolism	ko00941
SNARE interactions in vesicular transport	17	Genetic Information Processing	ko04130	Peroxisome	16	Cellular Processes	ko04146
Hepatitis B	17	Human Diseases	ko05161	PI3K-Akt signaling pathway	16	Environmental Information Processing	ko04151
Viral carcinogenesis	17	Human Diseases	ko05203	Amphetamine addiction	16	Human Diseases	ko05031
Fructose and mannose metabolism	17	Metabolism	ko00051	Fatty acid degradation	15	Metabolism	ko00071
Tyrosine metabolism	17	Metabolism	ko00350	Cyanoamino acid metabolism	15	Metabolism	ko00460
beta-Alanine metabolism	17	Metabolism	ko00410	DNA replication	15	Genetic Information Processing	ko03030
Propanoate metabolism	17	Metabolism	ko00640	NF-kappa B signaling pathway	15	Environmental Information Processing	ko04064
Metabolism of xenobiotics by cytochrome P450	17	Metabolism	ko00980	mTOR signaling pathway	15	Environmental Information Processing	ko04150
Neurotrophin signaling pathway	17	Organismal Systems	ko04722	Oxytocin signaling pathway	15	Organismal Systems	ko04921
Quorum sensing	16	Cellular Processes	ko02024	Leishmaniasis	15	Human Diseases	ko05140
Lysosome	16	Cellular Processes	ko04142	Chagas disease (American trypanosomiasis)	15	Human Diseases	ko05142
Calcium signaling pathway	16	Environmental Information Processing	ko04020	Arginine and proline metabolism	14	Metabolism	ko00330
Sphingolipid signaling pathway	16	Environmental Information Processing	ko04071	Tryptophan metabolism	14	Metabolism	ko00380
mTOR signaling pathway	16	Environmental Information Processing	ko04150	Stilbenoid, diarylheptanoid and gingerol biosynthesis	14	Metabolism	ko00945
Nucleotide excision repair	16	Genetic Information Processing	ko03420	Base excision repair	14	Genetic Information Processing	ko03410
Spinocerebellar ataxia	16	Human Diseases	ko05017	Calcium signaling pathway	14	Environmental Information Processing	ko04020
Chagas disease (American trypanosomiasis)	16	Human Diseases	ko05142	Phospholipase D signaling pathway	14	Environmental Information Processing	ko04072
Toxoplasmosis	16	Human Diseases	ko05145	Lysosome	14	Cellular Processes	ko04142
Chemical carcinogenesis	16	Human Diseases	ko05204	Phagosome	14	Cellular Processes	ko04145
Citrate cycle (TCA cycle)	16	Metabolism	ko00020	Antigen processing and presentation	14	Organismal Systems	ko04612
Arginine biosynthesis	16	Metabolism	ko00220	Human cytomegalovirus infection	14	Human Diseases	ko05163
Isoquinoline alkaloid biosynthesis	16	Metabolism	ko00950	Human papillomavirus infection	14	Human Diseases	ko05165
Insulin signaling pathway	16	Organismal Systems	ko04910	Galactose metabolism	13	Metabolism	ko00052
cGMP - PKG signaling pathway	15	Environmental Information Processing	ko04022	Glycine, serine and threonine metabolism	13	Metabolism	ko00260
Phosphatidylinositol signaling system	15	Environmental Information Processing	ko04070	Valine, leucine and isoleucine degradation	13	Metabolism	ko00280
Homologous recombination	15	Genetic Information Processing	ko03440	beta-Alanine metabolism	13	Metabolism	ko00410
Yersinia infection	15	Human Diseases	ko05135	Glyoxylate and dicarboxylate metabolism	13	Metabolism	ko00630
Phenylalanine metabolism	15	Metabolism	ko00360	Pantothenate and CoA biosynthesis	13	Metabolism	ko00770
Porphyrin and chlorophyll metabolism	15	Metabolism	ko00860	Folate biosynthesis	13	Metabolism	ko00790
Longevity regulating pathway - mammal	15	Organismal Systems	ko04211	Fatty acid metabolism	13	Metabolism	ko01212
Axon regeneration	15	Organismal Systems	ko04361	RNA polymerase	13	Genetic Information Processing	ko03020
Dopaminergic synapse	15	Organismal Systems	ko04728	Basal transcription factors	13	Genetic Information Processing	ko03022
p53 signaling pathway	14	Cellular Processes	ko04115	HIF-1 signaling pathway	13	Environmental Information Processing	ko04066
Mitophagy - animal	14	Cellular Processes	ko04137	Hedgehog signaling pathway	13	Environmental Information Processing	ko04340
Mitophagy - yeast	14	Cellular Processes	ko04139	Hedgehog signaling pathway - fly	13	Environmental Information Processing	ko04341
Phospholipase D signaling pathway	14	Environmental Information Processing	ko04072	Circadian rhythm	13	Organismal Systems	ko04710
Apelin signaling pathway	14	Environmental Information Processing	ko04371	Insulin resistance	13	Human Diseases	ko04931
Base excision repair	14	Genetic Information Processing	ko03410	Choline metabolism in cancer	13	Human Diseases	ko05231
Human cytomegalovirus infection	14	Human Diseases	ko05163	Tyrosine metabolism	12	Metabolism	ko00350
Choline metabolism in cancer	14	Human Diseases	ko05231	Glycerolipid metabolism	12	Metabolism	ko00561
Oxidative phosphorylation	14	Metabolism	ko00190	Carbon fixation in photosynthetic organisms	12	Metabolism	ko00710
Methane metabolism	14	Metabolism	ko00680	Thiamine metabolism	12	Metabolism	ko00730
Osteoclast differentiation	14	Organismal Systems	ko04380	Sulfur metabolism	12	Metabolism	ko00920
Oxytocin signaling pathway	14	Organismal Systems	ko04921	Ribosome biogenesis in eukaryotes	12	Genetic Information Processing	ko03008
Meiosis - yeast	13	Cellular Processes	ko04113	cAMP signaling pathway	12	Environmental Information Processing	ko04024
FoxO signaling pathway	13	Environmental Information Processing	ko04068	AMPK signaling pathway	12	Environmental Information Processing	ko04152
Leishmaniasis	13	Human Diseases	ko05140	Axon guidance	12	Organismal Systems	ko04360
Gastric cancer	13	Human Diseases	ko05226	Long-term potentiation	12	Organismal Systems	ko04720
PD-L1 expression and PD-1 checkpoint pathway in cancer	13	Human Diseases	ko05235	Regulation of actin cytoskeleton	12	Cellular Processes	ko04810
Carotenoid biosynthesis	13	Metabolism	ko00906	Legionellosis	12	Human Diseases	ko05134
Stilbenoid, diarylheptanoid and gingerol biosynthesis	13	Metabolism	ko00945	N-Glycan biosynthesis	11	Metabolism	ko00510
Antigen processing and presentation	13	Organismal Systems	ko04612	alpha-Linolenic acid metabolism	11	Metabolism	ko00592
Toll and Imd signaling pathway	13	Organismal Systems	ko04624	Nicotinate and nicotinamide metabolism	11	Metabolism	ko00760
Necroptosis	12	Cellular Processes	ko04217	Platinum drug resistance	11	Human Diseases	ko01524
Regulation of actin cytoskeleton	12	Cellular Processes	ko04810	Sphingolipid signaling pathway	11	Environmental Information Processing	ko04071
MAPK signaling pathway - yeast	12	Environmental Information Processing	ko04011	Mitophagy - animal	11	Cellular Processes	ko04137
NF-kappa B signaling pathway	12	Environmental Information Processing	ko04064	Longevity regulating pathway - mammal	11	Organismal Systems	ko04211
RNA polymerase	12	Genetic Information Processing	ko03020	Fc gamma R-mediated phagocytosis	11	Organismal Systems	ko04666
DNA replication	12	Genetic Information Processing	ko03030	Dopaminergic synapse	11	Organismal Systems	ko04728
Proteasome	12	Genetic Information Processing	ko03050	Parkinson disease	11	Human Diseases	ko05012
Amyotrophic lateral sclerosis (ALS)	12	Human Diseases	ko05014	Proteoglycans in cancer	11	Human Diseases	ko05205
Amphetamine addiction	12	Human Diseases	ko05031	Glioma	11	Human Diseases	ko05214
Vibrio cholerae infection	12	Human Diseases	ko05110	PD-L1 expression and PD-1 checkpoint pathway in cancer	11	Human Diseases	ko05235
Pertussis	12	Human Diseases	ko05133	Citrate cycle (TCA cycle)	10	Metabolism	ko00020
Central carbon metabolism in cancer	12	Human Diseases	ko05230	Ascorbate and aldarate metabolism	10	Metabolism	ko00053
Pentose phosphate pathway	12	Metabolism	ko00030	Propanoate metabolism	10	Metabolism	ko00640
Glycine, serine and threonine metabolism	12	Metabolism	ko00260	Methane metabolism	10	Metabolism	ko00680
Tryptophan metabolism	12	Metabolism	ko00380	Nitrogen metabolism	10	Metabolism	ko00910
N-Glycan biosynthesis	12	Metabolism	ko00510	Metabolism of xenobiotics by cytochrome P450	10	Metabolism	ko00980
Riboflavin metabolism	12	Metabolism	ko00740	2-Oxocarboxylic acid metabolism	10	Metabolism	ko01210
Tropane, piperidine and pyridine alkaloid biosynthesis	12	Metabolism	ko00960	Proteasome	10	Genetic Information Processing	ko03050
Axon guidance	12	Organismal Systems	ko04360	Fanconi anemia pathway	10	Genetic Information Processing	ko03460
Toll-like receptor signaling pathway	12	Organismal Systems	ko04620	MAPK signaling pathway - fly	10	Environmental Information Processing	ko04013
Th17 cell differentiation	12	Organismal Systems	ko04659	SNARE interactions in vesicular transport	10	Genetic Information Processing	ko04130
Long-term potentiation	12	Organismal Systems	ko04720	Autophagy - other eukaryotes	10	Cellular Processes	ko04136
Endocrine and other factor-regulated calcium reabsorption	12	Organismal Systems	ko04961	Longevity regulating pathway - multiple species	10	Organismal Systems	ko04213
Vasopressin-regulated water reabsorption	12	Organismal Systems	ko04962	Hippo signaling pathway	10	Environmental Information Processing	ko04390
Hedgehog signaling pathway - fly	11	Environmental Information Processing	ko04341	Tight junction	10	Cellular Processes	ko04530
Hippo signaling pathway -fly	11	Environmental Information Processing	ko04391	Amyotrophic lateral sclerosis (ALS)	10	Human Diseases	ko05014
Basal transcription factors	11	Genetic Information Processing	ko03022	Transcriptional misregulation in cancers	10	Human Diseases	ko05202
Legionellosis	11	Human Diseases	ko05134	Pentose phosphate pathway	9	Metabolism	ko00030
Hepatitis C	11	Human Diseases	ko05160	Photosynthesis	9	Metabolism	ko00195
Fatty acid degradation	11	Metabolism	ko00071	Lysine biosynthesis	9	Metabolism	ko00300
Various types of N-glycan biosynthesis	11	Metabolism	ko00513	Sesquiterpenoid and triterpenoid biosynthesis	9	Metabolism	ko00909
Folate biosynthesis	11	Metabolism	ko00790	Drug metabolism - cytochrome P450	9	Metabolism	ko00982
Biosynthesis of unsaturated fatty acids	11	Metabolism	ko01040	p53 signaling pathway	9	Cellular Processes	ko04115
Adrenergic signaling in cardiomyocytes	11	Organismal Systems	ko04261	Mitophagy - yeast	9	Cellular Processes	ko04139
Glutamatergic synapse	11	Organismal Systems	ko04724	VEGF signaling pathway	9	Environmental Information Processing	ko04370
Biofilm formation - Escherichia coli	10	Cellular Processes	ko02026	Cytosolic DNA-sensing pathway	9	Organismal Systems	ko04623
VEGF signaling pathway	10	Environmental Information Processing	ko04370	C-type lectin receptor signaling pathway	9	Organismal Systems	ko04625
Insulin resistance	10	Human Diseases	ko04931	Renin secretion	9	Organismal Systems	ko04924
Cutin, suberine and wax biosynthesis	10	Metabolism	ko00073	Non-alcoholic fatty liver disease (NAFLD)	9	Human Diseases	ko04932
Ubiquinone and other terpenoid-quinone biosynthesis	10	Metabolism	ko00130	Spinocerebellar ataxia	9	Human Diseases	ko05017
Ether lipid metabolism	10	Metabolism	ko00565	Chemical carcinogenesis	9	Human Diseases	ko05204
alpha-Linolenic acid metabolism	10	Metabolism	ko00592	Systemic lupus erythematosus	9	Human Diseases	ko05322
Natural killer cell mediated cytotoxicity	10	Organismal Systems	ko04650	Photosynthesis - antenna proteins	8	Metabolism	ko00196
B cell receptor signaling pathway	10	Organismal Systems	ko04662	Phenylalanine metabolism	8	Metabolism	ko00360
Circadian rhythm - plant	10	Organismal Systems	ko04712	Various types of N-glycan biosynthesis	8	Metabolism	ko00513
TGF-beta signaling pathway	9	Environmental Information Processing	ko04350	Ether lipid metabolism	8	Metabolism	ko00565
Photosynthesis	9	Metabolism	ko00195	Biosynthesis of unsaturated fatty acids	8	Metabolism	ko01040
Glycosylphosphatidylinositol(GPI)-anchor biosynthesis	9	Metabolism	ko00563	Ras signaling pathway	8	Environmental Information Processing	ko04014
Sphingolipid metabolism	9	Metabolism	ko00600	Adrenergic signaling in cardiomyocytes	8	Organismal Systems	ko04261
Nitrogen metabolism	9	Metabolism	ko00910	Osteoclast differentiation	8	Organismal Systems	ko04380
PPAR signaling pathway	9	Organismal Systems	ko03320	Focal adhesion	8	Cellular Processes	ko04510
C-type lectin receptor signaling pathway	9	Organismal Systems	ko04625	Gap junction	8	Cellular Processes	ko04540
Th1 and Th2 cell differentiation	9	Organismal Systems	ko04658	Natural killer cell mediated cytotoxicity	8	Organismal Systems	ko04650
T cell receptor signaling pathway	9	Organismal Systems	ko04660	B cell receptor signaling pathway	8	Organismal Systems	ko04662
Renin secretion	9	Organismal Systems	ko04924	Vasopressin-regulated water reabsorption	8	Organismal Systems	ko04962
ABC transporters	8	Environmental Information Processing	ko02010	Pancreatic secretion	8	Organismal Systems	ko04972
cAMP signaling pathway	8	Environmental Information Processing	ko04024	Vibrio cholerae infection	8	Human Diseases	ko05110
Hippo signaling pathway	8	Environmental Information Processing	ko04390	Small cell lung cancer	8	Human Diseases	ko05222
Parkinson disease	8	Human Diseases	ko05012	Caffeine metabolism	7	Metabolism	ko00232
Alcoholism	8	Human Diseases	ko05034	Alanine, aspartate and glutamate metabolism	7	Metabolism	ko00250
Pancreatic cancer	8	Human Diseases	ko05212	Sphingolipid metabolism	7	Metabolism	ko00600
Glioma	8	Human Diseases	ko05214	Biofilm formation - Escherichia coli	7	Cellular Processes	ko02026
Prostate cancer	8	Human Diseases	ko05215	Homologous recombination	7	Genetic Information Processing	ko03440
Ascorbate and aldarate metabolism	8	Metabolism	ko00053	Rap1 signaling pathway	7	Environmental Information Processing	ko04015
Fatty acid biosynthesis	8	Metabolism	ko00061	Cell cycle - Caulobacter	7	Cellular Processes	ko04112
Terpenoid backbone biosynthesis	8	Metabolism	ko00900	Ferroptosis	7	Cellular Processes	ko04216
Sesquiterpenoid and triterpenoid biosynthesis	8	Metabolism	ko00909	Th17 cell differentiation	7	Organismal Systems	ko04659
Cytosolic DNA-sensing pathway	8	Organismal Systems	ko04623	Glutamatergic synapse	7	Organismal Systems	ko04724
Fc gamma R-mediated phagocytosis	8	Organismal Systems	ko04666	Progesterone-mediated oocyte maturation	7	Organismal Systems	ko04914
GABAergic synapse	8	Organismal Systems	ko04727	Estrogen signaling pathway	7	Organismal Systems	ko04915
Progesterone-mediated oocyte maturation	8	Organismal Systems	ko04914	Endocrine and other factor-regulated calcium reabsorption	7	Organismal Systems	ko04961
Bile secretion	8	Organismal Systems	ko04976	Renal cell carcinoma	7	Human Diseases	ko05211
Hedgehog signaling pathway	7	Environmental Information Processing	ko04340	Prostate cancer	7	Human Diseases	ko05215
Mismatch repair	7	Genetic Information Processing	ko03430	Breast cancer	7	Human Diseases	ko05224
Breast cancer	7	Human Diseases	ko05224	Gastric cancer	7	Human Diseases	ko05226
Lysine degradation	7	Metabolism	ko00310	Fructose and mannose metabolism	6	Metabolism	ko00051
Phosphonate and phosphinate metabolism	7	Metabolism	ko00440	Phenylalanine, tyrosine and tryptophan biosynthesis	6	Metabolism	ko00400
Butanoate metabolism	7	Metabolism	ko00650	Phosphonate and phosphinate metabolism	6	Metabolism	ko00440
Nicotinate and nicotinamide metabolism	7	Metabolism	ko00760	Butanoate metabolism	6	Metabolism	ko00650
Longevity regulating pathway - multiple species	7	Organismal Systems	ko04213	Carbon fixation pathways in prokaryotes	6	Metabolism	ko00720
Circadian rhythm	7	Organismal Systems	ko04710	Isoquinoline alkaloid biosynthesis	6	Metabolism	ko00950
Sulfur relay system	6	Genetic Information Processing	ko04122	EGFR tyrosine kinase inhibitor resistance	6	Human Diseases	ko01521
Type II diabetes mellitus	6	Human Diseases	ko04930	Bacterial secretion system	6	Environmental Information Processing	ko03070
Bacterial invasion of epithelial cells	6	Human Diseases	ko05100	MAPK signaling pathway - yeast	6	Environmental Information Processing	ko04011
Proteoglycans in cancer	6	Human Diseases	ko05205	TGF-beta signaling pathway	6	Environmental Information Processing	ko04350
Melanoma	6	Human Diseases	ko05218	Th1 and Th2 cell differentiation	6	Organismal Systems	ko04658
Small cell lung cancer	6	Human Diseases	ko05222	T cell receptor signaling pathway	6	Organismal Systems	ko04660
Rheumatoid arthritis	6	Human Diseases	ko05323	Circadian rhythm - plant	6	Organismal Systems	ko04712
Fatty acid elongation	6	Metabolism	ko00062	GABAergic synapse	6	Organismal Systems	ko04727
Histidine metabolism	6	Metabolism	ko00340	Inflammatory mediator regulation of TRP channels	6	Organismal Systems	ko04750
One carbon pool by folate	6	Metabolism	ko00670	GnRH signaling pathway	6	Organismal Systems	ko04912
Carbon fixation pathways in prokaryotes	6	Metabolism	ko00720	Bile secretion	6	Organismal Systems	ko04976
Brassinosteroid biosynthesis	6	Metabolism	ko00905	Hepatitis C	6	Human Diseases	ko05160
RIG-I-like receptor signaling pathway	6	Organismal Systems	ko04622	Pancreatic cancer	6	Human Diseases	ko05212
Apoptosis	5	Cellular Processes	ko04210	Melanoma	6	Human Diseases	ko05218
Adherens junction	5	Cellular Processes	ko04520	Steroid biosynthesis	5	Metabolism	ko00100
Bacterial secretion system	5	Environmental Information Processing	ko03070	Monobactam biosynthesis	5	Metabolism	ko00261
Cushing syndrome	5	Human Diseases	ko04934	Histidine metabolism	5	Metabolism	ko00340
Lysine biosynthesis	5	Metabolism	ko00300	Selenocompound metabolism	5	Metabolism	ko00450
Taurine and hypotaurine metabolism	5	Metabolism	ko00430	Chloroalkane and chloroalkene degradation	5	Metabolism	ko00625
Lipopolysaccharide biosynthesis	5	Metabolism	ko00540	One carbon pool by folate	5	Metabolism	ko00670
Diterpenoid biosynthesis	5	Metabolism	ko00904	Monoterpenoid biosynthesis	5	Metabolism	ko00902
Synaptic vesicle cycle	5	Organismal Systems	ko04721	Carotenoid biosynthesis	5	Metabolism	ko00906
Retrograde endocannabinoid signaling	5	Organismal Systems	ko04723	Vascular smooth muscle contraction	5	Organismal Systems	ko04270
Adipocytokine signaling pathway	5	Organismal Systems	ko04920	Hippo signaling pathway -fly	5	Environmental Information Processing	ko04391
Focal adhesion	4	Cellular Processes	ko04510	RIG-I-like receptor signaling pathway	5	Organismal Systems	ko04622
Ras signaling pathway	4	Environmental Information Processing	ko04014	Synaptic vesicle cycle	5	Organismal Systems	ko04721
Rap1 signaling pathway	4	Environmental Information Processing	ko04015	Adipocytokine signaling pathway	5	Organismal Systems	ko04920
EGFR tyrosine kinase inhibitor resistance	4	Human Diseases	ko01521	Type II diabetes mellitus	5	Human Diseases	ko04930
Type I diabetes mellitus	4	Human Diseases	ko04940	Fatty acid biosynthesis	4	Metabolism	ko00061
Transcriptional misregulation in cancers	4	Human Diseases	ko05202	Valine, leucine and isoleucine biosynthesis	4	Metabolism	ko00290
Colorectal cancer	4	Human Diseases	ko05210	Lipopolysaccharide biosynthesis	4	Metabolism	ko00540
Endometrial cancer	4	Human Diseases	ko05213	Arachidonic acid metabolism	4	Metabolism	ko00590
Chronic myeloid leukemia	4	Human Diseases	ko05220	Linoleic acid metabolism	4	Metabolism	ko00591
Non-small cell lung cancer	4	Human Diseases	ko05223	Riboflavin metabolism	4	Metabolism	ko00740
Steroid biosynthesis	4	Metabolism	ko00100	Biotin metabolism	4	Metabolism	ko00780
Steroid hormone biosynthesis	4	Metabolism	ko00140	Limonene and pinene degradation	4	Metabolism	ko00903
Photosynthesis - antenna proteins	4	Metabolism	ko00196	Diterpenoid biosynthesis	4	Metabolism	ko00904
Linoleic acid metabolism	4	Metabolism	ko00591	Isoflavonoid biosynthesis	4	Metabolism	ko00943
Vitamin B6 metabolism	4	Metabolism	ko00750	Tropane, piperidine and pyridine alkaloid biosynthesis	4	Metabolism	ko00960
Pantothenate and CoA biosynthesis	4	Metabolism	ko00770	Betalain biosynthesis	4	Metabolism	ko00965
Retinol metabolism	4	Metabolism	ko00830	Insect hormone biosynthesis	4	Metabolism	ko00981
Zeatin biosynthesis	4	Metabolism	ko00908	Endocrine resistance	4	Human Diseases	ko01522
Sulfur metabolism	4	Metabolism	ko00920	Antifolate resistance	4	Human Diseases	ko01523
Chemokine signaling pathway	4	Organismal Systems	ko04062	ABC transporters	4	Environmental Information Processing	ko02010
Thyroid hormone signaling pathway	4	Organismal Systems	ko04919	PPAR signaling pathway	4	Organismal Systems	ko03320
Biofilm formation - Pseudomonas aeruginosa	3	Cellular Processes	ko02025	Mismatch repair	4	Genetic Information Processing	ko03430
Cell cycle - Caulobacter	3	Cellular Processes	ko04112	Apoptosis	4	Cellular Processes	ko04210
Ferroptosis	3	Cellular Processes	ko04216	Circadian entrainment	4	Organismal Systems	ko04713
Hippo signaling pathway - multiple species	3	Environmental Information Processing	ko04392	Olfactory transduction	4	Organismal Systems	ko04740
Endocrine resistance	3	Human Diseases	ko01522	Phototransduction - fly	4	Organismal Systems	ko04745
Antifolate resistance	3	Human Diseases	ko01523	Melanogenesis	4	Organismal Systems	ko04916
Non-alcoholic fatty liver disease (NAFLD)	3	Human Diseases	ko04932	Thyroid hormone signaling pathway	4	Organismal Systems	ko04919
Amoebiasis	3	Human Diseases	ko05146	Aldosterone synthesis and secretion	4	Organismal Systems	ko04925
Renal cell carcinoma	3	Human Diseases	ko05211	Parathyroid hormone synthesis, secretion and action	4	Organismal Systems	ko04928
Systemic lupus erythematosus	3	Human Diseases	ko05322	Cushing syndrome	4	Human Diseases	ko04934
Benzoate degradation	3	Metabolism	ko00362	Salivary secretion	4	Organismal Systems	ko04970
Phenazine biosynthesis	3	Metabolism	ko00405	Gastric acid secretion	4	Organismal Systems	ko04971
Other glycan degradation	3	Metabolism	ko00511	Protein digestion and absorption	4	Organismal Systems	ko04974
Biotin metabolism	3	Metabolism	ko00780	Mineral absorption	4	Organismal Systems	ko04978
Isoflavonoid biosynthesis	3	Metabolism	ko00943	Bacterial invasion of epithelial cells	4	Human Diseases	ko05100
Estrogen signaling pathway	3	Organismal Systems	ko04915	Endometrial cancer	4	Human Diseases	ko05213
Thyroid hormone synthesis	3	Organismal Systems	ko04918	Non-small cell lung cancer	4	Human Diseases	ko05223
Regulation of lipolysis in adipocyte	3	Organismal Systems	ko04923	Arginine biosynthesis	3	Metabolism	ko00220
Parathyroid hormone synthesis, secretion and action	3	Organismal Systems	ko04928	Benzoate degradation	3	Metabolism	ko00362
Salivary secretion	3	Organismal Systems	ko04970	Other types of O-glycan biosynthesis	3	Metabolism	ko00514
Protein digestion and absorption	3	Organismal Systems	ko04974	Glycosaminoglycan degradation	3	Metabolism	ko00531
Apoptosis - fly	2	Cellular Processes	ko04214	Glycosylphosphatidylinositol(GPI)-anchor biosynthesis	3	Metabolism	ko00563
Gap junction	2	Cellular Processes	ko04540	Retinol metabolism	3	Metabolism	ko00830
ErbB signaling pathway	2	Environmental Information Processing	ko04012	Indole alkaloid biosynthesis	3	Metabolism	ko00901
Jak-STAT signaling pathway	2	Environmental Information Processing	ko04630	Brassinosteroid biosynthesis	3	Metabolism	ko00905
Non-homologous end-joining	2	Genetic Information Processing	ko03450	Chemokine signaling pathway	3	Organismal Systems	ko04062
AGE-RAGE signaling pathway in diabetic complications	2	Human Diseases	ko04933	Hippo signaling pathway - multiple species	3	Environmental Information Processing	ko04392
Epithelial cell signaling in Helicobacter pylori infection	2	Human Diseases	ko05120	Adherens junction	3	Cellular Processes	ko04520
Thyroid cancer	2	Human Diseases	ko05216	Circadian rhythm - fly	3	Organismal Systems	ko04711
Basal cell carcinoma	2	Human Diseases	ko05217	Retrograde endocannabinoid signaling	3	Organismal Systems	ko04723
Bladder cancer	2	Human Diseases	ko05219	Serotonergic synapse	3	Organismal Systems	ko04726
Hypertrophic cardiomyopathy (HCM)	2	Human Diseases	ko05410	Phototransduction	3	Organismal Systems	ko04744
Monobactam biosynthesis	2	Metabolism	ko00261	Thyroid hormone synthesis	3	Organismal Systems	ko04918
Valine, leucine and isoleucine biosynthesis	2	Metabolism	ko00290	Cocaine addiction	3	Human Diseases	ko05030
Selenocompound metabolism	2	Metabolism	ko00450	Colorectal cancer	3	Human Diseases	ko05210
Other types of O-glycan biosynthesis	2	Metabolism	ko00514	Chronic myeloid leukemia	3	Human Diseases	ko05220
Streptomycin biosynthesis	2	Metabolism	ko00521	Hypertrophic cardiomyopathy (HCM)	3	Human Diseases	ko05410
Glycosphingolipid biosynthesis - globo and isoglobo series	2	Metabolism	ko00603	Viral myocarditis	3	Human Diseases	ko05416
Monoterpenoid biosynthesis	2	Metabolism	ko00902	Fatty acid elongation	2	Metabolism	ko00062
Glucosinolate biosynthesis	2	Metabolism	ko00966	Steroid hormone biosynthesis	2	Metabolism	ko00140
Degradation of aromatic compounds	2	Metabolism	ko01220	Chlorocyclohexane and chlorobenzene degradation	2	Metabolism	ko00361
IL-17 signaling pathway	2	Organismal Systems	ko04657	Fluorobenzoate degradation	2	Metabolism	ko00364
Circadian entrainment	2	Organismal Systems	ko04713	Phenazine biosynthesis	2	Metabolism	ko00405
Cholinergic synapse	2	Organismal Systems	ko04725	Taurine and hypotaurine metabolism	2	Metabolism	ko00430
Serotonergic synapse	2	Organismal Systems	ko04726	Other glycan degradation	2	Metabolism	ko00511
Long-term depression	2	Organismal Systems	ko04730	Peptidoglycan biosynthesis	2	Metabolism	ko00550
Olfactory transduction	2	Organismal Systems	ko04740	Toluene degradation	2	Metabolism	ko00623
Inflammatory mediator regulation of TRP channels	2	Organismal Systems	ko04750	Vitamin B6 metabolism	2	Metabolism	ko00750
GnRH signaling pathway	2	Organismal Systems	ko04912	Glucosinolate biosynthesis	2	Metabolism	ko00966
Melanogenesis	2	Organismal Systems	ko04916	Degradation of aromatic compounds	2	Metabolism	ko01220
Growth hormone synthesis, secretion and action	2	Organismal Systems	ko04935	Vancomycin resistance	2	Human Diseases	ko01502
Fat digestion and absorption	2	Organismal Systems	ko04975	Biofilm formation - Pseudomonas aeruginosa	2	Cellular Processes	ko02025
Biofilm formation - Vibrio cholerae	1	Cellular Processes	ko05111	ErbB signaling pathway	2	Environmental Information Processing	ko04012
Notch signaling pathway	1	Environmental Information Processing	ko04330	Apoptosis - fly	2	Cellular Processes	ko04214
TNF signaling pathway	1	Environmental Information Processing	ko04668	Platelet activation	2	Organismal Systems	ko04611
Prion diseases	1	Human Diseases	ko05020	Fc epsilon RI signaling pathway	2	Organismal Systems	ko04664
Cocaine addiction	1	Human Diseases	ko05030	Leukocyte transendothelial migration	2	Organismal Systems	ko04670
Morphine addiction	1	Human Diseases	ko05032	AGE-RAGE signaling pathway in diabetic complications	2	Human Diseases	ko04933
African trypanosomiasis	1	Human Diseases	ko05143	Epithelial cell signaling in Helicobacter pylori infection	2	Human Diseases	ko05120
Acute myeloid leukemia	1	Human Diseases	ko05221	Amoebiasis	2	Human Diseases	ko05146
Arrhythmogenic right ventricular cardiomyopathy (ARVC)	1	Human Diseases	ko05412	Bladder cancer	2	Human Diseases	ko05219
Dilated cardiomyopathy (DCM)	1	Human Diseases	ko05414	Synthesis and degradation of ketone bodies	1	Metabolism	ko00072
Viral myocarditis	1	Human Diseases	ko05416	Prodigiosin biosyntheses	1	Metabolism	ko00333
Synthesis and degradation of ketone bodies	1	Metabolism	ko00072	Streptomycin biosynthesis	1	Metabolism	ko00521
Caffeine metabolism	1	Metabolism	ko00232	Glycosphingolipid biosynthesis - lacto and neolacto series	1	Metabolism	ko00601
Prodigiosin biosyntheses	1	Metabolism	ko00333	Glycosphingolipid biosynthesis - globo and isoglobo series	1	Metabolism	ko00603
Chlorocyclohexane and chlorobenzene degradation	1	Metabolism	ko00361	Naphthalene degradation	1	Metabolism	ko00626
Fluorobenzoate degradation	1	Metabolism	ko00364	Aminobenzoate degradation	1	Metabolism	ko00627
Neomycin, kanamycin and gentamicin biosynthesis	1	Metabolism	ko00524	Styrene degradation	1	Metabolism	ko00643
Glycosaminoglycan degradation	1	Metabolism	ko00531	C5-Branched dibasic acid metabolism	1	Metabolism	ko00660
Glycosaminoglycan biosynthesis - heparan sulfate / heparin	1	Metabolism	ko00534	Lipoic acid metabolism	1	Metabolism	ko00785
Arachidonic acid metabolism	1	Metabolism	ko00590	Zeatin biosynthesis	1	Metabolism	ko00908
Glycosphingolipid biosynthesis - lacto and neolacto series	1	Metabolism	ko00601	Caprolactam degradation	1	Metabolism	ko00930
Glycosphingolipid biosynthesis - ganglio series	1	Metabolism	ko00604	Anthocyanin biosynthesis	1	Metabolism	ko00942
Toluene degradation	1	Metabolism	ko00623	Flavone and flavonol biosynthesis	1	Metabolism	ko00944
Chloroalkane and chloroalkene degradation	1	Metabolism	ko00625	Biosynthesis of siderophore group nonribosomal peptides	1	Metabolism	ko01053
Naphthalene degradation	1	Metabolism	ko00626	Cationic antimicrobial peptide (CAMP) resistance	1	Human Diseases	ko01503
Aminobenzoate degradation	1	Metabolism	ko00627	Non-homologous end-joining	1	Genetic Information Processing	ko03450
Styrene degradation	1	Metabolism	ko00643	Sulfur relay system	1	Genetic Information Processing	ko04122
C5-Branched dibasic acid metabolism	1	Metabolism	ko00660	Apoptosis - multiple species	1	Cellular Processes	ko04215
Thiamine metabolism	1	Metabolism	ko00730	Notch signaling pathway	1	Environmental Information Processing	ko04330
Indole alkaloid biosynthesis	1	Metabolism	ko00901	Renin-angiotensin system	1	Organismal Systems	ko04614
Caprolactam degradation	1	Metabolism	ko00930	Jak-STAT signaling pathway	1	Environmental Information Processing	ko04630
Flavone and flavonol biosynthesis	1	Metabolism	ko00944	IL-17 signaling pathway	1	Organismal Systems	ko04657
Betalain biosynthesis	1	Metabolism	ko00965	Cholinergic synapse	1	Organismal Systems	ko04725
Biosynthesis of various secondary metabolites - part 2	1	Metabolism	ko00998	Insulin secretion	1	Organismal Systems	ko04911
Biosynthesis of ansamycins	1	Metabolism	ko01051	Ovarian Steroidogenesis	1	Organismal Systems	ko04913
Cardiac muscle contraction	1	Organismal Systems	ko04260	Prolactin signaling pathway	1	Organismal Systems	ko04917
Vascular smooth muscle contraction	1	Organismal Systems	ko04270	Regulation of lipolysis in adipocyte	1	Organismal Systems	ko04923
Platelet activation	1	Organismal Systems	ko04611	Cortisol synthesis and secretion	1	Organismal Systems	ko04927
Renin-angiotensin system	1	Organismal Systems	ko04614	Growth hormone synthesis, secretion and action	1	Organismal Systems	ko04935
Fc epsilon RI signaling pathway	1	Organismal Systems	ko04664	Type I diabetes mellitus	1	Human Diseases	ko04940
Leukocyte transendothelial migration	1	Organismal Systems	ko04670	Carbohydrate digestion and absorption	1	Organismal Systems	ko04973
Phototransduction	1	Organismal Systems	ko04744	Fat digestion and absorption	1	Organismal Systems	ko04975
Phototransduction - fly	1	Organismal Systems	ko04745	Cholesterol metabolism	1	Organismal Systems	ko04979
Insulin secretion	1	Organismal Systems	ko04911	Biofilm formation - Vibrio cholerae	1	Cellular Processes	ko05111
Ovarian Steroidogenesis	1	Organismal Systems	ko04913	Acute myeloid leukemia	1	Human Diseases	ko05221
Prolactin signaling pathway	1	Organismal Systems	ko04917	Rheumatoid arthritis	1	Human Diseases	ko05323
Aldosterone synthesis and secretion	1	Organismal Systems	ko04925
Relaxin signaling pathway	1	Organismal Systems	ko04926
Cortisol synthesis and secretion	1	Organismal Systems	ko04927
Collecting duct acid secretion	1	Organismal Systems	ko04966
Gastric acid secretion	1	Organismal Systems	ko04971
Carbohydrate digestion and absorption	1	Organismal Systems	ko04973
Cholesterol metabolism	1	Organismal Systems	ko04979

## Sheet: Sheet2
Metabolic pathways	589	Metabolism	ko01100
Biosynthesis of secondary metabolites	316	Metabolism	ko01110
Microbial metabolism in diverse environments	87	Metabolism	ko01120
Ribosome	69	Genetic Information Processing	ko03010
Spliceosome	65	Genetic Information Processing	ko03040
Phenylpropanoid biosynthesis	60	Metabolism	ko00940
Carbon metabolism	57	Metabolism	ko01200
Starch and sucrose metabolism	52	Metabolism	ko00500
Biosynthesis of amino acids	49	Metabolism	ko01230
MAPK signaling pathway - plant	46	Environmental Information Processing	ko04016
Purine metabolism	41	Metabolism	ko00230
Protein processing in endoplasmic reticulum	41	Genetic Information Processing	ko04141
Human immunodeficiency virus 1 infection	40	Human Diseases	ko05170
Ubiquitin mediated proteolysis	38	Genetic Information Processing	ko04120
Pentose and glucuronate interconversions	37	Metabolism	ko00040
Plant hormone signal transduction	36	Environmental Information Processing	ko04075
Cell cycle	36	Cellular Processes	ko04110
Tuberculosis	35	Human Diseases	ko05152
Salmonella infection	34	Human Diseases	ko05132
Endocytosis	33	Cellular Processes	ko04144
Pathogenic Escherichia coli infection	33	Human Diseases	ko05130
RNA degradation	32	Genetic Information Processing	ko03018
Plant-pathogen interaction	31	Organismal Systems	ko04626
Shigellosis	31	Human Diseases	ko05131
Alzheimer disease	30	Human Diseases	ko05010
Epstein-Barr virus infection	30	Human Diseases	ko05169
Glycolysis / Gluconeogenesis	29	Metabolism	ko00010
RNA transport	29	Genetic Information Processing	ko03013
MAPK signaling pathway	29	Environmental Information Processing	ko04010
Axon regeneration	29	Organismal Systems	ko04361
Herpes simplex infection	29	Human Diseases	ko05168
Cell cycle - yeast	28	Cellular Processes	ko04111
Glucagon signaling pathway	28	Organismal Systems	ko04922
Pathways in cancer	28	Human Diseases	ko05200
Aminoacyl-tRNA biosynthesis	27	Genetic Information Processing	ko00970
Oocyte meiosis	27	Cellular Processes	ko04114
mRNA surveillance pathway	26	Genetic Information Processing	ko03015
Thermogenesis	26	Organismal Systems	ko04714
HTLV-I infection	26	Human Diseases	ko05166
Amino sugar and nucleotide sugar metabolism	25	Metabolism	ko00520
Glycerophospholipid metabolism	25	Metabolism	ko00564
Pyruvate metabolism	25	Metabolism	ko00620
Cellular senescence	25	Cellular Processes	ko04218
Huntington disease	25	Human Diseases	ko05016
Viral carcinogenesis	25	Human Diseases	ko05203
Meiosis - yeast	24	Cellular Processes	ko04113
Neurotrophin signaling pathway	24	Organismal Systems	ko04722
Autophagy - yeast	23	Cellular Processes	ko04138
Autophagy - animal	23	Cellular Processes	ko04140
NOD-like receptor signaling pathway	23	Organismal Systems	ko04621
Influenza A	23	Human Diseases	ko05164
Pyrimidine metabolism	22	Metabolism	ko00240
Glutathione metabolism	21	Metabolism	ko00480
Necroptosis	21	Cellular Processes	ko04217
Pertussis	21	Human Diseases	ko05133
Toxoplasmosis	21	Human Diseases	ko05145
Measles	21	Human Diseases	ko05162
Ubiquinone and other terpenoid-quinone biosynthesis	20	Metabolism	ko00130
Cysteine and methionine metabolism	20	Metabolism	ko00270
Lysine degradation	20	Metabolism	ko00310
Porphyrin and chlorophyll metabolism	20	Metabolism	ko00860
Protein export	20	Genetic Information Processing	ko03060
Longevity regulating pathway - worm	20	Organismal Systems	ko04212
Toll and Imd signaling pathway	20	Organismal Systems	ko04624
Yersinia infection	20	Human Diseases	ko05135
Kaposi sarcoma-associated herpesvirus infection	20	Human Diseases	ko05167
MicroRNAs in cancer	20	Human Diseases	ko05206
Fluid shear stress and atherosclerosis	20	Human Diseases	ko05418
Inositol phosphate metabolism	19	Metabolism	ko00562
Drug metabolism - other enzymes	19	Metabolism	ko00983
FoxO signaling pathway	19	Environmental Information Processing	ko04068
Phosphatidylinositol signaling system	19	Environmental Information Processing	ko04070
Wnt signaling pathway	19	Environmental Information Processing	ko04310
Alcoholism	19	Human Diseases	ko05034
Hepatitis B	19	Human Diseases	ko05161
Quorum sensing	18	Cellular Processes	ko02024
Insulin signaling pathway	18	Organismal Systems	ko04910
Terpenoid backbone biosynthesis	17	Metabolism	ko00900
Two-component system	17	Environmental Information Processing	ko02020
Nucleotide excision repair	17	Genetic Information Processing	ko03420
cGMP - PKG signaling pathway	17	Environmental Information Processing	ko04022
Apelin signaling pathway	17	Environmental Information Processing	ko04371
Toll-like receptor signaling pathway	17	Organismal Systems	ko04620
Hepatocellular carcinoma	17	Human Diseases	ko05225
Central carbon metabolism in cancer	17	Human Diseases	ko05230
Oxidative phosphorylation	16	Metabolism	ko00190
Flavonoid biosynthesis	16	Metabolism	ko00941
Peroxisome	16	Cellular Processes	ko04146
PI3K-Akt signaling pathway	16	Environmental Information Processing	ko04151
Amphetamine addiction	16	Human Diseases	ko05031
Fatty acid degradation	15	Metabolism	ko00071
Cyanoamino acid metabolism	15	Metabolism	ko00460
DNA replication	15	Genetic Information Processing	ko03030
NF-kappa B signaling pathway	15	Environmental Information Processing	ko04064
mTOR signaling pathway	15	Environmental Information Processing	ko04150
Oxytocin signaling pathway	15	Organismal Systems	ko04921
Leishmaniasis	15	Human Diseases	ko05140
Chagas disease (American trypanosomiasis)	15	Human Diseases	ko05142
Arginine and proline metabolism	14	Metabolism	ko00330
Tryptophan metabolism	14	Metabolism	ko00380
Stilbenoid, diarylheptanoid and gingerol biosynthesis	14	Metabolism	ko00945
Base excision repair	14	Genetic Information Processing	ko03410
Calcium signaling pathway	14	Environmental Information Processing	ko04020
Phospholipase D signaling pathway	14	Environmental Information Processing	ko04072
Lysosome	14	Cellular Processes	ko04142
Phagosome	14	Cellular Processes	ko04145
Antigen processing and presentation	14	Organismal Systems	ko04612
Human cytomegalovirus infection	14	Human Diseases	ko05163
Human papillomavirus infection	14	Human Diseases	ko05165
Galactose metabolism	13	Metabolism	ko00052
Glycine, serine and threonine metabolism	13	Metabolism	ko00260
Valine, leucine and isoleucine degradation	13	Metabolism	ko00280
beta-Alanine metabolism	13	Metabolism	ko00410
Glyoxylate and dicarboxylate metabolism	13	Metabolism	ko00630
Pantothenate and CoA biosynthesis	13	Metabolism	ko00770
Folate biosynthesis	13	Metabolism	ko00790
Fatty acid metabolism	13	Metabolism	ko01212
RNA polymerase	13	Genetic Information Processing	ko03020
Basal transcription factors	13	Genetic Information Processing	ko03022
HIF-1 signaling pathway	13	Environmental Information Processing	ko04066
Hedgehog signaling pathway	13	Environmental Information Processing	ko04340
Hedgehog signaling pathway - fly	13	Environmental Information Processing	ko04341
Circadian rhythm	13	Organismal Systems	ko04710
Insulin resistance	13	Human Diseases	ko04931
Choline metabolism in cancer	13	Human Diseases	ko05231
Tyrosine metabolism	12	Metabolism	ko00350
Glycerolipid metabolism	12	Metabolism	ko00561
Carbon fixation in photosynthetic organisms	12	Metabolism	ko00710
Thiamine metabolism	12	Metabolism	ko00730
Sulfur metabolism	12	Metabolism	ko00920
Ribosome biogenesis in eukaryotes	12	Genetic Information Processing	ko03008
cAMP signaling pathway	12	Environmental Information Processing	ko04024
AMPK signaling pathway	12	Environmental Information Processing	ko04152
Axon guidance	12	Organismal Systems	ko04360
Long-term potentiation	12	Organismal Systems	ko04720
Regulation of actin cytoskeleton	12	Cellular Processes	ko04810
Legionellosis	12	Human Diseases	ko05134
N-Glycan biosynthesis	11	Metabolism	ko00510
alpha-Linolenic acid metabolism	11	Metabolism	ko00592
Nicotinate and nicotinamide metabolism	11	Metabolism	ko00760
Platinum drug resistance	11	Human Diseases	ko01524
Sphingolipid signaling pathway	11	Environmental Information Processing	ko04071
Mitophagy - animal	11	Cellular Processes	ko04137
Longevity regulating pathway - mammal	11	Organismal Systems	ko04211
Fc gamma R-mediated phagocytosis	11	Organismal Systems	ko04666
Dopaminergic synapse	11	Organismal Systems	ko04728
Parkinson disease	11	Human Diseases	ko05012
Proteoglycans in cancer	11	Human Diseases	ko05205
Glioma	11	Human Diseases	ko05214
PD-L1 expression and PD-1 checkpoint pathway in cancer	11	Human Diseases	ko05235
Citrate cycle (TCA cycle)	10	Metabolism	ko00020
Ascorbate and aldarate metabolism	10	Metabolism	ko00053
Propanoate metabolism	10	Metabolism	ko00640
Methane metabolism	10	Metabolism	ko00680
Nitrogen metabolism	10	Metabolism	ko00910
Metabolism of xenobiotics by cytochrome P450	10	Metabolism	ko00980
2-Oxocarboxylic acid metabolism	10	Metabolism	ko01210
Proteasome	10	Genetic Information Processing	ko03050
Fanconi anemia pathway	10	Genetic Information Processing	ko03460
MAPK signaling pathway - fly	10	Environmental Information Processing	ko04013
SNARE interactions in vesicular transport	10	Genetic Information Processing	ko04130
Autophagy - other eukaryotes	10	Cellular Processes	ko04136
Longevity regulating pathway - multiple species	10	Organismal Systems	ko04213
Hippo signaling pathway	10	Environmental Information Processing	ko04390
Tight junction	10	Cellular Processes	ko04530
Amyotrophic lateral sclerosis (ALS)	10	Human Diseases	ko05014
Transcriptional misregulation in cancers	10	Human Diseases	ko05202
Pentose phosphate pathway	9	Metabolism	ko00030
Photosynthesis	9	Metabolism	ko00195
Lysine biosynthesis	9	Metabolism	ko00300
Sesquiterpenoid and triterpenoid biosynthesis	9	Metabolism	ko00909
Drug metabolism - cytochrome P450	9	Metabolism	ko00982
p53 signaling pathway	9	Cellular Processes	ko04115
Mitophagy - yeast	9	Cellular Processes	ko04139
VEGF signaling pathway	9	Environmental Information Processing	ko04370
Cytosolic DNA-sensing pathway	9	Organismal Systems	ko04623
C-type lectin receptor signaling pathway	9	Organismal Systems	ko04625
Renin secretion	9	Organismal Systems	ko04924
Non-alcoholic fatty liver disease (NAFLD)	9	Human Diseases	ko04932
Spinocerebellar ataxia	9	Human Diseases	ko05017
Chemical carcinogenesis	9	Human Diseases	ko05204
Systemic lupus erythematosus	9	Human Diseases	ko05322
Photosynthesis - antenna proteins	8	Metabolism	ko00196
Phenylalanine metabolism	8	Metabolism	ko00360
Various types of N-glycan biosynthesis	8	Metabolism	ko00513
Ether lipid metabolism	8	Metabolism	ko00565
Biosynthesis of unsaturated fatty acids	8	Metabolism	ko01040
Ras signaling pathway	8	Environmental Information Processing	ko04014
Adrenergic signaling in cardiomyocytes	8	Organismal Systems	ko04261
Osteoclast differentiation	8	Organismal Systems	ko04380
Focal adhesion	8	Cellular Processes	ko04510
Gap junction	8	Cellular Processes	ko04540
Natural killer cell mediated cytotoxicity	8	Organismal Systems	ko04650
B cell receptor signaling pathway	8	Organismal Systems	ko04662
Vasopressin-regulated water reabsorption	8	Organismal Systems	ko04962
Pancreatic secretion	8	Organismal Systems	ko04972
Vibrio cholerae infection	8	Human Diseases	ko05110
Small cell lung cancer	8	Human Diseases	ko05222
Caffeine metabolism	7	Metabolism	ko00232
Alanine, aspartate and glutamate metabolism	7	Metabolism	ko00250
Sphingolipid metabolism	7	Metabolism	ko00600
Biofilm formation - Escherichia coli	7	Cellular Processes	ko02026
Homologous recombination	7	Genetic Information Processing	ko03440
Rap1 signaling pathway	7	Environmental Information Processing	ko04015
Cell cycle - Caulobacter	7	Cellular Processes	ko04112
Ferroptosis	7	Cellular Processes	ko04216
Th17 cell differentiation	7	Organismal Systems	ko04659
Glutamatergic synapse	7	Organismal Systems	ko04724
Progesterone-mediated oocyte maturation	7	Organismal Systems	ko04914
Estrogen signaling pathway	7	Organismal Systems	ko04915
Endocrine and other factor-regulated calcium reabsorption	7	Organismal Systems	ko04961
Renal cell carcinoma	7	Human Diseases	ko05211
Prostate cancer	7	Human Diseases	ko05215
Breast cancer	7	Human Diseases	ko05224
Gastric cancer	7	Human Diseases	ko05226
Fructose and mannose metabolism	6	Metabolism	ko00051
Phenylalanine, tyrosine and tryptophan biosynthesis	6	Metabolism	ko00400
Phosphonate and phosphinate metabolism	6	Metabolism	ko00440
Butanoate metabolism	6	Metabolism	ko00650
Carbon fixation pathways in prokaryotes	6	Metabolism	ko00720
Isoquinoline alkaloid biosynthesis	6	Metabolism	ko00950
EGFR tyrosine kinase inhibitor resistance	6	Human Diseases	ko01521
Bacterial secretion system	6	Environmental Information Processing	ko03070
MAPK signaling pathway - yeast	6	Environmental Information Processing	ko04011
TGF-beta signaling pathway	6	Environmental Information Processing	ko04350
Th1 and Th2 cell differentiation	6	Organismal Systems	ko04658
T cell receptor signaling pathway	6	Organismal Systems	ko04660
Circadian rhythm - plant	6	Organismal Systems	ko04712
GABAergic synapse	6	Organismal Systems	ko04727
Inflammatory mediator regulation of TRP channels	6	Organismal Systems	ko04750
GnRH signaling pathway	6	Organismal Systems	ko04912
Bile secretion	6	Organismal Systems	ko04976
Hepatitis C	6	Human Diseases	ko05160
Pancreatic cancer	6	Human Diseases	ko05212
Melanoma	6	Human Diseases	ko05218
Steroid biosynthesis	5	Metabolism	ko00100
Monobactam biosynthesis	5	Metabolism	ko00261
Histidine metabolism	5	Metabolism	ko00340
Selenocompound metabolism	5	Metabolism	ko00450
Chloroalkane and chloroalkene degradation	5	Metabolism	ko00625
One carbon pool by folate	5	Metabolism	ko00670
Monoterpenoid biosynthesis	5	Metabolism	ko00902
Carotenoid biosynthesis	5	Metabolism	ko00906
Vascular smooth muscle contraction	5	Organismal Systems	ko04270
Hippo signaling pathway -fly	5	Environmental Information Processing	ko04391
RIG-I-like receptor signaling pathway	5	Organismal Systems	ko04622
Synaptic vesicle cycle	5	Organismal Systems	ko04721
Adipocytokine signaling pathway	5	Organismal Systems	ko04920
Type II diabetes mellitus	5	Human Diseases	ko04930
Fatty acid biosynthesis	4	Metabolism	ko00061
Valine, leucine and isoleucine biosynthesis	4	Metabolism	ko00290
Lipopolysaccharide biosynthesis	4	Metabolism	ko00540
Arachidonic acid metabolism	4	Metabolism	ko00590
Linoleic acid metabolism	4	Metabolism	ko00591
Riboflavin metabolism	4	Metabolism	ko00740
Biotin metabolism	4	Metabolism	ko00780
Limonene and pinene degradation	4	Metabolism	ko00903
Diterpenoid biosynthesis	4	Metabolism	ko00904
Isoflavonoid biosynthesis	4	Metabolism	ko00943
Tropane, piperidine and pyridine alkaloid biosynthesis	4	Metabolism	ko00960
Betalain biosynthesis	4	Metabolism	ko00965
Insect hormone biosynthesis	4	Metabolism	ko00981
Endocrine resistance	4	Human Diseases	ko01522
Antifolate resistance	4	Human Diseases	ko01523
ABC transporters	4	Environmental Information Processing	ko02010
PPAR signaling pathway	4	Organismal Systems	ko03320
Mismatch repair	4	Genetic Information Processing	ko03430
Apoptosis	4	Cellular Processes	ko04210
Circadian entrainment	4	Organismal Systems	ko04713
Olfactory transduction	4	Organismal Systems	ko04740
Phototransduction - fly	4	Organismal Systems	ko04745
Melanogenesis	4	Organismal Systems	ko04916
Thyroid hormone signaling pathway	4	Organismal Systems	ko04919
Aldosterone synthesis and secretion	4	Organismal Systems	ko04925
Parathyroid hormone synthesis, secretion and action	4	Organismal Systems	ko04928
Cushing syndrome	4	Human Diseases	ko04934
Salivary secretion	4	Organismal Systems	ko04970
Gastric acid secretion	4	Organismal Systems	ko04971
Protein digestion and absorption	4	Organismal Systems	ko04974
Mineral absorption	4	Organismal Systems	ko04978
Bacterial invasion of epithelial cells	4	Human Diseases	ko05100
Endometrial cancer	4	Human Diseases	ko05213
Non-small cell lung cancer	4	Human Diseases	ko05223
Arginine biosynthesis	3	Metabolism	ko00220
Benzoate degradation	3	Metabolism	ko00362
Other types of O-glycan biosynthesis	3	Metabolism	ko00514
Glycosaminoglycan degradation	3	Metabolism	ko00531
Glycosylphosphatidylinositol(GPI)-anchor biosynthesis	3	Metabolism	ko00563
Retinol metabolism	3	Metabolism	ko00830
Indole alkaloid biosynthesis	3	Metabolism	ko00901
Brassinosteroid biosynthesis	3	Metabolism	ko00905
Chemokine signaling pathway	3	Organismal Systems	ko04062
Hippo signaling pathway - multiple species	3	Environmental Information Processing	ko04392
Adherens junction	3	Cellular Processes	ko04520
Circadian rhythm - fly	3	Organismal Systems	ko04711
Retrograde endocannabinoid signaling	3	Organismal Systems	ko04723
Serotonergic synapse	3	Organismal Systems	ko04726
Phototransduction	3	Organismal Systems	ko04744
Thyroid hormone synthesis	3	Organismal Systems	ko04918
Cocaine addiction	3	Human Diseases	ko05030
Colorectal cancer	3	Human Diseases	ko05210
Chronic myeloid leukemia	3	Human Diseases	ko05220
Hypertrophic cardiomyopathy (HCM)	3	Human Diseases	ko05410
Viral myocarditis	3	Human Diseases	ko05416
Fatty acid elongation	2	Metabolism	ko00062
Steroid hormone biosynthesis	2	Metabolism	ko00140
Chlorocyclohexane and chlorobenzene degradation	2	Metabolism	ko00361
Fluorobenzoate degradation	2	Metabolism	ko00364
Phenazine biosynthesis	2	Metabolism	ko00405
Taurine and hypotaurine metabolism	2	Metabolism	ko00430
Other glycan degradation	2	Metabolism	ko00511
Peptidoglycan biosynthesis	2	Metabolism	ko00550
Toluene degradation	2	Metabolism	ko00623
Vitamin B6 metabolism	2	Metabolism	ko00750
Glucosinolate biosynthesis	2	Metabolism	ko00966
Degradation of aromatic compounds	2	Metabolism	ko01220
Vancomycin resistance	2	Human Diseases	ko01502
Biofilm formation - Pseudomonas aeruginosa	2	Cellular Processes	ko02025
ErbB signaling pathway	2	Environmental Information Processing	ko04012
Apoptosis - fly	2	Cellular Processes	ko04214
Platelet activation	2	Organismal Systems	ko04611
Fc epsilon RI signaling pathway	2	Organismal Systems	ko04664
Leukocyte transendothelial migration	2	Organismal Systems	ko04670
AGE-RAGE signaling pathway in diabetic complications	2	Human Diseases	ko04933
Epithelial cell signaling in Helicobacter pylori infection	2	Human Diseases	ko05120
Amoebiasis	2	Human Diseases	ko05146
Bladder cancer	2	Human Diseases	ko05219
Synthesis and degradation of ketone bodies	1	Metabolism	ko00072
Prodigiosin biosyntheses	1	Metabolism	ko00333
Streptomycin biosynthesis	1	Metabolism	ko00521
Glycosphingolipid biosynthesis - lacto and neolacto series	1	Metabolism	ko00601
Glycosphingolipid biosynthesis - globo and isoglobo series	1	Metabolism	ko00603
Naphthalene degradation	1	Metabolism	ko00626
Aminobenzoate degradation	1	Metabolism	ko00627
Styrene degradation	1	Metabolism	ko00643
C5-Branched dibasic acid metabolism	1	Metabolism	ko00660
Lipoic acid metabolism	1	Metabolism	ko00785
Zeatin biosynthesis	1	Metabolism	ko00908
Caprolactam degradation	1	Metabolism	ko00930
Anthocyanin biosynthesis	1	Metabolism	ko00942
Flavone and flavonol biosynthesis	1	Metabolism	ko00944
Biosynthesis of siderophore group nonribosomal peptides	1	Metabolism	ko01053
Cationic antimicrobial peptide (CAMP) resistance	1	Human Diseases	ko01503
Non-homologous end-joining	1	Genetic Information Processing	ko03450
Sulfur relay system	1	Genetic Information Processing	ko04122
Apoptosis - multiple species	1	Cellular Processes	ko04215
Notch signaling pathway	1	Environmental Information Processing	ko04330
Renin-angiotensin system	1	Organismal Systems	ko04614
Jak-STAT signaling pathway	1	Environmental Information Processing	ko04630
IL-17 signaling pathway	1	Organismal Systems	ko04657
Cholinergic synapse	1	Organismal Systems	ko04725
Insulin secretion	1	Organismal Systems	ko04911
Ovarian Steroidogenesis	1	Organismal Systems	ko04913
Prolactin signaling pathway	1	Organismal Systems	ko04917
Regulation of lipolysis in adipocyte	1	Organismal Systems	ko04923
Cortisol synthesis and secretion	1	Organismal Systems	ko04927
Growth hormone synthesis, secretion and action	1	Organismal Systems	ko04935
Type I diabetes mellitus	1	Human Diseases	ko04940
Carbohydrate digestion and absorption	1	Organismal Systems	ko04973
Fat digestion and absorption	1	Organismal Systems	ko04975
Cholesterol metabolism	1	Organismal Systems	ko04979
Biofilm formation - Vibrio cholerae	1	Cellular Processes	ko05111
Acute myeloid leukemia	1	Human Diseases	ko05221
Rheumatoid arthritis	1	Human Diseases	ko05323
