# Supplementary material for: Genome-Wide Analysis of the Almond AP2/ERF Superfamily and Its Functional Prediction during Dormancy in Response to Freezing Stress
Source: Biology (Basel). 2022 Oct 17;11(10):1520. doi: 10.3390/biology11101520 (PMC9598233; doi:10.3390/biology11101520)
Supplement: Supplementary file 1 [file biology-11-01520-s001.zip › Table S2.xlsx]

## Sheet: Sheet1
Fluorescence quantitative relative expression levels of 13 PdAP2/ERF genes
PdERF3								Notes: CK, T1, T2, T3, T4, and T5 represent -5°C, -10°C, -15°C, -20°C, -25°C, and -30°C respectively
Type	Sample	2^-△△Ct			Relative expression	2^-△△Ct Std.Dev
Tissues	leaves	0.858565	1.00696	1.15669	1.0074	0.149062
	Branches	0.0167465	0.0174576	0.0162885	0.0168309	0.000589095
	Flesh	0.615572	0.50698	0.517632	0.546728	0.0598582
	Cores	0.0289559	0.0214928	0.020193	0.0235472	0.00472889
Annual dormant branches Freezing stress	CK	0.93088	1.01162	1.06191	1.00147	0.0661039
	T1	2.12383	1.78592	1.81085	1.90687	0.188308
	T2	0.756109	0.850667	0.66281	0.756529	0.0939294
	T3	2.74473	2.50822	2.61474	2.62257	0.118449
	T4	12.6992	11.8488	9.75855	11.4355	1.51326
	T5	2.90123	3.88164	3.49833	3.42707	0.494073
PdERF13
Type	Sample	2^-△△Ct			Relative expression	2^-△△Ct Std.Dev
Tissues	leaves	0.850667	1.08423	1.08423	1.00637	0.134846
	Branches	9.75855	8.7949	11.2876	9.94701	1.25699
	Flesh	15.4193	14.1887	15.207	14.9383	0.657856
	Cores	24.0284	18.4643	15.3128	19.2685	4.41308
Annual dormant branches Freezing stress	CK	0.743979	1.08172	1.24258	1.02276	0.254475
	T1	1.39797	1.31342	1.40769	1.37303	0.0518477
	T2	0.708742	0.764895	0.571701	0.68178	0.099379
	T3	1.00928	0.759611	0.897095	0.888664	0.12505
	T4	0.470848	0.433269	0.401461	0.435193	0.0347333
	T5	0.304251	0.385108	0.41851	0.369289	0.0587489
PdERF21
Type	Sample	2^-△△Ct			Relative expression	2^-△△Ct Std.Dev
Tissues	leaves	0.743979	1.11214	1.2086	1.02157	0.245192
	Branches	4.17951	4.60542	5.66994	4.81829	0.767679
	Flesh	0.00751159	0.00546082	0.00631647	0.00642962	0.00103006
	Cores	0.000682603	0.000535559	0.000520914	0.000579692	8.94235e-05
Annual dormant branches Freezing stress	CK	0.773782	1.10957	1.16473	1.01603	0.211597
	T1	6.23332	4.92458	5.93809	5.69866	0.686436
	T2	5.06303	6.32033	5.42642	5.60326	0.647038
	T3	19.1597	19.5622	19.8353	19.5191	0.339894
	T4	15.2422	16.4498	16.6795	16.1238	0.772089
	T5	11.0809	15.5625	14.9285	13.8573	2.42525
PdERF24
Type	Sample	2^-△△Ct			Relative expression	2^-△△Ct Std.Dev
Tissues	leaves	0.943874	1.05458	1.00463	1.00103	0.0554401
	Branches	18.0843	16.0741	18.8523	17.6702	1.43463
	Flesh	0.0753654	0.0712345	0.0615752	0.0693917	0.00707737
	Cores	0.125456	0.172246	0.134578	0.144093	0.0248038
Annual dormant branches Freezing stress	CK	0.935191	1.05946	1.00928	1.00131	0.0625183
	T1	2.62685	2.2868	2.57279	2.49548	0.182729
	T2	8.95897	9.80375	9.33942	9.36738	0.423081
	T3	20.8696	16.6026	18.9396	18.8039	2.13677
	T4	9.02129	8.4757	7.42985	8.30895	0.808717
	T5	309.401	327.042	336.237	324.227	13.6377
PdERF31
Type	Sample	2^-△△Ct			Relative expression	2^-△△Ct Std.Dev
Tissues	leaves	0.808508	1.12766	1.09682	1.011	0.176038
	Branches	2.75745	3.27918	3.79298	3.27654	0.517773
	Flesh	10.3627	8.95897	9.73603	9.68591	0.703223
	Cores	5.2537	3.98156	3.92674	4.38733	0.750794
Annual dormant branches Freezing stress	CK	0.880666	1.15402	0.983957	1.00621	0.138029
	T1	0.644685	0.618423	0.82169	0.694933	0.110558
	T2	0.777366	0.983957	0.715323	0.825549	0.140649
	T3	0.725309	0.601513	0.715323	0.680715	0.0687725
	T4	1.62076	1.4012	1.43065	1.4842	0.119172
	T5	1.29834	1.76133	1.53333	1.531	0.231505
PdERF35
Type	Sample	2^-△△Ct			Relative expression	2^-△△Ct Std.Dev
Tissues	leaves	0.922316	1.07425	1.00928	1.00195	0.0762332
	Branches	1.97703	1.73307	2.01857	1.90956	0.154244
	Flesh	0.948246	0.728668	0.854607	0.84384	0.110184
	Cores	0.0765918	0.0714627	0.0724602	0.0735049	0.00271946
Annual dormant branches Freezing stress	CK	0.802923	1.05214	1.18372	1.01293	0.193406
	T1	21.4564	16.4879	22.0596	20.0013	3.0576
	T2	24.9909	30.7675	28.1163	27.9582	2.8915
	T3	16.6026	15.5985	18.6788	16.96	1.57098
	T4	15.4907	13.8646	14.0581	14.4712	0.888268
	T5	13.3923	18.5498	15.9262	15.9561	2.57888
PdERF39
Type	Sample	2^-△△Ct			Relative expression	2^-△△Ct Std.Dev
Tissues	leaves	0.771997	1.17013	1.10701	1.01638	0.21398
	Branches	6.57352	7.44704	6.94833	6.98963	0.43822
	Flesh	0.199805	0.172739	0.211198	0.194581	0.0197545
	Cores	0.031833	0.0237928	0.0197318	0.0251192	0.00615867
Annual dormant branches Freezing stress	CK	0.882703	1.01396	1.11729	1.00465	0.117569
	T1	2.36199	2.36199	3.11666	2.61354	0.435711
	T2	1.87905	2.25012	2.28153	2.1369	0.223857
	T3	12.8171	10.7779	13.1775	12.2575	1.29399
	T4	29.0406	29.8571	28.0514	28.983	0.904213
	T5	17.2677	24.9333	24.0839	22.095	4.20208
PdERF44
Type	Sample	2^-△△Ct			Relative expression	2^-△△Ct Std.Dev
Tissues	leaves	0.835088	1.08673	1.10191	1.00791	0.14986
	Branches	1.43396	1.23114	1.31039	1.32516	0.102209
	Flesh	0.19751	0.144586	0.167241	0.169779	0.0265533
	Cores	0.363493	0.353553	0.327598	0.348215	0.0185333
Annual dormant branches Freezing stress	CK	0.757858	1.07923	1.22264	1.01991	0.238001
	T1	1.02101	1.03526	1.42405	1.16011	0.228691
	T2	1.04247	0.852635	0.840896	0.911999	0.11314
	T3	2.31338	1.90528	1.82766	2.01544	0.260924
	T4	1.46409	1.50525	1.52626	1.49853	0.0316262
	T5	0.907519	1.22264	1.00696	1.0457	0.161095
PdERF47
Type	Sample	2^-△△Ct			Relative expression	2^-△△Ct Std.Dev
Tissues	leaves	0.825496	1.02337	1.18372	1.01086	0.179441
	Branches	1.55114	1.76949	2.13366	1.8181	0.294286
	Flesh	5.63077	5.4768	6.78963	5.96574	0.717656
	Cores	3.1456	2.38392	2.2868	2.60544	0.470303
Annual dormant branches Freezing stress	CK	0.773782	1.12506	1.1487	1.01585	0.209966
	T1	1.18099	1.18921	1.55833	1.30951	0.215523
	T2	0.707107	0.835088	0.697372	0.746522	0.0768545
	T3	1.71713	1.42405	1.65864	1.59994	0.155107
	T4	2.20381	1.75321	1.70527	1.88743	0.275039
	T5	2.09943	2.60268	2.37841	2.36018	0.25212
PdERF48
Type	Sample	2^-△△Ct			Relative expression	2^-△△Ct Std.Dev
Tissues	leaves	0.749154	1.11214	1.20025	1.02051	0.239098
	Branches	2.01857	2.13366	2.66352	2.27192	0.343984
	Flesh	0.21071	0.206374	0.209255	0.20878	0.00220688
	Cores	0.175962	0.136156	0.137103	0.14974	0.0227133
Annual dormant branches Freezing stress	CK	0.854607	1.19196	0.981686	1.00942	0.170376
	T1	1.51922	1.1355	1.42734	1.36069	0.200355
	T2	1.30435	1.48796	1.51922	1.43718	0.116087
	T3	1.99078	1.7818	2.08975	1.95411	0.157219
	T4	1.97703	1.99078	1.79419	1.92067	0.109746
	T5	2.20891	2.46798	1.94981	2.2089	0.259087
PdERF51
Type	Sample	2^-△△Ct			Relative expression	2^-△△Ct Std.Dev
Tissues	leaves	0.920188	0.97942	1.10957	1.00306	0.0968786
	Branches	1.45397	1.72907	2.12874	1.7706	0.339295
	Flesh	0.562529	0.517632	0.570382	0.550181	0.0284602
	Cores	0.607097	0.496546	0.496546	0.533397	0.0638268
Annual dormant branches Freezing stress	CK	0.814131	1.12766	1.08925	1.01035	0.17101
	T1	1.67404	1.65099	2.20891	1.84465	0.31567
	T2	1.87038	1.87038	1.70921	1.81666	0.0930505
	T3	1.85746	1.47768	1.40769	1.58095	0.242014
	T4	2.3511	2.30271	2.03261	2.22881	0.171624
	T5	1.7818	1.87038	1.81924	1.82381	0.0444689
PdERF53
Type	Sample	2^-△△Ct			Relative expression	2^-△△Ct Std.Dev
Tissues	leaves	0.793701	1.09936	1.14605	1.01304	0.19138
	Branches	0.561231	0.627056	0.7457	0.644662	0.0934861
	Flesh	0.119631	0.0906636	0.109323	0.106539	0.0146831
	Cores	0.0237928	0.0237928	0.0217426	0.0231094	0.00118368
Annual dormant branches Freezing stress	CK	0.880666	1.08423	1.04729	1.00406	0.108448
	T1	4.74585	3.90864	4.48985	4.38145	0.429003
	T2	5.08648	5.9656	5.45155	5.50121	0.441659
	T3	8.73415	7.9264	8.73415	8.4649	0.46635
	T4	5.33936	5.15748	5.12186	5.20623	0.116659
	T5	4.61608	6.21893	6.00709	5.61403	0.870723
PdAP2-6
Type	Sample	2^-△△Ct			Relative expression	2^-△△Ct Std.Dev
Tissues	leaves	0.926588	1.06437	1.01396	1.00164	0.0697124
	Branches	9.64646	7.51618	9.25351	8.80538	1.13364
	Flesh	0.327753	0.357511	0.374118	0.353127	0.0234912
	Cores	0.661474	0.621274	0.671228	0.651325	0.026478
Annual dormant branches Freezing stress	CK	0.779165	1.11729	1.1487	1.01505	0.204886
	T1	1.93187	1.49485	1.86607	1.76426	0.235627
	T2	0.846745	0.986233	0.76313	0.865369	0.112712
	T3	2.60268	2.15846	2.32947	2.36354	0.224065
	T4	3.70635	3.50642	3.50642	3.57307	0.115429
	T5	2.56685	3.45815	3.22657	3.08386	0.462469
