# Supplementary material for: Genome-Wide Analysis of the Almond AP2/ERF Superfamily and Its Functional Prediction during Dormancy in Response to Freezing Stress
Source: Biology (Basel). 2022 Oct 17;11(10):1520. doi: 10.3390/biology11101520 (PMC9598233; doi:10.3390/biology11101520)
Supplement: Supplementary file 1 [file biology-11-01520-s001.zip › Table S3.xlsx]

## Sheet: Sheet1
String interactions
Node1	Node2	Node1 string id	Node2 string id	Neighborhood on chromosome	Gene fusion	Phylogenetic cooccurrence	Homology	Coexpression	Experimentally determined interaction	Database annotated	Automated textmining	Combined score
PdERF88	PdERF27	3702.AT1G19210.1	3702.AT2G44840.1	0	0	0	0.733	0.338	0	0	0.448	0.413
PdERF88	PdERF87	3702.AT1G19210.1	3702.AT4G34410.1	0	0	0	0.725	0.499	0	0	0.371	0.546
PdERF43	PdERF47	3702.AT2G20880.1	3702.AT1G28360.1	0	0	0	0.745	0	0.499	0	0	0.499
PdERF43	PdERF93	3702.AT2G20880.1	3702.AT4G13040.3	0	0	0	0	0	0	0	0.46	0.459
PdERF43	PdERF48	3702.AT2G20880.1	3702.AT5G44210.1	0	0	0	0.739	0.062	0.499	0	0	0.509
PdERF48	PdERF43	3702.AT5G44210.1	3702.AT2G20880.1	0	0	0	0.739	0.062	0.499	0	0	0.509
PdERF48	PdAP2-5	3702.AT5G44210.1	3702.AT3G54320.1	0	0	0	0	0	0	0	0.574	0.574
PdERF48	PdERF93	3702.AT5G44210.1	3702.AT4G13040.3	0	0	0	0	0	0	0	0.469	0.469
PdERF47	PdERF10	3702.AT1G28360.1	3702.AT1G24590.1	0	0	0	0.814	0	0.499	0	0.581	0.551
PdERF47	PdAP2-7	3702.AT1G28360.1	3702.AT1G72570.1	0	0	0	0	0	0	0	0.455	0.455
PdERF47	PdERF43	3702.AT1G28360.1	3702.AT2G20880.1	0	0	0	0.745	0	0.499	0	0	0.499
PdERF87	PdERF63	3702.AT4G34410.1	3702.AT1G12610.1	0	0	0	0.663	0.848	0	0	0.441	0.869
PdERF87	PdERF88	3702.AT4G34410.1	3702.AT1G19210.1	0	0	0	0.725	0.499	0	0	0.371	0.546
PdERF87	PdERF27	3702.AT4G34410.1	3702.AT2G44840.1	0	0	0	0.767	0.559	0	0	0.376	0.595
PdERF87	PdERF51	3702.AT4G34410.1	3702.AT3G15210.1	0	0	0	0.764	0.382	0	0	0.658	0.475
PdERF20	PdAP2-2	3702.AT1G71450.1	3702.AT1G16060.1	0	0	0	0	0	0	0	0.43	0.43
PdERF21	PdAP2-2	3702.AT1G22810.1	3702.AT1G16060.1	0	0	0	0	0	0	0	0.429	0.429
PdERF10	PdERF47	3702.AT1G24590.1	3702.AT1G28360.1	0	0	0	0.814	0	0.499	0	0.581	0.551
PdERF10	PdAP2-14	3702.AT1G24590.1	3702.AT4G36920.2	0	0	0	0	0	0	0	0.683	0.683
PdERF22	PdAP2-11b	3702.AT2G44940.1	3702.AT2G28550.3	0	0	0	0	0.193	0	0	0.595	0.659
PdERF22	PdAP2-12	3702.AT2G44940.1	3702.AT5G10510.3	0	0	0	0	0	0	0	0.443	0.443
PdERF49	PdERF4	3702.AT5G47220.1	3702.AT3G23240.1	0	0	0	0.821	0.27	0	0.8	0.652	0.865
PdERF49	PdERF32	3702.AT5G47220.1	3702.AT4G17500.1	0	0	0	0.951	0.837	0	0	0.64	0.841
PdERF49	PdAP2-14	3702.AT5G47220.1	3702.AT4G36920.2	0	0	0	0	0	0	0	0.706	0.706
PdERF11	PdERF93	3702.AT1G68550.2	3702.AT4G13040.3	0	0	0	0	0	0	0	0.441	0.441
PdERF74b	PdERF93	3702.AT1G49120.1	3702.AT4G13040.3	0	0	0	0	0	0	0	0.624	0.624
PdERF68	PdERF93	3702.AT1G64380.1	3702.AT4G13040.3	0	0	0	0	0	0	0	0.46	0.459
PdERF85	PdAP2-14	3702.AT4G25490.1	3702.AT4G36920.2	0	0	0	0	0	0	0	0.876	0.876
PdAP2-17	PdERF27	3702.AT2G41710.3	3702.AT2G44840.1	0	0	0	0	0	0	0	0.427	0.426
PdAP2-17	PdERF3	3702.AT2G41710.3	3702.AT3G23230.1	0	0	0	0	0	0	0	0.462	0.461
PdAP2-17	PdERF51	3702.AT2G41710.3	3702.AT3G15210.1	0	0	0	0	0	0	0	0.612	0.612
PdAP2-17	PdERF8	3702.AT2G41710.3	3702.AT5G18560.1	0	0	0	0	0	0	0	0.64	0.64
PdAP2-17	PdERF93	3702.AT2G41710.3	3702.AT4G13040.3	0	0	0	0	0	0	0	0.873	0.873
PdRAV1	PdERF90	3702.AT1G25560.1	3702.AT1G15360.1	0	0	0	0	0	0	0	0.539	0.539
PdRAV1	PdRAV2	3702.AT1G25560.1	3702.AT1G68840.2	0	0	0	0.973	0.572	0	0	0.963	0.583
PdERF8	PdAP2-17	3702.AT5G18560.1	3702.AT2G41710.3	0	0	0	0	0	0	0	0.64	0.64
PdERF8	PdAP2-5	3702.AT5G18560.1	3702.AT3G54320.1	0	0	0	0	0	0	0	0.677	0.677
PdERF8	PdAP2-12	3702.AT5G18560.1	3702.AT5G10510.3	0	0	0	0	0.079	0	0	0.461	0.482
PdAP2-16	PdAP2-10	3702.AT5G17430.1	3702.AT1G51190.1	0	0	0	0.878	0.428	0	0	0.738	0.478
PdAP2-16	PdERF31	3702.AT5G17430.1	3702.AT2G40340.1	0	0	0	0	0	0	0	0.401	0.4
PdAP2-16	PdERF27	3702.AT5G17430.1	3702.AT2G44840.1	0	0	0	0	0	0	0	0.519	0.519
PdAP2-4b	PdERF27	3702.AT4G37750.1	3702.AT2G44840.1	0	0	0	0	0	0	0	0.527	0.527
PdAP2-12	PdERF22	3702.AT5G10510.3	3702.AT2G44940.1	0	0	0	0	0	0	0	0.443	0.443
PdAP2-12	PdERF8	3702.AT5G10510.3	3702.AT5G18560.1	0	0	0	0	0.079	0	0	0.461	0.482
PdERF13	PdAP2-14	3702.AT5G25190.1	3702.AT4G36920.2	0	0	0	0	0	0	0	0.42	0.42
PdERF86	PdAP2-14	3702.AT2G36450.1	3702.AT4G36920.2	0	0	0	0	0	0	0	0.408	0.408
PdAP2-14	PdERF63	3702.AT4G36920.2	3702.AT1G12610.1	0	0	0	0	0	0	0	0.627	0.627
PdAP2-14	PdERF18	3702.AT4G36920.2	3702.AT1G21910.1	0	0	0	0	0	0	0	0.446	0.446
PdAP2-14	PdERF10	3702.AT4G36920.2	3702.AT1G24590.1	0	0	0	0	0	0	0	0.683	0.683
PdAP2-14	PdERF97	3702.AT4G36920.2	3702.AT1G50640.1	0	0	0	0	0	0	0	0.616	0.616
PdAP2-14	PdERF86	3702.AT4G36920.2	3702.AT2G36450.1	0	0	0	0	0	0	0	0.408	0.408
PdAP2-14	PdERF80	3702.AT4G36920.2	3702.AT3G11020.1	0	0	0	0	0	0	0	0.749	0.749
PdAP2-14	PdERF3	3702.AT4G36920.2	3702.AT3G23230.1	0	0	0	0	0	0	0	0.52	0.52
PdAP2-14	PdERF4	3702.AT4G36920.2	3702.AT3G23240.1	0	0	0	0	0	0	0	0.637	0.637
PdAP2-14	PdERF93	3702.AT4G36920.2	3702.AT4G13040.3	0	0	0	0	0	0	0	0.635	0.635
PdAP2-14	PdERF85	3702.AT4G36920.2	3702.AT4G25490.1	0	0	0	0	0	0	0	0.876	0.876
PdAP2-14	PdERF13	3702.AT4G36920.2	3702.AT5G25190.1	0	0	0	0	0	0	0	0.42	0.42
PdAP2-14	PdERF75	3702.AT4G36920.2	3702.AT5G19790.1	0	0	0	0	0	0	0	0.592	0.592
PdAP2-14	PdERF39	3702.AT4G36920.2	3702.AT5G11590.1	0	0	0	0	0	0	0	0.598	0.598
PdAP2-14	PdERF59	3702.AT4G36920.2	3702.AT5G51990.1	0	0	0	0	0	0	0	0.696	0.696
PdAP2-14	PdERF49	3702.AT4G36920.2	3702.AT5G47220.1	0	0	0	0	0	0	0	0.706	0.706
PdAP2-14	PdERF45	3702.AT4G36920.2	3702.AT5G05410.1	0	0	0	0	0	0	0	0.849	0.849
PdERF55	PdAP2-11b	3702.AT4G16750.1	3702.AT2G28550.3	0	0	0	0	0.062	0	0	0.456	0.467
PdERF30	PdAP2-5	3702.AT2G40220.1	3702.AT3G54320.1	0	0	0	0	0	0	0	0.519	0.519
PdERF30	PdAP2-1	3702.AT2G40220.1	3702.AT5G57390.1	0	0	0	0	0.086	0	0	0.618	0.635
PdERF33b	PdERF27	3702.AT5G51190.1	3702.AT2G44840.1	0	0	0	0.777	0.465	0	0	0.19	0.483
PdERF33b	PdERF54	3702.AT5G51190.1	3702.AT5G47230.1	0	0	0	0.87	0.793	0	0	0.697	0.811
PdERF4	PdERF93	3702.AT3G23240.1	3702.AT4G13040.3	0	0	0	0	0	0	0	0.603	0.603
PdERF4	PdAP2-14	3702.AT3G23240.1	3702.AT4G36920.2	0	0	0	0	0	0	0	0.637	0.637
PdERF4	PdERF49	3702.AT3G23240.1	3702.AT5G47220.1	0	0	0	0.821	0.27	0	0.8	0.652	0.865
PdERF97	PdAP2-14	3702.AT1G50640.1	3702.AT4G36920.2	0	0	0	0	0	0	0	0.616	0.616
PdERF66	PdERF93	3702.AT1G12630.1	3702.AT4G13040.3	0	0	0	0	0	0	0	0.546	0.546
PdERF31	PdAP2-10	3702.AT2G40340.1	3702.AT1G51190.1	0	0	0	0	0	0	0	0.401	0.4
PdERF31	PdAP2-16	3702.AT2G40340.1	3702.AT5G17430.1	0	0	0	0	0	0	0	0.401	0.4
PdERF9	PdERF93	3702.AT1G28160.1	3702.AT4G13040.3	0	0	0	0	0	0	0	0.481	0.481
PdERF9	PdAP2-5	3702.AT1G28160.1	3702.AT3G54320.1	0	0	0	0	0	0	0	0.491	0.491
PdAP2-7	PdERF47	3702.AT1G72570.1	3702.AT1G28360.1	0	0	0	0	0	0	0	0.455	0.455
PdRAV2	PdRAV1	3702.AT1G68840.2	3702.AT1G25560.1	0	0	0	0.973	0.572	0	0	0.963	0.583
PdERF59	PdAP2-14	3702.AT5G51990.1	3702.AT4G36920.2	0	0	0	0	0	0	0	0.696	0.696
PdERF45	PdAP2-14	3702.AT5G05410.1	3702.AT4G36920.2	0	0	0	0	0	0	0	0.849	0.849
PdERF80	PdAP2-14	3702.AT3G11020.1	3702.AT4G36920.2	0	0	0	0	0	0	0	0.749	0.749
PdERF54	PdERF27	3702.AT5G47230.1	3702.AT2G44840.1	0	0	0	0.777	0.398	0	0	0.59	0.474
PdERF54	PdERF51	3702.AT5G47230.1	3702.AT3G15210.1	0	0	0	0.741	0.357	0	0	0.849	0.497
PdERF54	PdERF32	3702.AT5G47230.1	3702.AT4G17500.1	0	0	0	0.787	0.408	0	0	0.617	0.483
PdERF54	PdERF33b	3702.AT5G47230.1	3702.AT5G51190.1	0	0	0	0.87	0.793	0	0	0.697	0.811
PdERF18	PdAP2-14	3702.AT1G21910.1	3702.AT4G36920.2	0	0	0	0	0	0	0	0.446	0.446
PdERF18	PdAP2-5	3702.AT1G21910.1	3702.AT3G54320.1	0	0	0	0	0	0	0	0.575	0.575
PdERF18	PdAP2-11b	3702.AT1G21910.1	3702.AT2G28550.3	0	0	0	0	0	0	0	0.603	0.603
PdAP2-2	PdERF21	3702.AT1G16060.1	3702.AT1G22810.1	0	0	0	0	0	0	0	0.429	0.429
PdAP2-2	PdERF20	3702.AT1G16060.1	3702.AT1G71450.1	0	0	0	0	0	0	0	0.43	0.43
PdAP2-2	PdERF17	3702.AT1G16060.1	3702.AT5G25390.2	0	0	0	0	0	0	0	0.549	0.549
PdERF63	PdAP2-14	3702.AT1G12610.1	3702.AT4G36920.2	0	0	0	0	0	0	0	0.627	0.627
PdERF63	PdERF87	3702.AT1G12610.1	3702.AT4G34410.1	0	0	0	0.663	0.848	0	0	0.441	0.869
PdAP2-11b	PdERF18	3702.AT2G28550.3	3702.AT1G21910.1	0	0	0	0	0	0	0	0.603	0.603
PdAP2-11b	PdERF93	3702.AT2G28550.3	3702.AT4G13040.3	0	0	0	0	0	0	0	0.425	0.425
PdAP2-11b	PdERF55	3702.AT2G28550.3	3702.AT4G16750.1	0	0	0	0	0.062	0	0	0.456	0.467
PdAP2-11b	PdERF22	3702.AT2G28550.3	3702.AT2G44940.1	0	0	0	0	0.193	0	0	0.595	0.659
PdERF76	PdERF67	3702.AT5G53290.1	3702.AT4G23750.1	0	0	0	0.82	0	0.597	0	0.883	0.66
PdERF76	PdERF28	3702.AT5G53290.1	3702.AT4G27950.1	0	0	0	0.941	0.11	0.597	0	0.616	0.639
PdAP2-5	PdERF18	3702.AT3G54320.1	3702.AT1G21910.1	0	0	0	0	0	0	0	0.575	0.575
PdAP2-5	PdERF9	3702.AT3G54320.1	3702.AT1G28160.1	0	0	0	0	0	0	0	0.491	0.491
PdAP2-5	PdERF30	3702.AT3G54320.1	3702.AT2G40220.1	0	0	0	0	0	0	0	0.519	0.519
PdAP2-5	PdERF27	3702.AT3G54320.1	3702.AT2G44840.1	0	0	0	0	0	0	0	0.728	0.728
PdAP2-5	PdERF48	3702.AT3G54320.1	3702.AT5G44210.1	0	0	0	0	0	0	0	0.574	0.574
PdAP2-5	PdERF93	3702.AT3G54320.1	3702.AT4G13040.3	0	0	0	0	0	0	0	0.626	0.626
PdAP2-5	PdERF8	3702.AT3G54320.1	3702.AT5G18560.1	0	0	0	0	0	0	0	0.677	0.677
PdERF75	PdAP2-14	3702.AT5G19790.1	3702.AT4G36920.2	0	0	0	0	0	0	0	0.592	0.592
PdERF90	PdRAV1	3702.AT1G15360.1	3702.AT1G25560.1	0	0	0	0	0	0	0	0.539	0.539
PdAP2-1	PdERF30	3702.AT5G57390.1	3702.AT2G40220.1	0	0	0	0	0.086	0	0	0.618	0.635
PdERF51	PdAP2-17	3702.AT3G15210.1	3702.AT2G41710.3	0	0	0	0	0	0	0	0.612	0.612
PdERF51	PdERF27	3702.AT3G15210.1	3702.AT2G44840.1	0	0	0	0.733	0.337	0	0	0.55	0.43
PdERF51	PdERF87	3702.AT3G15210.1	3702.AT4G34410.1	0	0	0	0.764	0.382	0	0	0.658	0.475
PdERF51	PdERF54	3702.AT3G15210.1	3702.AT5G47230.1	0	0	0	0.741	0.357	0	0	0.849	0.497
PdERF17	PdAP2-2	3702.AT5G25390.2	3702.AT1G16060.1	0	0	0	0	0	0	0	0.549	0.549
PdERF93	PdERF66	3702.AT4G13040.3	3702.AT1G12630.1	0	0	0	0	0	0	0	0.546	0.546
PdERF93	PdERF9	3702.AT4G13040.3	3702.AT1G28160.1	0	0	0	0	0	0	0	0.481	0.481
PdERF93	PdERF74b	3702.AT4G13040.3	3702.AT1G49120.1	0	0	0	0	0	0	0	0.624	0.624
PdERF93	PdERF68	3702.AT4G13040.3	3702.AT1G64380.1	0	0	0	0	0	0	0	0.46	0.459
PdERF93	PdERF11	3702.AT4G13040.3	3702.AT1G68550.2	0	0	0	0	0	0	0	0.441	0.441
PdERF93	PdERF43	3702.AT4G13040.3	3702.AT2G20880.1	0	0	0	0	0	0	0	0.46	0.459
PdERF93	PdAP2-11b	3702.AT4G13040.3	3702.AT2G28550.3	0	0	0	0	0	0	0	0.425	0.425
PdERF93	PdAP2-17	3702.AT4G13040.3	3702.AT2G41710.3	0	0	0	0	0	0	0	0.873	0.873
PdERF93	PdERF4	3702.AT4G13040.3	3702.AT3G23240.1	0	0	0	0	0	0	0	0.603	0.603
PdERF93	PdAP2-5	3702.AT4G13040.3	3702.AT3G54320.1	0	0	0	0	0	0	0	0.626	0.626
PdERF93	PdERF48	3702.AT4G13040.3	3702.AT5G44210.1	0	0	0	0	0	0	0	0.469	0.469
PdERF93	PdERF67	3702.AT4G13040.3	3702.AT4G23750.1	0	0	0	0	0	0	0	0.497	0.497
PdERF93	PdERF36	3702.AT4G13040.3	3702.AT5G52020.1	0	0	0	0	0	0	0	0.546	0.546
PdERF93	PdAP2-14	3702.AT4G13040.3	3702.AT4G36920.2	0	0	0	0	0	0	0	0.635	0.635
PdERF39	PdAP2-14	3702.AT5G11590.1	3702.AT4G36920.2	0	0	0	0	0	0	0	0.598	0.598
PdERF27	PdERF88	3702.AT2G44840.1	3702.AT1G19210.1	0	0	0	0.733	0.338	0	0	0.448	0.413
PdERF27	PdAP2-17	3702.AT2G44840.1	3702.AT2G41710.3	0	0	0	0	0	0	0	0.427	0.426
PdERF27	PdERF51	3702.AT2G44840.1	3702.AT3G15210.1	0	0	0	0.733	0.337	0	0	0.55	0.43
PdERF27	PdERF54	3702.AT2G44840.1	3702.AT5G47230.1	0	0	0	0.777	0.398	0	0	0.59	0.474
PdERF27	PdERF33b	3702.AT2G44840.1	3702.AT5G51190.1	0	0	0	0.777	0.465	0	0	0.19	0.483
PdERF27	PdAP2-16	3702.AT2G44840.1	3702.AT5G17430.1	0	0	0	0	0	0	0	0.519	0.519
PdERF27	PdAP2-4b	3702.AT2G44840.1	3702.AT4G37750.1	0	0	0	0	0	0	0	0.527	0.527
PdERF27	PdERF87	3702.AT2G44840.1	3702.AT4G34410.1	0	0	0	0.767	0.559	0	0	0.376	0.595
PdERF27	PdAP2-5	3702.AT2G44840.1	3702.AT3G54320.1	0	0	0	0	0	0	0	0.728	0.728
PdERF28	PdERF67	3702.AT4G27950.1	3702.AT4G23750.1	0	0	0	0.824	0.099	0.597	0	0.308	0.639
PdERF28	PdERF76	3702.AT4G27950.1	3702.AT5G53290.1	0	0	0	0.941	0.11	0.597	0	0.616	0.639
PdERF3	PdAP2-17	3702.AT3G23230.1	3702.AT2G41710.3	0	0	0	0	0	0	0	0.462	0.461
PdERF3	PdAP2-14	3702.AT3G23230.1	3702.AT4G36920.2	0	0	0	0	0	0	0	0.52	0.52
PdAP2-10	PdERF31	3702.AT1G51190.1	3702.AT2G40340.1	0	0	0	0	0	0	0	0.401	0.4
PdAP2-10	PdAP2-16	3702.AT1G51190.1	3702.AT5G17430.1	0	0	0	0.878	0.428	0	0	0.738	0.478
PdERF67	PdERF93	3702.AT4G23750.1	3702.AT4G13040.3	0	0	0	0	0	0	0	0.497	0.497
PdERF67	PdERF28	3702.AT4G23750.1	3702.AT4G27950.1	0	0	0	0.824	0.099	0.597	0	0.308	0.639
PdERF67	PdERF76	3702.AT4G23750.1	3702.AT5G53290.1	0	0	0	0.82	0	0.597	0	0.883	0.66
PdERF36	PdERF93	3702.AT5G52020.1	3702.AT4G13040.3	0	0	0	0	0	0	0	0.546	0.546
PdERF32	PdERF54	3702.AT4G17500.1	3702.AT5G47230.1	0	0	0	0.787	0.408	0	0	0.617	0.483
PdERF32	PdERF49	3702.AT4G17500.1	3702.AT5G47220.1	0	0	0	0.951	0.837	0	0	0.64	0.841
