# Supplementary material for: Genome-Wide Analysis of the Almond AP2/ERF Superfamily and Its Functional Prediction during Dormancy in Response to Freezing Stress
Source: Biology (Basel). 2022 Oct 17;11(10):1520. doi: 10.3390/biology11101520 (PMC9598233; doi:10.3390/biology11101520)
Supplement: Supplementary file 1 [file biology-11-01520-s001.zip › Table S4.xlsx]

## Sheet: Sheet1
GO annotation and enrichment statistics of PdAP2/ERF interacting proteins
Molecular Function
GO ID	Description	Gene numbers	Pvalue	P.adjust	Genes
GO:0001071	nucleic acid binding transcription factor activity	18	2.8694e-29	1.14776e-28	Prudul26A000112T1;Prudul26A000863T1;Prudul26A001208T1;Prudul26A002650T1;Prudul26A003607T1;Prudul26A010631T1;Prudul26A011137T1;Prudul26A011959T1;Prudul26A012219T1;Prudul26A012280T2;Prudul26A013083T1;Prudul26A013165T1;Prudul26A014809T1;Prudul26A016161T1;Prudul26A016349T1;Prudul26A016375T2;Prudul26A016711T1;Prudul26A016786T1
GO:0003700	transcription factor activity, sequence-specific DNA binding	18	2.8694e-29	1.14776e-28	Prudul26A000112T1;Prudul26A000863T1;Prudul26A001208T1;Prudul26A002650T1;Prudul26A003607T1;Prudul26A010631T1;Prudul26A011137T1;Prudul26A011959T1;Prudul26A012219T1;Prudul26A012280T2;Prudul26A013083T1;Prudul26A013165T1;Prudul26A014809T1;Prudul26A016161T1;Prudul26A016349T1;Prudul26A016375T2;Prudul26A016711T1;Prudul26A016786T1
GO:0003677	DNA binding	18	1.03216e-19	2.75243e-19	Prudul26A000112T1;Prudul26A000863T1;Prudul26A001208T1;Prudul26A002650T1;Prudul26A003607T1;Prudul26A010631T1;Prudul26A011137T1;Prudul26A011959T1;Prudul26A012219T1;Prudul26A012280T2;Prudul26A013083T1;Prudul26A013165T1;Prudul26A014809T1;Prudul26A016161T1;Prudul26A016349T1;Prudul26A016375T2;Prudul26A016711T1;Prudul26A016786T1
GO:0003676	nucleic acid binding	18	5.06045e-14	1.01209e-13	Prudul26A000112T1;Prudul26A000863T1;Prudul26A001208T1;Prudul26A002650T1;Prudul26A003607T1;Prudul26A010631T1;Prudul26A011137T1;Prudul26A011959T1;Prudul26A012219T1;Prudul26A012280T2;Prudul26A013083T1;Prudul26A013165T1;Prudul26A014809T1;Prudul26A016161T1;Prudul26A016349T1;Prudul26A016375T2;Prudul26A016711T1;Prudul26A016786T1
GO:0097159	organic cyclic compound binding	18	3.49151e-08	4.65535e-08	Prudul26A000112T1;Prudul26A000863T1;Prudul26A001208T1;Prudul26A002650T1;Prudul26A003607T1;Prudul26A010631T1;Prudul26A011137T1;Prudul26A011959T1;Prudul26A012219T1;Prudul26A012280T2;Prudul26A013083T1;Prudul26A013165T1;Prudul26A014809T1;Prudul26A016161T1;Prudul26A016349T1;Prudul26A016375T2;Prudul26A016711T1;Prudul26A016786T1
GO:1901363	heterocyclic compound binding	18	3.49151e-08	4.65535e-08	Prudul26A000112T1;Prudul26A000863T1;Prudul26A001208T1;Prudul26A002650T1;Prudul26A003607T1;Prudul26A010631T1;Prudul26A011137T1;Prudul26A011959T1;Prudul26A012219T1;Prudul26A012280T2;Prudul26A013083T1;Prudul26A013165T1;Prudul26A014809T1;Prudul26A016161T1;Prudul26A016349T1;Prudul26A016375T2;Prudul26A016711T1;Prudul26A016786T1
GO:0005488	binding	18	0.00064188	0.000733577	Prudul26A000112T1;Prudul26A000863T1;Prudul26A001208T1;Prudul26A002650T1;Prudul26A003607T1;Prudul26A010631T1;Prudul26A011137T1;Prudul26A011959T1;Prudul26A012219T1;Prudul26A012280T2;Prudul26A013083T1;Prudul26A013165T1;Prudul26A014809T1;Prudul26A016161T1;Prudul26A016349T1;Prudul26A016375T2;Prudul26A016711T1;Prudul26A016786T1
GO:0003674	molecular_function	18	1	1	Prudul26A000112T1;Prudul26A000863T1;Prudul26A001208T1;Prudul26A002650T1;Prudul26A003607T1;Prudul26A010631T1;Prudul26A011137T1;Prudul26A011959T1;Prudul26A012219T1;Prudul26A012280T2;Prudul26A013083T1;Prudul26A013165T1;Prudul26A014809T1;Prudul26A016161T1;Prudul26A016349T1;Prudul26A016375T2;Prudul26A016711T1;Prudul26A016786T1
Biological Process
GO ID	Description	Gene numbers	Pvalue	P.adjust	Genes
GO:0006355	regulation of transcription, DNA-templated	18	3.01704e-18	2.11285e-17	Prudul26A000112T1;Prudul26A000863T1;Prudul26A001208T1;Prudul26A002650T1;Prudul26A003607T1;Prudul26A010631T1;Prudul26A011137T1;Prudul26A011959T1;Prudul26A012219T1;Prudul26A012280T2;Prudul26A013083T1;Prudul26A013165T1;Prudul26A014809T1;Prudul26A016161T1;Prudul26A016349T1;Prudul26A016375T2;Prudul26A016711T1;Prudul26A016786T1
GO:1903506	regulation of nucleic acid-templated transcription	18	3.01704e-18	2.11285e-17	Prudul26A000112T1;Prudul26A000863T1;Prudul26A001208T1;Prudul26A002650T1;Prudul26A003607T1;Prudul26A010631T1;Prudul26A011137T1;Prudul26A011959T1;Prudul26A012219T1;Prudul26A012280T2;Prudul26A013083T1;Prudul26A013165T1;Prudul26A014809T1;Prudul26A016161T1;Prudul26A016349T1;Prudul26A016375T2;Prudul26A016711T1;Prudul26A016786T1
GO:2001141	regulation of RNA biosynthetic process	18	3.01704e-18	2.11285e-17	Prudul26A000112T1;Prudul26A000863T1;Prudul26A001208T1;Prudul26A002650T1;Prudul26A003607T1;Prudul26A010631T1;Prudul26A011137T1;Prudul26A011959T1;Prudul26A012219T1;Prudul26A012280T2;Prudul26A013083T1;Prudul26A013165T1;Prudul26A014809T1;Prudul26A016161T1;Prudul26A016349T1;Prudul26A016375T2;Prudul26A016711T1;Prudul26A016786T1
GO:0051252	regulation of RNA metabolic process	18	3.17118e-18	2.11285e-17	Prudul26A000112T1;Prudul26A000863T1;Prudul26A001208T1;Prudul26A002650T1;Prudul26A003607T1;Prudul26A010631T1;Prudul26A011137T1;Prudul26A011959T1;Prudul26A012219T1;Prudul26A012280T2;Prudul26A013083T1;Prudul26A013165T1;Prudul26A014809T1;Prudul26A016161T1;Prudul26A016349T1;Prudul26A016375T2;Prudul26A016711T1;Prudul26A016786T1
GO:0010556	regulation of macromolecule biosynthetic process	18	3.77134e-18	2.11285e-17	Prudul26A000112T1;Prudul26A000863T1;Prudul26A001208T1;Prudul26A002650T1;Prudul26A003607T1;Prudul26A010631T1;Prudul26A011137T1;Prudul26A011959T1;Prudul26A012219T1;Prudul26A012280T2;Prudul26A013083T1;Prudul26A013165T1;Prudul26A014809T1;Prudul26A016161T1;Prudul26A016349T1;Prudul26A016375T2;Prudul26A016711T1;Prudul26A016786T1
GO:0019219	regulation of nucleobase-containing compound metabolic process	18	3.77134e-18	2.11285e-17	Prudul26A000112T1;Prudul26A000863T1;Prudul26A001208T1;Prudul26A002650T1;Prudul26A003607T1;Prudul26A010631T1;Prudul26A011137T1;Prudul26A011959T1;Prudul26A012219T1;Prudul26A012280T2;Prudul26A013083T1;Prudul26A013165T1;Prudul26A014809T1;Prudul26A016161T1;Prudul26A016349T1;Prudul26A016375T2;Prudul26A016711T1;Prudul26A016786T1
GO:2000112	regulation of cellular macromolecule biosynthetic process	18	3.77134e-18	2.11285e-17	Prudul26A000112T1;Prudul26A000863T1;Prudul26A001208T1;Prudul26A002650T1;Prudul26A003607T1;Prudul26A010631T1;Prudul26A011137T1;Prudul26A011959T1;Prudul26A012219T1;Prudul26A012280T2;Prudul26A013083T1;Prudul26A013165T1;Prudul26A014809T1;Prudul26A016161T1;Prudul26A016349T1;Prudul26A016375T2;Prudul26A016711T1;Prudul26A016786T1
GO:0009889	regulation of biosynthetic process	18	3.9616e-18	2.11285e-17	Prudul26A000112T1;Prudul26A000863T1;Prudul26A001208T1;Prudul26A002650T1;Prudul26A003607T1;Prudul26A010631T1;Prudul26A011137T1;Prudul26A011959T1;Prudul26A012219T1;Prudul26A012280T2;Prudul26A013083T1;Prudul26A013165T1;Prudul26A014809T1;Prudul26A016161T1;Prudul26A016349T1;Prudul26A016375T2;Prudul26A016711T1;Prudul26A016786T1
GO:0031326	regulation of cellular biosynthetic process	18	3.9616e-18	2.11285e-17	Prudul26A000112T1;Prudul26A000863T1;Prudul26A001208T1;Prudul26A002650T1;Prudul26A003607T1;Prudul26A010631T1;Prudul26A011137T1;Prudul26A011959T1;Prudul26A012219T1;Prudul26A012280T2;Prudul26A013083T1;Prudul26A013165T1;Prudul26A014809T1;Prudul26A016161T1;Prudul26A016349T1;Prudul26A016375T2;Prudul26A016711T1;Prudul26A016786T1
GO:0051171	regulation of nitrogen compound metabolic process	18	4.47767e-18	2.14928e-17	Prudul26A000112T1;Prudul26A000863T1;Prudul26A001208T1;Prudul26A002650T1;Prudul26A003607T1;Prudul26A010631T1;Prudul26A011137T1;Prudul26A011959T1;Prudul26A012219T1;Prudul26A012280T2;Prudul26A013083T1;Prudul26A013165T1;Prudul26A014809T1;Prudul26A016161T1;Prudul26A016349T1;Prudul26A016375T2;Prudul26A016711T1;Prudul26A016786T1
GO:0010468	regulation of gene expression	18	5.18079e-18	2.26071e-17	Prudul26A000112T1;Prudul26A000863T1;Prudul26A001208T1;Prudul26A002650T1;Prudul26A003607T1;Prudul26A010631T1;Prudul26A011137T1;Prudul26A011959T1;Prudul26A012219T1;Prudul26A012280T2;Prudul26A013083T1;Prudul26A013165T1;Prudul26A014809T1;Prudul26A016161T1;Prudul26A016349T1;Prudul26A016375T2;Prudul26A016711T1;Prudul26A016786T1
GO:0031323	regulation of cellular metabolic process	18	1.05594e-17	3.99059e-17	Prudul26A000112T1;Prudul26A000863T1;Prudul26A001208T1;Prudul26A002650T1;Prudul26A003607T1;Prudul26A010631T1;Prudul26A011137T1;Prudul26A011959T1;Prudul26A012219T1;Prudul26A012280T2;Prudul26A013083T1;Prudul26A013165T1;Prudul26A014809T1;Prudul26A016161T1;Prudul26A016349T1;Prudul26A016375T2;Prudul26A016711T1;Prudul26A016786T1
GO:0080090	regulation of primary metabolic process	18	1.08078e-17	3.99059e-17	Prudul26A000112T1;Prudul26A000863T1;Prudul26A001208T1;Prudul26A002650T1;Prudul26A003607T1;Prudul26A010631T1;Prudul26A011137T1;Prudul26A011959T1;Prudul26A012219T1;Prudul26A012280T2;Prudul26A013083T1;Prudul26A013165T1;Prudul26A014809T1;Prudul26A016161T1;Prudul26A016349T1;Prudul26A016375T2;Prudul26A016711T1;Prudul26A016786T1
GO:0060255	regulation of macromolecule metabolic process	18	1.4254e-17	4.88708e-17	Prudul26A000112T1;Prudul26A000863T1;Prudul26A001208T1;Prudul26A002650T1;Prudul26A003607T1;Prudul26A010631T1;Prudul26A011137T1;Prudul26A011959T1;Prudul26A012219T1;Prudul26A012280T2;Prudul26A013083T1;Prudul26A013165T1;Prudul26A014809T1;Prudul26A016161T1;Prudul26A016349T1;Prudul26A016375T2;Prudul26A016711T1;Prudul26A016786T1
GO:0019222	regulation of metabolic process	18	1.83027e-17	5.85687e-17	Prudul26A000112T1;Prudul26A000863T1;Prudul26A001208T1;Prudul26A002650T1;Prudul26A003607T1;Prudul26A010631T1;Prudul26A011137T1;Prudul26A011959T1;Prudul26A012219T1;Prudul26A012280T2;Prudul26A013083T1;Prudul26A013165T1;Prudul26A014809T1;Prudul26A016161T1;Prudul26A016349T1;Prudul26A016375T2;Prudul26A016711T1;Prudul26A016786T1
GO:0006351	transcription, DNA-templated	18	5.95261e-17	1.62126e-16	Prudul26A000112T1;Prudul26A000863T1;Prudul26A001208T1;Prudul26A002650T1;Prudul26A003607T1;Prudul26A010631T1;Prudul26A011137T1;Prudul26A011959T1;Prudul26A012219T1;Prudul26A012280T2;Prudul26A013083T1;Prudul26A013165T1;Prudul26A014809T1;Prudul26A016161T1;Prudul26A016349T1;Prudul26A016375T2;Prudul26A016711T1;Prudul26A016786T1
GO:0097659	nucleic acid-templated transcription	18	5.95261e-17	1.62126e-16	Prudul26A000112T1;Prudul26A000863T1;Prudul26A001208T1;Prudul26A002650T1;Prudul26A003607T1;Prudul26A010631T1;Prudul26A011137T1;Prudul26A011959T1;Prudul26A012219T1;Prudul26A012280T2;Prudul26A013083T1;Prudul26A013165T1;Prudul26A014809T1;Prudul26A016161T1;Prudul26A016349T1;Prudul26A016375T2;Prudul26A016711T1;Prudul26A016786T1
GO:0032774	RNA biosynthetic process	18	6.07971e-17	1.62126e-16	Prudul26A000112T1;Prudul26A000863T1;Prudul26A001208T1;Prudul26A002650T1;Prudul26A003607T1;Prudul26A010631T1;Prudul26A011137T1;Prudul26A011959T1;Prudul26A012219T1;Prudul26A012280T2;Prudul26A013083T1;Prudul26A013165T1;Prudul26A014809T1;Prudul26A016161T1;Prudul26A016349T1;Prudul26A016375T2;Prudul26A016711T1;Prudul26A016786T1
GO:0034654	nucleobase-containing compound biosynthetic process	18	3.63225e-16	9.17622e-16	Prudul26A000112T1;Prudul26A000863T1;Prudul26A001208T1;Prudul26A002650T1;Prudul26A003607T1;Prudul26A010631T1;Prudul26A011137T1;Prudul26A011959T1;Prudul26A012219T1;Prudul26A012280T2;Prudul26A013083T1;Prudul26A013165T1;Prudul26A014809T1;Prudul26A016161T1;Prudul26A016349T1;Prudul26A016375T2;Prudul26A016711T1;Prudul26A016786T1
GO:0019438	aromatic compound biosynthetic process	18	1.18659e-15	2.84783e-15	Prudul26A000112T1;Prudul26A000863T1;Prudul26A001208T1;Prudul26A002650T1;Prudul26A003607T1;Prudul26A010631T1;Prudul26A011137T1;Prudul26A011959T1;Prudul26A012219T1;Prudul26A012280T2;Prudul26A013083T1;Prudul26A013165T1;Prudul26A014809T1;Prudul26A016161T1;Prudul26A016349T1;Prudul26A016375T2;Prudul26A016711T1;Prudul26A016786T1
GO:0018130	heterocycle biosynthetic process	18	1.46908e-15	3.35791e-15	Prudul26A000112T1;Prudul26A000863T1;Prudul26A001208T1;Prudul26A002650T1;Prudul26A003607T1;Prudul26A010631T1;Prudul26A011137T1;Prudul26A011959T1;Prudul26A012219T1;Prudul26A012280T2;Prudul26A013083T1;Prudul26A013165T1;Prudul26A014809T1;Prudul26A016161T1;Prudul26A016349T1;Prudul26A016375T2;Prudul26A016711T1;Prudul26A016786T1
GO:1901362	organic cyclic compound biosynthetic process	18	2.12201e-15	4.62985e-15	Prudul26A000112T1;Prudul26A000863T1;Prudul26A001208T1;Prudul26A002650T1;Prudul26A003607T1;Prudul26A010631T1;Prudul26A011137T1;Prudul26A011959T1;Prudul26A012219T1;Prudul26A012280T2;Prudul26A013083T1;Prudul26A013165T1;Prudul26A014809T1;Prudul26A016161T1;Prudul26A016349T1;Prudul26A016375T2;Prudul26A016711T1;Prudul26A016786T1
GO:0050794	regulation of cellular process	18	1.59146e-14	3.32132e-14	Prudul26A000112T1;Prudul26A000863T1;Prudul26A001208T1;Prudul26A002650T1;Prudul26A003607T1;Prudul26A010631T1;Prudul26A011137T1;Prudul26A011959T1;Prudul26A012219T1;Prudul26A012280T2;Prudul26A013083T1;Prudul26A013165T1;Prudul26A014809T1;Prudul26A016161T1;Prudul26A016349T1;Prudul26A016375T2;Prudul26A016711T1;Prudul26A016786T1
GO:0016070	RNA metabolic process	18	2.75686e-14	5.51372e-14	Prudul26A000112T1;Prudul26A000863T1;Prudul26A001208T1;Prudul26A002650T1;Prudul26A003607T1;Prudul26A010631T1;Prudul26A011137T1;Prudul26A011959T1;Prudul26A012219T1;Prudul26A012280T2;Prudul26A013083T1;Prudul26A013165T1;Prudul26A014809T1;Prudul26A016161T1;Prudul26A016349T1;Prudul26A016375T2;Prudul26A016711T1;Prudul26A016786T1
GO:0050789	regulation of biological process	18	3.29885e-14	6.33379e-14	Prudul26A000112T1;Prudul26A000863T1;Prudul26A001208T1;Prudul26A002650T1;Prudul26A003607T1;Prudul26A010631T1;Prudul26A011137T1;Prudul26A011959T1;Prudul26A012219T1;Prudul26A012280T2;Prudul26A013083T1;Prudul26A013165T1;Prudul26A014809T1;Prudul26A016161T1;Prudul26A016349T1;Prudul26A016375T2;Prudul26A016711T1;Prudul26A016786T1
GO:0065007	biological regulation	18	5.27839e-14	9.74472e-14	Prudul26A000112T1;Prudul26A000863T1;Prudul26A001208T1;Prudul26A002650T1;Prudul26A003607T1;Prudul26A010631T1;Prudul26A011137T1;Prudul26A011959T1;Prudul26A012219T1;Prudul26A012280T2;Prudul26A013083T1;Prudul26A013165T1;Prudul26A014809T1;Prudul26A016161T1;Prudul26A016349T1;Prudul26A016375T2;Prudul26A016711T1;Prudul26A016786T1
GO:0009059	macromolecule biosynthetic process	18	1.43633e-13	2.4102e-13	Prudul26A000112T1;Prudul26A000863T1;Prudul26A001208T1;Prudul26A002650T1;Prudul26A003607T1;Prudul26A010631T1;Prudul26A011137T1;Prudul26A011959T1;Prudul26A012219T1;Prudul26A012280T2;Prudul26A013083T1;Prudul26A013165T1;Prudul26A014809T1;Prudul26A016161T1;Prudul26A016349T1;Prudul26A016375T2;Prudul26A016711T1;Prudul26A016786T1
GO:0034645	cellular macromolecule biosynthetic process	18	1.43633e-13	2.4102e-13	Prudul26A000112T1;Prudul26A000863T1;Prudul26A001208T1;Prudul26A002650T1;Prudul26A003607T1;Prudul26A010631T1;Prudul26A011137T1;Prudul26A011959T1;Prudul26A012219T1;Prudul26A012280T2;Prudul26A013083T1;Prudul26A013165T1;Prudul26A014809T1;Prudul26A016161T1;Prudul26A016349T1;Prudul26A016375T2;Prudul26A016711T1;Prudul26A016786T1
GO:0044271	cellular nitrogen compound biosynthetic process	18	1.45616e-13	2.4102e-13	Prudul26A000112T1;Prudul26A000863T1;Prudul26A001208T1;Prudul26A002650T1;Prudul26A003607T1;Prudul26A010631T1;Prudul26A011137T1;Prudul26A011959T1;Prudul26A012219T1;Prudul26A012280T2;Prudul26A013083T1;Prudul26A013165T1;Prudul26A014809T1;Prudul26A016161T1;Prudul26A016349T1;Prudul26A016375T2;Prudul26A016711T1;Prudul26A016786T1
GO:0090304	nucleic acid metabolic process	18	5.18379e-13	8.29406e-13	Prudul26A000112T1;Prudul26A000863T1;Prudul26A001208T1;Prudul26A002650T1;Prudul26A003607T1;Prudul26A010631T1;Prudul26A011137T1;Prudul26A011959T1;Prudul26A012219T1;Prudul26A012280T2;Prudul26A013083T1;Prudul26A013165T1;Prudul26A014809T1;Prudul26A016161T1;Prudul26A016349T1;Prudul26A016375T2;Prudul26A016711T1;Prudul26A016786T1
GO:0010467	gene expression	18	5.5957e-13	8.6643e-13	Prudul26A000112T1;Prudul26A000863T1;Prudul26A001208T1;Prudul26A002650T1;Prudul26A003607T1;Prudul26A010631T1;Prudul26A011137T1;Prudul26A011959T1;Prudul26A012219T1;Prudul26A012280T2;Prudul26A013083T1;Prudul26A013165T1;Prudul26A014809T1;Prudul26A016161T1;Prudul26A016349T1;Prudul26A016375T2;Prudul26A016711T1;Prudul26A016786T1
GO:0006139	nucleobase-containing compound metabolic process	18	3.67405e-12	5.51108e-12	Prudul26A000112T1;Prudul26A000863T1;Prudul26A001208T1;Prudul26A002650T1;Prudul26A003607T1;Prudul26A010631T1;Prudul26A011137T1;Prudul26A011959T1;Prudul26A012219T1;Prudul26A012280T2;Prudul26A013083T1;Prudul26A013165T1;Prudul26A014809T1;Prudul26A016161T1;Prudul26A016349T1;Prudul26A016375T2;Prudul26A016711T1;Prudul26A016786T1
GO:0046483	heterocycle metabolic process	18	1.1396e-11	1.65761e-11	Prudul26A000112T1;Prudul26A000863T1;Prudul26A001208T1;Prudul26A002650T1;Prudul26A003607T1;Prudul26A010631T1;Prudul26A011137T1;Prudul26A011959T1;Prudul26A012219T1;Prudul26A012280T2;Prudul26A013083T1;Prudul26A013165T1;Prudul26A014809T1;Prudul26A016161T1;Prudul26A016349T1;Prudul26A016375T2;Prudul26A016711T1;Prudul26A016786T1
GO:0006725	cellular aromatic compound metabolic process	18	1.21544e-11	1.71591e-11	Prudul26A000112T1;Prudul26A000863T1;Prudul26A001208T1;Prudul26A002650T1;Prudul26A003607T1;Prudul26A010631T1;Prudul26A011137T1;Prudul26A011959T1;Prudul26A012219T1;Prudul26A012280T2;Prudul26A013083T1;Prudul26A013165T1;Prudul26A014809T1;Prudul26A016161T1;Prudul26A016349T1;Prudul26A016375T2;Prudul26A016711T1;Prudul26A016786T1
GO:0044249	cellular biosynthetic process	18	1.4264e-11	1.9562e-11	Prudul26A000112T1;Prudul26A000863T1;Prudul26A001208T1;Prudul26A002650T1;Prudul26A003607T1;Prudul26A010631T1;Prudul26A011137T1;Prudul26A011959T1;Prudul26A012219T1;Prudul26A012280T2;Prudul26A013083T1;Prudul26A013165T1;Prudul26A014809T1;Prudul26A016161T1;Prudul26A016349T1;Prudul26A016375T2;Prudul26A016711T1;Prudul26A016786T1
GO:1901360	organic cyclic compound metabolic process	18	1.67162e-11	2.22882e-11	Prudul26A000112T1;Prudul26A000863T1;Prudul26A001208T1;Prudul26A002650T1;Prudul26A003607T1;Prudul26A010631T1;Prudul26A011137T1;Prudul26A011959T1;Prudul26A012219T1;Prudul26A012280T2;Prudul26A013083T1;Prudul26A013165T1;Prudul26A014809T1;Prudul26A016161T1;Prudul26A016349T1;Prudul26A016375T2;Prudul26A016711T1;Prudul26A016786T1
GO:1901576	organic substance biosynthetic process	18	2.06093e-11	2.67364e-11	Prudul26A000112T1;Prudul26A000863T1;Prudul26A001208T1;Prudul26A002650T1;Prudul26A003607T1;Prudul26A010631T1;Prudul26A011137T1;Prudul26A011959T1;Prudul26A012219T1;Prudul26A012280T2;Prudul26A013083T1;Prudul26A013165T1;Prudul26A014809T1;Prudul26A016161T1;Prudul26A016349T1;Prudul26A016375T2;Prudul26A016711T1;Prudul26A016786T1
GO:0009058	biosynthetic process	18	4.2518e-11	5.37069e-11	Prudul26A000112T1;Prudul26A000863T1;Prudul26A001208T1;Prudul26A002650T1;Prudul26A003607T1;Prudul26A010631T1;Prudul26A011137T1;Prudul26A011959T1;Prudul26A012219T1;Prudul26A012280T2;Prudul26A013083T1;Prudul26A013165T1;Prudul26A014809T1;Prudul26A016161T1;Prudul26A016349T1;Prudul26A016375T2;Prudul26A016711T1;Prudul26A016786T1
GO:0034641	cellular nitrogen compound metabolic process	18	1.65186e-10	2.03306e-10	Prudul26A000112T1;Prudul26A000863T1;Prudul26A001208T1;Prudul26A002650T1;Prudul26A003607T1;Prudul26A010631T1;Prudul26A011137T1;Prudul26A011959T1;Prudul26A012219T1;Prudul26A012280T2;Prudul26A013083T1;Prudul26A013165T1;Prudul26A014809T1;Prudul26A016161T1;Prudul26A016349T1;Prudul26A016375T2;Prudul26A016711T1;Prudul26A016786T1
GO:0006807	nitrogen compound metabolic process	18	5.83492e-10	7.0019e-10	Prudul26A000112T1;Prudul26A000863T1;Prudul26A001208T1;Prudul26A002650T1;Prudul26A003607T1;Prudul26A010631T1;Prudul26A011137T1;Prudul26A011959T1;Prudul26A012219T1;Prudul26A012280T2;Prudul26A013083T1;Prudul26A013165T1;Prudul26A014809T1;Prudul26A016161T1;Prudul26A016349T1;Prudul26A016375T2;Prudul26A016711T1;Prudul26A016786T1
GO:0044260	cellular macromolecule metabolic process	18	2.4002e-07	2.80999e-07	Prudul26A000112T1;Prudul26A000863T1;Prudul26A001208T1;Prudul26A002650T1;Prudul26A003607T1;Prudul26A010631T1;Prudul26A011137T1;Prudul26A011959T1;Prudul26A012219T1;Prudul26A012280T2;Prudul26A013083T1;Prudul26A013165T1;Prudul26A014809T1;Prudul26A016161T1;Prudul26A016349T1;Prudul26A016375T2;Prudul26A016711T1;Prudul26A016786T1
GO:0043170	macromolecule metabolic process	18	2.09326e-06	2.39229e-06	Prudul26A000112T1;Prudul26A000863T1;Prudul26A001208T1;Prudul26A002650T1;Prudul26A003607T1;Prudul26A010631T1;Prudul26A011137T1;Prudul26A011959T1;Prudul26A012219T1;Prudul26A012280T2;Prudul26A013083T1;Prudul26A013165T1;Prudul26A014809T1;Prudul26A016161T1;Prudul26A016349T1;Prudul26A016375T2;Prudul26A016711T1;Prudul26A016786T1
GO:0044237	cellular metabolic process	18	1.46071e-05	1.63056e-05	Prudul26A000112T1;Prudul26A000863T1;Prudul26A001208T1;Prudul26A002650T1;Prudul26A003607T1;Prudul26A010631T1;Prudul26A011137T1;Prudul26A011959T1;Prudul26A012219T1;Prudul26A012280T2;Prudul26A013083T1;Prudul26A013165T1;Prudul26A014809T1;Prudul26A016161T1;Prudul26A016349T1;Prudul26A016375T2;Prudul26A016711T1;Prudul26A016786T1
GO:0044238	primary metabolic process	18	0.00013227	0.000144295	Prudul26A000112T1;Prudul26A000863T1;Prudul26A001208T1;Prudul26A002650T1;Prudul26A003607T1;Prudul26A010631T1;Prudul26A011137T1;Prudul26A011959T1;Prudul26A012219T1;Prudul26A012280T2;Prudul26A013083T1;Prudul26A013165T1;Prudul26A014809T1;Prudul26A016161T1;Prudul26A016349T1;Prudul26A016375T2;Prudul26A016711T1;Prudul26A016786T1
GO:0071704	organic substance metabolic process	18	0.000277938	0.000296467	Prudul26A000112T1;Prudul26A000863T1;Prudul26A001208T1;Prudul26A002650T1;Prudul26A003607T1;Prudul26A010631T1;Prudul26A011137T1;Prudul26A011959T1;Prudul26A012219T1;Prudul26A012280T2;Prudul26A013083T1;Prudul26A013165T1;Prudul26A014809T1;Prudul26A016161T1;Prudul26A016349T1;Prudul26A016375T2;Prudul26A016711T1;Prudul26A016786T1
GO:0009987	cellular process	18	0.00327079	0.003413	Prudul26A000112T1;Prudul26A000863T1;Prudul26A001208T1;Prudul26A002650T1;Prudul26A003607T1;Prudul26A010631T1;Prudul26A011137T1;Prudul26A011959T1;Prudul26A012219T1;Prudul26A012280T2;Prudul26A013083T1;Prudul26A013165T1;Prudul26A014809T1;Prudul26A016161T1;Prudul26A016349T1;Prudul26A016375T2;Prudul26A016711T1;Prudul26A016786T1
GO:0008152	metabolic process	18	0.00564517	0.00576528	Prudul26A000112T1;Prudul26A000863T1;Prudul26A001208T1;Prudul26A002650T1;Prudul26A003607T1;Prudul26A010631T1;Prudul26A011137T1;Prudul26A011959T1;Prudul26A012219T1;Prudul26A012280T2;Prudul26A013083T1;Prudul26A013165T1;Prudul26A014809T1;Prudul26A016161T1;Prudul26A016349T1;Prudul26A016375T2;Prudul26A016711T1;Prudul26A016786T1
GO:0008150	biological_process	18	1	1	Prudul26A000112T1;Prudul26A000863T1;Prudul26A001208T1;Prudul26A002650T1;Prudul26A003607T1;Prudul26A010631T1;Prudul26A011137T1;Prudul26A011959T1;Prudul26A012219T1;Prudul26A012280T2;Prudul26A013083T1;Prudul26A013165T1;Prudul26A014809T1;Prudul26A016161T1;Prudul26A016349T1;Prudul26A016375T2;Prudul26A016711T1;Prudul26A016786T1
