# Supplementary material for: Genome-Wide Analysis of the Almond AP2/ERF Superfamily and Its Functional Prediction during Dormancy in Response to Freezing Stress
Source: Biology (Basel). 2022 Oct 17;11(10):1520. doi: 10.3390/biology11101520 (PMC9598233; doi:10.3390/biology11101520)
Supplement: Supplementary file 1 [file biology-11-01520-s001.zip › Table S6.xlsx]

## Sheet: Sheet1
Comparative analysis of AP2/ERF families in different plant species
Plant species		Prunus dulcis		Prunus persica		Arabidopsis thaliana		Oryza sativa		Malus domestica
Family	Group	Number	Percentage	Number	Percentage	Number	Percentage	Number	Percentage	Number	Percentage
	I	3	0.0220588	6	0.0458015	10	0.0680272	9	0.05	10	0.03861
	II	7	0.0514706	9	0.0687023	15	0.102041	16	0.0888889	13	0.0501931
	III	24	0.176471	23	0.175573	23	0.156463	27	0.15	22	0.0849421
	IV	7	0.0514706	7	0.0534351	9	0.0612245	6	0.0333333	23	0.0888031
	V	12	0.0882353	11	0.0839695	5	0.0340136	8	0.0444444	19	0.0733591
	VI	5	0.0367647	3	0.0229008	8	0.0544218	6	0.0333333	6	0.023166
	VI-L	3	0.0220588	4	0.0305344	4	0.0272109	3	0.0166667	4	0.015444
	VII	4	0.0294118	6	0.0458015	5	0.0340136	15	0.0833333	8	0.030888
	VIII	10	0.0735294	10	0.0763359	15	0.102041	15	0.0833333	31	0.119691
	IX	21	0.154412	19	0.145038	17	0.115646	18	0.1	45	0.173745
	X	7	0.0514706	6	0.0458015	8	0.0544218	12	0.0666667	12	0.046332
	Xb-L	0	0	0	0	3	0.0204082	10	0.0555556	2	0.00772201
ERF		103	0.757353	104	0.793893	112	0.761905	145	0.805556	195	0.752896
AP2		26	0.191176	21	0.160305	18	0.122449	29	0.161111	51	0.196911
RAV		6	0.0441176	5	0.0381679	6	0.0408163	5	0.0277778	6	0.023166
Soloist		1	0.00735294	1	0.00763359	1	0.00680272	1	0.00555556	7	0.027027
Total		136		131		147		180		259
