# Supplementary material for: Genome-Wide Analysis of the Almond AP2/ERF Superfamily and Its Functional Prediction during Dormancy in Response to Freezing Stress
Source: Biology (Basel). 2022 Oct 17;11(10):1520. doi: 10.3390/biology11101520 (PMC9598233; doi:10.3390/biology11101520)
Supplement: Supplementary file 1 [file biology-11-01520-s001.zip › Table S7.xlsx]

## Sheet: Sheet1
Gene density of each chromosome of the almond genome
Chromosome	Genetic interval starting position (bp)	Genetic interval ending position (bp)	Gene number
Pd01	0	200000	19
Pd01	200000	400000	21
Pd01	400000	600000	30
Pd01	600000	800000	13
Pd01	800000	1000000	20
Pd01	1000000	1200000	30
Pd01	1200000	1400000	32
Pd01	1400000	1600000	31
Pd01	1600000	1800000	26
Pd01	1800000	2000000	28
Pd01	2000000	2200000	26
Pd01	2200000	2400000	30
Pd01	2400000	2600000	23
Pd01	2600000	2800000	22
Pd01	2800000	3000000	26
Pd01	3000000	3200000	26
Pd01	3200000	3400000	29
Pd01	3400000	3600000	32
Pd01	3600000	3800000	31
Pd01	3800000	4000000	22
Pd01	4000000	4200000	20
Pd01	4200000	4400000	26
Pd01	4400000	4600000	20
Pd01	4600000	4800000	26
Pd01	4800000	5000000	19
Pd01	5000000	5200000	25
Pd01	5200000	5400000	18
Pd01	5400000	5600000	18
Pd01	5600000	5800000	19
Pd01	5800000	6000000	22
Pd01	6000000	6200000	14
Pd01	6200000	6400000	13
Pd01	6400000	6600000	22
Pd01	6600000	6800000	19
Pd01	6800000	7000000	22
Pd01	7000000	7200000	15
Pd01	7200000	7400000	14
Pd01	7400000	7600000	21
Pd01	7600000	7800000	9
Pd01	7800000	8000000	19
Pd01	8000000	8200000	18
Pd01	8200000	8400000	23
Pd01	8400000	8600000	22
Pd01	8600000	8800000	18
Pd01	8800000	9000000	20
Pd01	9000000	9200000	22
Pd01	9200000	9400000	26
Pd01	9400000	9600000	29
Pd01	9600000	9800000	33
Pd01	9800000	10000000	26
Pd01	10000000	10200000	24
Pd01	10200000	10400000	24
Pd01	10400000	10600000	18
Pd01	10600000	10800000	29
Pd01	10800000	11000000	23
Pd01	11000000	11200000	21
Pd01	11200000	11400000	18
Pd01	11400000	11600000	25
Pd01	11600000	11800000	27
Pd01	11800000	12000000	25
Pd01	12000000	12200000	24
Pd01	12200000	12400000	25
Pd01	12400000	12600000	15
Pd01	12600000	12800000	18
Pd01	12800000	13000000	16
Pd01	13000000	13200000	20
Pd01	13200000	13400000	21
Pd01	13400000	13600000	14
Pd01	13600000	13800000	19
Pd01	13800000	14000000	20
Pd01	14000000	14200000	21
Pd01	14200000	14400000	20
Pd01	14400000	14600000	27
Pd01	14600000	14800000	20
Pd01	14800000	15000000	18
Pd01	15000000	15200000	26
Pd01	15200000	15400000	14
Pd01	15400000	15600000	17
Pd01	15600000	15800000	18
Pd01	15800000	16000000	12
Pd01	16000000	16200000	15
Pd01	16200000	16400000	15
Pd01	16400000	16600000	16
Pd01	16600000	16800000	16
Pd01	16800000	17000000	21
Pd01	17000000	17200000	23
Pd01	17200000	17400000	20
Pd01	17400000	17600000	16
Pd01	17600000	17800000	22
Pd01	17800000	18000000	11
Pd01	18000000	18200000	18
Pd01	18200000	18400000	13
Pd01	18400000	18600000	19
Pd01	18600000	18800000	17
Pd01	18800000	19000000	18
Pd01	19000000	19200000	21
Pd01	19200000	19400000	15
Pd01	19400000	19600000	27
Pd01	19600000	19800000	27
Pd01	19800000	20000000	26
Pd01	20000000	20200000	24
Pd01	20200000	20400000	19
Pd01	20400000	20600000	27
Pd01	20600000	20800000	22
Pd01	20800000	21000000	28
Pd01	21000000	21200000	24
Pd01	21200000	21400000	8
Pd01	21400000	21600000	31
Pd01	21600000	21800000	17
Pd01	21800000	22000000	25
Pd01	22000000	22200000	19
Pd01	22200000	22400000	28
Pd01	22400000	22600000	27
Pd01	22600000	22800000	21
Pd01	22800000	23000000	36
Pd01	23000000	23200000	21
Pd01	23200000	23400000	30
Pd01	23400000	23600000	31
Pd01	23600000	23800000	25
Pd01	23800000	24000000	23
Pd01	24000000	24200000	21
Pd01	24200000	24400000	24
Pd01	24400000	24600000	21
Pd01	24600000	24800000	28
Pd01	24800000	25000000	30
Pd01	25000000	25200000	37
Pd01	25200000	25400000	37
Pd01	25400000	25600000	33
Pd01	25600000	25800000	21
Pd01	25800000	26000000	30
Pd01	26000000	26200000	20
Pd01	26200000	26400000	26
Pd01	26400000	26600000	30
Pd01	26600000	26800000	29
Pd01	26800000	27000000	37
Pd01	27000000	27200000	31
Pd01	27200000	27400000	37
Pd01	27400000	27600000	31
Pd01	27600000	27800000	23
Pd01	27800000	28000000	27
Pd01	28000000	28200000	23
Pd01	28200000	28400000	32
Pd01	28400000	28600000	32
Pd01	28600000	28800000	30
Pd01	28800000	29000000	34
Pd01	29000000	29200000	34
Pd01	29200000	29400000	25
Pd01	29400000	29600000	35
Pd01	29600000	29800000	43
Pd01	29800000	30000000	29
Pd01	30000000	30200000	35
Pd01	30200000	30400000	29
Pd01	30400000	30600000	37
Pd01	30600000	30800000	36
Pd01	30800000	31000000	39
Pd01	31000000	31200000	29
Pd01	31200000	31400000	31
Pd01	31400000	31600000	30
Pd01	31600000	31800000	39
Pd01	31800000	32000000	15
Pd01	32000000	32200000	32
Pd01	32200000	32400000	39
Pd01	32400000	32600000	36
Pd01	32600000	32800000	38
Pd01	32800000	33000000	29
Pd01	33000000	33200000	38
Pd01	33200000	33400000	39
Pd01	33400000	33600000	37
Pd01	33600000	33800000	34
Pd01	33800000	34000000	26
Pd01	34000000	34200000	39
Pd01	34200000	34400000	33
Pd01	34400000	34600000	29
Pd01	34600000	34800000	39
Pd01	34800000	35000000	29
Pd01	35000000	35200000	26
Pd01	35200000	35400000	37
Pd01	35400000	35600000	29
Pd01	35600000	35800000	23
Pd01	35800000	36000000	12
Pd01	36000000	36200000	30
Pd01	36200000	36400000	12
Pd01	36400000	36600000	29
Pd01	36600000	36800000	35
Pd01	36800000	37000000	24
Pd01	37000000	37200000	34
Pd01	37200000	37400000	27
Pd01	37400000	37600000	31
Pd01	37600000	37800000	22
Pd01	37800000	38000000	31
Pd01	38000000	38200000	32
Pd01	38200000	38400000	24
Pd01	38400000	38600000	24
Pd01	38600000	38800000	7
Pd01	38800000	39000000	36
Pd01	39000000	39200000	27
Pd01	39200000	39400000	27
Pd01	39400000	39600000	26
Pd01	39600000	39800000	24
Pd01	39800000	40000000	23
Pd01	40000000	40200000	18
Pd01	40200000	40400000	19
Pd01	40400000	40600000	23
Pd01	40600000	40800000	23
Pd01	40800000	41000000	24
Pd01	41000000	41200000	26
Pd01	41200000	41400000	10
Pd01	41400000	41600000	21
Pd01	41600000	41800000	26
Pd01	41800000	42000000	25
Pd01	42000000	42200000	23
Pd01	42200000	42400000	27
Pd01	42400000	42600000	33
Pd01	42600000	42800000	25
Pd01	42800000	43000000	23
Pd01	43000000	43200000	28
Pd01	43200000	43400000	31
Pd01	43400000	43600000	22
Pd01	43600000	43800000	20
Pd01	43800000	43996674	12
Pd02	0	200000	15
Pd02	200000	400000	22
Pd02	400000	600000	16
Pd02	600000	800000	24
Pd02	800000	1000000	30
Pd02	1000000	1200000	14
Pd02	1200000	1400000	11
Pd02	1400000	1600000	14
Pd02	1600000	1800000	19
Pd02	1800000	2000000	17
Pd02	2000000	2200000	16
Pd02	2200000	2400000	20
Pd02	2400000	2600000	24
Pd02	2600000	2800000	13
Pd02	2800000	3000000	16
Pd02	3000000	3200000	21
Pd02	3200000	3400000	13
Pd02	3400000	3600000	17
Pd02	3600000	3800000	16
Pd02	3800000	4000000	13
Pd02	4000000	4200000	16
Pd02	4200000	4400000	12
Pd02	4400000	4600000	13
Pd02	4600000	4800000	14
Pd02	4800000	5000000	16
Pd02	5000000	5200000	18
Pd02	5200000	5400000	13
Pd02	5400000	5600000	19
Pd02	5600000	5800000	22
Pd02	5800000	6000000	22
Pd02	6000000	6200000	14
Pd02	6200000	6400000	9
Pd02	6400000	6600000	23
Pd02	6600000	6800000	14
Pd02	6800000	7000000	12
Pd02	7000000	7200000	15
Pd02	7200000	7400000	12
Pd02	7400000	7600000	14
Pd02	7600000	7800000	14
Pd02	7800000	8000000	15
Pd02	8000000	8200000	7
Pd02	8200000	8400000	19
Pd02	8400000	8600000	24
Pd02	8600000	8800000	16
Pd02	8800000	9000000	18
Pd02	9000000	9200000	19
Pd02	9200000	9400000	19
Pd02	9400000	9600000	10
Pd02	9600000	9800000	8
Pd02	9800000	10000000	16
Pd02	10000000	10200000	11
Pd02	10200000	10400000	15
Pd02	10400000	10600000	16
Pd02	10600000	10800000	12
Pd02	10800000	11000000	11
Pd02	11000000	11200000	23
Pd02	11200000	11400000	12
Pd02	11400000	11600000	22
Pd02	11600000	11800000	13
Pd02	11800000	12000000	21
Pd02	12000000	12200000	20
Pd02	12200000	12400000	22
Pd02	12400000	12600000	19
Pd02	12600000	12800000	22
Pd02	12800000	13000000	19
Pd02	13000000	13200000	19
Pd02	13200000	13400000	24
Pd02	13400000	13600000	30
Pd02	13600000	13800000	24
Pd02	13800000	14000000	27
Pd02	14000000	14200000	22
Pd02	14200000	14400000	18
Pd02	14400000	14600000	24
Pd02	14600000	14800000	15
Pd02	14800000	15000000	17
Pd02	15000000	15200000	26
Pd02	15200000	15400000	23
Pd02	15400000	15600000	31
Pd02	15600000	15800000	26
Pd02	15800000	16000000	30
Pd02	16000000	16200000	26
Pd02	16200000	16400000	25
Pd02	16400000	16600000	31
Pd02	16600000	16800000	19
Pd02	16800000	17000000	13
Pd02	17000000	17200000	25
Pd02	17200000	17400000	26
Pd02	17400000	17600000	35
Pd02	17600000	17800000	29
Pd02	17800000	18000000	37
Pd02	18000000	18200000	31
Pd02	18200000	18400000	30
Pd02	18400000	18600000	32
Pd02	18600000	18800000	30
Pd02	18800000	19000000	25
Pd02	19000000	19200000	31
Pd02	19200000	19400000	18
Pd02	19400000	19600000	23
Pd02	19600000	19800000	26
Pd02	19800000	20000000	29
Pd02	20000000	20200000	27
Pd02	20200000	20400000	23
Pd02	20400000	20600000	28
Pd02	20600000	20800000	29
Pd02	20800000	21000000	20
Pd02	21000000	21200000	29
Pd02	21200000	21400000	42
Pd02	21400000	21600000	38
Pd02	21600000	21800000	32
Pd02	21800000	22000000	37
Pd02	22000000	22200000	35
Pd02	22200000	22400000	34
Pd02	22400000	22600000	40
Pd02	22600000	22800000	42
Pd02	22800000	23000000	43
Pd02	23000000	23200000	39
Pd02	23200000	23400000	40
Pd02	23400000	23600000	34
Pd02	23600000	23800000	19
Pd02	23800000	24000000	12
Pd02	24000000	24200000	30
Pd02	24200000	24400000	39
Pd02	24400000	24600000	41
Pd02	24600000	24800000	37
Pd02	24800000	25000000	1
Pd02	25000000	25200000	28
Pd02	25200000	25400000	39
Pd02	25400000	25600000	43
Pd02	25600000	25800000	46
Pd02	25800000	26000000	47
Pd02	26000000	26133640	18
Pd03	0	200000	28
Pd03	200000	400000	31
Pd03	400000	600000	28
Pd03	600000	800000	29
Pd03	800000	1000000	20
Pd03	1000000	1200000	23
Pd03	1200000	1400000	31
Pd03	1400000	1600000	38
Pd03	1600000	1800000	17
Pd03	1800000	2000000	17
Pd03	2000000	2200000	25
Pd03	2200000	2400000	28
Pd03	2400000	2600000	28
Pd03	2600000	2800000	27
Pd03	2800000	3000000	26
Pd03	3000000	3200000	30
Pd03	3200000	3400000	35
Pd03	3400000	3600000	27
Pd03	3600000	3800000	21
Pd03	3800000	4000000	19
Pd03	4000000	4200000	20
Pd03	4200000	4400000	25
Pd03	4400000	4600000	20
Pd03	4600000	4800000	25
Pd03	4800000	5000000	31
Pd03	5000000	5200000	18
Pd03	5200000	5400000	22
Pd03	5400000	5600000	16
Pd03	5600000	5800000	25
Pd03	5800000	6000000	28
Pd03	6000000	6200000	19
Pd03	6200000	6400000	29
Pd03	6400000	6600000	22
Pd03	6600000	6800000	26
Pd03	6800000	7000000	22
Pd03	7000000	7200000	20
Pd03	7200000	7400000	18
Pd03	7400000	7600000	19
Pd03	7600000	7800000	26
Pd03	7800000	8000000	18
Pd03	8000000	8200000	19
Pd03	8200000	8400000	13
Pd03	8400000	8600000	22
Pd03	8600000	8800000	29
Pd03	8800000	9000000	18
Pd03	9000000	9200000	18
Pd03	9200000	9400000	14
Pd03	9400000	9600000	10
Pd03	9600000	9800000	10
Pd03	9800000	10000000	21
Pd03	10000000	10200000	19
Pd03	10200000	10400000	19
Pd03	10400000	10600000	22
Pd03	10600000	10800000	16
Pd03	10800000	11000000	26
Pd03	11000000	11200000	21
Pd03	11200000	11400000	17
Pd03	11400000	11600000	21
Pd03	11600000	11800000	14
Pd03	11800000	12000000	16
Pd03	12000000	12200000	15
Pd03	12200000	12400000	11
Pd03	12400000	12600000	12
Pd03	12600000	12800000	10
Pd03	12800000	13000000	21
Pd03	13000000	13200000	26
Pd03	13200000	13400000	16
Pd03	13400000	13600000	12
Pd03	13600000	13800000	19
Pd03	13800000	14000000	12
Pd03	14000000	14200000	18
Pd03	14200000	14400000	18
Pd03	14400000	14600000	17
Pd03	14600000	14800000	16
Pd03	14800000	15000000	15
Pd03	15000000	15200000	19
Pd03	15200000	15400000	23
Pd03	15400000	15600000	24
Pd03	15600000	15800000	20
Pd03	15800000	16000000	22
Pd03	16000000	16200000	29
Pd03	16200000	16400000	28
Pd03	16400000	16600000	22
Pd03	16600000	16800000	24
Pd03	16800000	17000000	19
Pd03	17000000	17200000	20
Pd03	17200000	17400000	27
Pd03	17400000	17600000	25
Pd03	17600000	17800000	25
Pd03	17800000	18000000	29
Pd03	18000000	18200000	31
Pd03	18200000	18400000	32
Pd03	18400000	18600000	41
Pd03	18600000	18800000	26
Pd03	18800000	19000000	38
Pd03	19000000	19200000	28
Pd03	19200000	19400000	28
Pd03	19400000	19600000	21
Pd03	19600000	19800000	19
Pd03	19800000	20000000	30
Pd03	20000000	20200000	25
Pd03	20200000	20400000	33
Pd03	20400000	20600000	31
Pd03	20600000	20800000	26
Pd03	20800000	21000000	29
Pd03	21000000	21200000	31
Pd03	21200000	21400000	20
Pd03	21400000	21600000	38
Pd03	21600000	21800000	29
Pd03	21800000	22000000	44
Pd03	22000000	22200000	30
Pd03	22200000	22400000	34
Pd03	22400000	22600000	33
Pd03	22600000	22800000	38
Pd03	22800000	23000000	39
Pd03	23000000	23200000	33
Pd03	23200000	23400000	43
Pd03	23400000	23600000	42
Pd03	23600000	23800000	33
Pd03	23800000	24000000	44
Pd03	24000000	24071211	15
Pd04	0	200000	37
Pd04	200000	400000	41
Pd04	400000	600000	52
Pd04	600000	800000	32
Pd04	800000	1000000	40
Pd04	1000000	1200000	35
Pd04	1200000	1400000	28
Pd04	1400000	1600000	30
Pd04	1600000	1800000	23
Pd04	1800000	2000000	34
Pd04	2000000	2200000	34
Pd04	2200000	2400000	35
Pd04	2400000	2600000	37
Pd04	2600000	2800000	37
Pd04	2800000	3000000	40
Pd04	3000000	3200000	34
Pd04	3200000	3400000	37
Pd04	3400000	3600000	24
Pd04	3600000	3800000	37
Pd04	3800000	4000000	36
Pd04	4000000	4200000	40
Pd04	4200000	4400000	29
Pd04	4400000	4600000	36
Pd04	4600000	4800000	25
Pd04	4800000	5000000	32
Pd04	5000000	5200000	15
Pd04	5200000	5400000	20
Pd04	5400000	5600000	22
Pd04	5600000	5800000	18
Pd04	5800000	6000000	19
Pd04	6000000	6200000	24
Pd04	6200000	6400000	32
Pd04	6400000	6600000	30
Pd04	6600000	6800000	27
Pd04	6800000	7000000	36
Pd04	7000000	7200000	29
Pd04	7200000	7400000	24
Pd04	7400000	7600000	26
Pd04	7600000	7800000	30
Pd04	7800000	8000000	23
Pd04	8000000	8200000	1
Pd04	8200000	8400000	16
Pd04	8400000	8600000	18
Pd04	8600000	8800000	22
Pd04	8800000	9000000	14
Pd04	9000000	9200000	21
Pd04	9200000	9400000	26
Pd04	9400000	9600000	24
Pd04	9600000	9800000	30
Pd04	9800000	10000000	24
Pd04	10000000	10200000	20
Pd04	10200000	10400000	25
Pd04	10400000	10600000	22
Pd04	10600000	10800000	28
Pd04	10800000	11000000	30
Pd04	11000000	11200000	31
Pd04	11200000	11400000	27
Pd04	11400000	11600000	24
Pd04	11600000	11800000	22
Pd04	11800000	12000000	23
Pd04	12000000	12200000	8
Pd04	12200000	12400000	17
Pd04	12400000	12600000	8
Pd04	12600000	12800000	17
Pd04	12800000	13000000	25
Pd04	13000000	13200000	28
Pd04	13200000	13400000	22
Pd04	13400000	13600000	27
Pd04	13600000	13800000	29
Pd04	13800000	14000000	25
Pd04	14000000	14200000	20
Pd04	14200000	14400000	29
Pd04	14400000	14600000	20
Pd04	14600000	14800000	20
Pd04	14800000	15000000	21
Pd04	15000000	15200000	23
Pd04	15200000	15400000	19
Pd04	15400000	15600000	27
Pd04	15600000	15800000	17
Pd04	15800000	16000000	17
Pd04	16000000	16200000	19
Pd04	16200000	16400000	30
Pd04	16400000	16600000	12
Pd04	16600000	16800000	18
Pd04	16800000	17000000	22
Pd04	17000000	17200000	17
Pd04	17200000	17400000	23
Pd04	17400000	17600000	13
Pd04	17600000	17800000	14
Pd04	17800000	18000000	22
Pd04	18000000	18200000	16
Pd04	18200000	18400000	21
Pd04	18400000	18600000	14
Pd04	18600000	18800000	17
Pd04	18800000	19000000	9
Pd04	19000000	19200000	14
Pd04	19200000	19400000	16
Pd04	19400000	19600000	20
Pd04	19600000	19800000	15
Pd04	19800000	20000000	16
Pd04	20000000	20200000	10
Pd04	20200000	20400000	11
Pd04	20400000	20600000	13
Pd04	20600000	20800000	8
Pd04	20800000	21000000	7
Pd04	21000000	21200000	12
Pd04	21200000	21400000	13
Pd04	21400000	21600000	9
Pd04	21600000	21800000	20
Pd04	21800000	22000000	10
Pd04	22000000	22200000	21
Pd04	22200000	22400000	16
Pd04	22400000	22600000	9
Pd04	22600000	22800000	14
Pd04	22800000	23000000	14
Pd04	23000000	23200000	12
Pd04	23200000	23400000	13
Pd04	23400000	23600000	14
Pd04	23600000	23800000	16
Pd04	23800000	24000000	16
Pd04	24000000	24200000	18
Pd04	24200000	24367921	16
Pd05	0	200000	22
Pd05	200000	400000	17
Pd05	400000	600000	27
Pd05	600000	800000	25
Pd05	800000	1000000	12
Pd05	1000000	1200000	18
Pd05	1200000	1400000	16
Pd05	1400000	1600000	21
Pd05	1600000	1800000	18
Pd05	1800000	2000000	21
Pd05	2000000	2200000	15
Pd05	2200000	2400000	21
Pd05	2400000	2600000	14
Pd05	2600000	2800000	13
Pd05	2800000	3000000	18
Pd05	3000000	3200000	19
Pd05	3200000	3400000	19
Pd05	3400000	3600000	22
Pd05	3600000	3800000	16
Pd05	3800000	4000000	13
Pd05	4000000	4200000	23
Pd05	4200000	4400000	23
Pd05	4400000	4600000	7
Pd05	4600000	4800000	27
Pd05	4800000	5000000	20
Pd05	5000000	5200000	15
Pd05	5200000	5400000	20
Pd05	5400000	5600000	23
Pd05	5600000	5800000	10
Pd05	5800000	6000000	22
Pd05	6000000	6200000	18
Pd05	6200000	6400000	19
Pd05	6400000	6600000	22
Pd05	6600000	6800000	20
Pd05	6800000	7000000	15
Pd05	7000000	7200000	19
Pd05	7200000	7400000	18
Pd05	7400000	7600000	22
Pd05	7600000	7800000	22
Pd05	7800000	8000000	26
Pd05	8000000	8200000	17
Pd05	8200000	8400000	25
Pd05	8400000	8600000	30
Pd05	8600000	8800000	29
Pd05	8800000	9000000	19
Pd05	9000000	9200000	23
Pd05	9200000	9400000	21
Pd05	9400000	9600000	27
Pd05	9600000	9800000	23
Pd05	9800000	10000000	30
Pd05	10000000	10200000	23
Pd05	10200000	10400000	25
Pd05	10400000	10600000	23
Pd05	10600000	10800000	29
Pd05	10800000	11000000	33
Pd05	11000000	11200000	31
Pd05	11200000	11400000	26
Pd05	11400000	11600000	27
Pd05	11600000	11800000	40
Pd05	11800000	12000000	27
Pd05	12000000	12200000	30
Pd05	12200000	12400000	34
Pd05	12400000	12600000	35
Pd05	12600000	12800000	27
Pd05	12800000	13000000	33
Pd05	13000000	13200000	36
Pd05	13200000	13400000	39
Pd05	13400000	13600000	41
Pd05	13600000	13800000	30
Pd05	13800000	14000000	38
Pd05	14000000	14200000	33
Pd05	14200000	14400000	22
Pd05	14400000	14600000	36
Pd05	14600000	14800000	39
Pd05	14800000	15000000	40
Pd05	15000000	15200000	29
Pd05	15200000	15400000	24
Pd05	15400000	15600000	30
Pd05	15600000	15800000	28
Pd05	15800000	16000000	23
Pd05	16000000	16200000	36
Pd05	16200000	16400000	32
Pd05	16400000	16600000	43
Pd05	16600000	16800000	36
Pd05	16800000	17000000	41
Pd05	17000000	17200000	42
Pd05	17200000	17400000	43
Pd05	17400000	17600000	36
Pd05	17600000	17800000	31
Pd05	17800000	18000000	39
Pd05	18000000	18200000	35
Pd05	18200000	18214097	2
Pd06	0	200000	21
Pd06	200000	400000	23
Pd06	400000	600000	33
Pd06	600000	800000	23
Pd06	800000	1000000	28
Pd06	1000000	1200000	27
Pd06	1200000	1400000	17
Pd06	1400000	1600000	23
Pd06	1600000	1800000	29
Pd06	1800000	2000000	30
Pd06	2000000	2200000	24
Pd06	2200000	2400000	29
Pd06	2400000	2600000	17
Pd06	2600000	2800000	23
Pd06	2800000	3000000	16
Pd06	3000000	3200000	33
Pd06	3200000	3400000	25
Pd06	3400000	3600000	32
Pd06	3600000	3800000	30
Pd06	3800000	4000000	24
Pd06	4000000	4200000	36
Pd06	4200000	4400000	29
Pd06	4400000	4600000	25
Pd06	4600000	4800000	20
Pd06	4800000	5000000	26
Pd06	5000000	5200000	29
Pd06	5200000	5400000	25
Pd06	5400000	5600000	34
Pd06	5600000	5800000	34
Pd06	5800000	6000000	31
Pd06	6000000	6200000	28
Pd06	6200000	6400000	17
Pd06	6400000	6600000	23
Pd06	6600000	6800000	26
Pd06	6800000	7000000	26
Pd06	7000000	7200000	25
Pd06	7200000	7400000	13
Pd06	7400000	7600000	15
Pd06	7600000	7800000	26
Pd06	7800000	8000000	17
Pd06	8000000	8200000	21
Pd06	8200000	8400000	20
Pd06	8400000	8600000	18
Pd06	8600000	8800000	15
Pd06	8800000	9000000	16
Pd06	9000000	9200000	18
Pd06	9200000	9400000	13
Pd06	9400000	9600000	23
Pd06	9600000	9800000	22
Pd06	9800000	10000000	15
Pd06	10000000	10200000	14
Pd06	10200000	10400000	22
Pd06	10400000	10600000	14
Pd06	10600000	10800000	18
Pd06	10800000	11000000	19
Pd06	11000000	11200000	12
Pd06	11200000	11400000	17
Pd06	11400000	11600000	26
Pd06	11600000	11800000	16
Pd06	11800000	12000000	16
Pd06	12000000	12200000	6
Pd06	12200000	12400000	13
Pd06	12400000	12600000	9
Pd06	12600000	12800000	16
Pd06	12800000	13000000	9
Pd06	13000000	13200000	16
Pd06	13200000	13400000	17
Pd06	13400000	13600000	13
Pd06	13600000	13800000	14
Pd06	13800000	14000000	12
Pd06	14000000	14200000	14
Pd06	14200000	14400000	17
Pd06	14400000	14600000	12
Pd06	14600000	14800000	20
Pd06	14800000	15000000	11
Pd06	15000000	15200000	11
Pd06	15200000	15400000	23
Pd06	15400000	15600000	23
Pd06	15600000	15800000	17
Pd06	15800000	16000000	23
Pd06	16000000	16200000	13
Pd06	16200000	16400000	13
Pd06	16400000	16600000	20
Pd06	16600000	16800000	17
Pd06	16800000	17000000	18
Pd06	17000000	17200000	12
Pd06	17200000	17400000	22
Pd06	17400000	17600000	11
Pd06	17600000	17800000	17
Pd06	17800000	18000000	18
Pd06	18000000	18200000	16
Pd06	18200000	18400000	26
Pd06	18400000	18600000	23
Pd06	18600000	18800000	20
Pd06	18800000	19000000	24
Pd06	19000000	19200000	20
Pd06	19200000	19400000	17
Pd06	19400000	19600000	11
Pd06	19600000	19800000	24
Pd06	19800000	20000000	16
Pd06	20000000	20200000	13
Pd06	20200000	20400000	18
Pd06	20400000	20600000	22
Pd06	20600000	20800000	22
Pd06	20800000	21000000	24
Pd06	21000000	21200000	31
Pd06	21200000	21400000	19
Pd06	21400000	21600000	21
Pd06	21600000	21800000	27
Pd06	21800000	22000000	21
Pd06	22000000	22200000	31
Pd06	22200000	22400000	33
Pd06	22400000	22600000	24
Pd06	22600000	22800000	33
Pd06	22800000	23000000	25
Pd06	23000000	23200000	37
Pd06	23200000	23400000	32
Pd06	23400000	23600000	41
Pd06	23600000	23800000	28
Pd06	23800000	24000000	36
Pd06	24000000	24200000	32
Pd06	24200000	24400000	37
Pd06	24400000	24600000	38
Pd06	24600000	24800000	39
Pd06	24800000	25000000	31
Pd06	25000000	25200000	37
Pd06	25200000	25400000	32
Pd06	25400000	25600000	32
Pd06	25600000	25800000	38
Pd06	25800000	26000000	42
Pd06	26000000	26200000	33
Pd06	26200000	26400000	28
Pd06	26400000	26600000	37
Pd06	26600000	26800000	31
Pd06	26800000	27000000	37
Pd06	27000000	27200000	38
Pd06	27200000	27400000	40
Pd06	27400000	27600000	34
Pd06	27600000	27800000	19
Pd06	27800000	28000000	31
Pd06	28000000	28200000	39
Pd06	28200000	28400000	41
Pd06	28400000	28600000	47
Pd06	28600000	28800000	32
Pd06	28800000	29000000	33
Pd06	29000000	29200000	45
Pd06	29200000	29400000	39
Pd06	29400000	29583522	18
Pd07	0	200000	14
Pd07	200000	400000	18
Pd07	400000	600000	25
Pd07	600000	800000	16
Pd07	800000	1000000	14
Pd07	1000000	1200000	21
Pd07	1200000	1400000	24
Pd07	1400000	1600000	21
Pd07	1600000	1800000	17
Pd07	1800000	2000000	28
Pd07	2000000	2200000	19
Pd07	2200000	2400000	22
Pd07	2400000	2600000	16
Pd07	2600000	2800000	23
Pd07	2800000	3000000	13
Pd07	3000000	3200000	10
Pd07	3200000	3400000	15
Pd07	3400000	3600000	13
Pd07	3600000	3800000	19
Pd07	3800000	4000000	8
Pd07	4000000	4200000	13
Pd07	4200000	4400000	11
Pd07	4400000	4600000	12
Pd07	4600000	4800000	16
Pd07	4800000	5000000	16
Pd07	5000000	5200000	15
Pd07	5200000	5400000	17
Pd07	5400000	5600000	18
Pd07	5600000	5800000	12
Pd07	5800000	6000000	16
Pd07	6000000	6200000	22
Pd07	6200000	6400000	12
Pd07	6400000	6600000	14
Pd07	6600000	6800000	15
Pd07	6800000	7000000	19
Pd07	7000000	7200000	15
Pd07	7200000	7400000	18
Pd07	7400000	7600000	11
Pd07	7600000	7800000	20
Pd07	7800000	8000000	18
Pd07	8000000	8200000	19
Pd07	8200000	8400000	13
Pd07	8400000	8600000	19
Pd07	8600000	8800000	26
Pd07	8800000	9000000	22
Pd07	9000000	9200000	14
Pd07	9200000	9400000	20
Pd07	9400000	9600000	22
Pd07	9600000	9800000	23
Pd07	9800000	10000000	24
Pd07	10000000	10200000	23
Pd07	10200000	10400000	24
Pd07	10400000	10600000	25
Pd07	10600000	10800000	21
Pd07	10800000	11000000	25
Pd07	11000000	11200000	22
Pd07	11200000	11400000	27
Pd07	11400000	11600000	22
Pd07	11600000	11800000	26
Pd07	11800000	12000000	31
Pd07	12000000	12200000	21
Pd07	12200000	12400000	11
Pd07	12400000	12600000	18
Pd07	12600000	12800000	35
Pd07	12800000	13000000	22
Pd07	13000000	13200000	32
Pd07	13200000	13400000	31
Pd07	13400000	13600000	31
Pd07	13600000	13800000	29
Pd07	13800000	14000000	27
Pd07	14000000	14200000	21
Pd07	14200000	14400000	18
Pd07	14400000	14600000	30
Pd07	14600000	14800000	33
Pd07	14800000	15000000	32
Pd07	15000000	15200000	31
Pd07	15200000	15400000	39
Pd07	15400000	15600000	51
Pd07	15600000	15800000	31
Pd07	15800000	16000000	30
Pd07	16000000	16200000	46
Pd07	16200000	16400000	51
Pd07	16400000	16600000	38
Pd07	16600000	16800000	29
Pd07	16800000	17000000	30
Pd07	17000000	17200000	27
Pd07	17200000	17400000	30
Pd07	17400000	17600000	42
Pd07	17600000	17800000	33
Pd07	17800000	18000000	37
Pd07	18000000	18200000	34
Pd07	18200000	18400000	37
Pd07	18400000	18600000	36
Pd07	18600000	18800000	30
Pd07	18800000	19000000	36
Pd07	19000000	19200000	38
Pd07	19200000	19400000	38
Pd07	19400000	19600000	40
Pd07	19600000	19800000	43
Pd07	19800000	20000000	38
Pd07	20000000	20200000	35
Pd07	20200000	20400000	35
Pd07	20400000	20600000	34
Pd07	20600000	20800000	34
Pd07	20800000	21000000	43
Pd07	21000000	21200000	38
Pd07	21200000	21323229	11
Pd08	0	200000	22
Pd08	200000	400000	18
Pd08	400000	600000	29
Pd08	600000	800000	20
Pd08	800000	1000000	20
Pd08	1000000	1200000	27
Pd08	1200000	1400000	18
Pd08	1400000	1600000	20
Pd08	1600000	1800000	17
Pd08	1800000	2000000	14
Pd08	2000000	2200000	20
Pd08	2200000	2400000	20
Pd08	2400000	2600000	23
Pd08	2600000	2800000	20
Pd08	2800000	3000000	23
Pd08	3000000	3200000	19
Pd08	3200000	3400000	24
Pd08	3400000	3600000	10
Pd08	3600000	3800000	22
Pd08	3800000	4000000	16
Pd08	4000000	4200000	20
Pd08	4200000	4400000	28
Pd08	4400000	4600000	15
Pd08	4600000	4800000	13
Pd08	4800000	5000000	17
Pd08	5000000	5200000	17
Pd08	5200000	5400000	22
Pd08	5400000	5600000	18
Pd08	5600000	5800000	16
Pd08	5800000	6000000	10
Pd08	6000000	6200000	20
Pd08	6200000	6400000	12
Pd08	6400000	6600000	14
Pd08	6600000	6800000	19
Pd08	6800000	7000000	16
Pd08	7000000	7200000	23
Pd08	7200000	7400000	12
Pd08	7400000	7600000	21
Pd08	7600000	7800000	12
Pd08	7800000	8000000	19
Pd08	8000000	8200000	19
Pd08	8200000	8400000	21
Pd08	8400000	8600000	16
Pd08	8600000	8800000	24
Pd08	8800000	9000000	18
Pd08	9000000	9200000	20
Pd08	9200000	9400000	24
Pd08	9400000	9600000	20
Pd08	9600000	9800000	18
Pd08	9800000	10000000	20
Pd08	10000000	10200000	17
Pd08	10200000	10400000	24
Pd08	10400000	10600000	22
Pd08	10600000	10800000	10
Pd08	10800000	11000000	20
Pd08	11000000	11200000	27
Pd08	11200000	11400000	30
Pd08	11400000	11600000	20
Pd08	11600000	11800000	25
Pd08	11800000	12000000	14
Pd08	12000000	12200000	19
Pd08	12200000	12400000	26
Pd08	12400000	12600000	28
Pd08	12600000	12800000	32
Pd08	12800000	13000000	32
Pd08	13000000	13200000	35
Pd08	13200000	13400000	35
Pd08	13400000	13600000	36
Pd08	13600000	13800000	37
Pd08	13800000	14000000	26
Pd08	14000000	14200000	34
Pd08	14200000	14400000	21
Pd08	14400000	14600000	37
Pd08	14600000	14800000	30
Pd08	14800000	15000000	38
Pd08	15000000	15200000	33
Pd08	15200000	15400000	34
Pd08	15400000	15600000	28
Pd08	15600000	15800000	28
Pd08	15800000	16000000	41
Pd08	16000000	16200000	42
Pd08	16200000	16400000	33
Pd08	16400000	16600000	37
Pd08	16600000	16800000	40
Pd08	16800000	17000000	37
Pd08	17000000	17200000	32
Pd08	17200000	17400000	37
Pd08	17400000	17600000	28
Pd08	17600000	17800000	35
Pd08	17800000	18000000	30
Pd08	18000000	18200000	37
Pd08	18200000	18400000	20
Pd08	18400000	18600000	35
Pd08	18600000	18800000	27
Pd08	18800000	19000000	41
Pd08	19000000	19200000	45
Pd08	19200000	19400000	40
Pd08	19400000	19600000	33
Pd08	19600000	19800000	36
Pd08	19800000	20000000	48
Pd08	20000000	20200000	40
Pd08	20200000	20400000	44
Pd08	20400000	20422694	3
