# Supplementary material for: Genome-Wide Analysis of the Almond AP2/ERF Superfamily and Its Functional Prediction during Dormancy in Response to Freezing Stress
Source: Biology (Basel). 2022 Oct 17;11(10):1520. doi: 10.3390/biology11101520 (PMC9598233; doi:10.3390/biology11101520)
Supplement: Supplementary file 1 [file biology-11-01520-s001.zip › Table S8.xlsx]

## Sheet: Sheet1
Tandemly and segmentally duplicated PdAP2/ERF gene pairs
Gene Name	Gene ID	Gene Name	Gene ID	Duplication Type
PdERF17	Prudul26A030105T1	PdERF40	Prudul26A021957T1	Segmental duplication
PdERF15	Prudul26A010146T1	PdERF39	Prudul26A031312T1	Segmental duplication
PdERF13	Prudul26A016786T1	PdERF42	Prudul26A003593T1	Segmental duplication
PdRAV1	Prudul26A014963T1	PdRAV2	Prudul26A026729T1	Segmental duplication
PdERF11	Prudul26A012219T1	PdERF74a	Prudul26A012280T1	Segmental duplication
PdAP2-4a	Prudul26A016375T1	PdAP2-13a	Prudul26A001718T1	Segmental duplication
PdERF14	Prudul26A012674T1	PdERF79	Prudul26A019965T1	Segmental duplication
PdERF17	Prudul26A030105T1	PdERF90	Prudul26A029414T1	Segmental duplication
PdERF15	Prudul26A010146T1	PdERF89a	Prudul26A025694T1	Segmental duplication
PdERF3	Prudul26A032194T1	PdERF95	Prudul26A007795T1	Segmental duplication
PdERF28	Prudul26A032173T1	PdERF67	Prudul26A032611T1	Segmental duplication
PdERF35	Prudul26A000941T1	PdERF63	Prudul26A028502T1	Segmental duplication
PdERF36	Prudul26A032795T1	PdERF64	Prudul26A001442T1	Segmental duplication
PdERF23	Prudul26A003180T1	PdERF53	Prudul26A002159T1	Segmental duplication
PdERF31	Prudul26A025250T1	PdERF80	Prudul26A027944T1	Segmental duplication
PdAP2-6	Prudul26A016310T1	PdAP2-15	Prudul26A000867T1	Segmental duplication
PdAP2-6	Prudul26A016310T1	PdAP2-11a	Prudul26A028687T1	Segmental duplication
PdERF44	Prudul26A016276T1	PdERF52	Prudul26A020030T1	Segmental duplication
PdERF39	Prudul26A031312T1	PdERF89a	Prudul26A025694T1	Segmental duplication
PdERF40	Prudul26A021957T1	PdERF90	Prudul26A029414T1	Segmental duplication
PdAP2-11a	Prudul26A028687T1	PdAP2-15	Prudul26A000867T1	Segmental duplication
PdERF87	Prudul26A003607T1	PdERF92	Prudul26A001620T1	Segmental duplication
PdERF64	Prudul26A001442T1	PdERF65	Prudul26A015305T1	Tandem duplication
PdAP2-13a	Prudul26A001718T1	PdAP2-13b	Prudul26A001718T2	Tandem duplication
PdAP2-13b	Prudul26A001718T2	PdAP2-13c	Prudul26A001718T3	Tandem duplication
PdERF56	Prudul26A011451T1	PdERF57	Prudul26A002241T1	Tandem duplication
PdERF57	Prudul26A002241T1	PdERF58	Prudul26A022611T1	Tandem duplication
PdERF23	Prudul26A003180T1	PdERF24	Prudul26A031578T1	Tandem duplication
PdERF59	Prudul26A027409T1	PdERF60	Prudul26A003816T1	Tandem duplication
PdERF71	Prudul26A004156T1	PdERF72	Prudul26A009059T1	Tandem duplication
PdERF70b	Prudul26A027422T2	PdERF71	Prudul26A004156T1	Tandem duplication
PdERF2a	Prudul26A006515T1	PdERF2b	Prudul26A006515T2	Tandem duplication
PdERF2b	Prudul26A006515T2	PdERF3	Prudul26A032194T1	Tandem duplication
PdAP2-18	Prudul26A006599T1	PdAP2-19a	Prudul26A012261T1	Tandem duplication
PdERF95	Prudul26A007795T1	PdERF96	Prudul26A015423T1	Tandem duplication
PdERF25	Prudul26A018112T1	PdERF26	Prudul26A007921T1	Tandem duplication
PdERF26	Prudul26A007921T1	PdERF27	Prudul26A031582T1	Tandem duplication
PdERF49	Prudul26A011959T1	PdERF50	Prudul26A022170T1	Tandem duplication
PdAP2-19a	Prudul26A012261T1	PdAP2-19b	Prudul26A012261T2	Tandem duplication
PdERF74a	Prudul26A012280T1	PdERF74b	Prudul26A012280T2	Tandem duplication
PdERF33b	Prudul26A021924T2	PdERF34	Prudul26A014067T1	Tandem duplication
PdERF65	Prudul26A015305T1	PdERF66	Prudul26A024394T1	Tandem duplication
PdAP2-4a	Prudul26A016375T1	PdAP2-4b	Prudul26A016375T2	Tandem duplication
PdERF24	Prudul26A031578T1	PdERF25	Prudul26A018112T1	Tandem duplication
PdAP2-8a	Prudul26A020899T1	PdAP2-8b	Prudul26A020899T2	Tandem duplication
PdERF33a	Prudul26A021924T1	PdERF33b	Prudul26A021924T2	Tandem duplication
PdERF89a	Prudul26A025694T1	PdERF89b	Prudul26A025694T2	Tandem duplication
PdERF70a	Prudul26A027422T1	PdERF70b	Prudul26A027422T2	Tandem duplication
PdAP2-11a	Prudul26A028687T1	PdAP2-11b	Prudul26A028687T2	Tandem duplication
PdERF38a	Prudul26A031706T1	PdERF38b	Prudul26A031706T2	Tandem duplication
