# Supplementary material for: Genome-Wide Analysis of the Almond AP2/ERF Superfamily and Its Functional Prediction during Dormancy in Response to Freezing Stress
Source: Biology (Basel). 2022 Oct 17;11(10):1520. doi: 10.3390/biology11101520 (PMC9598233; doi:10.3390/biology11101520)
Supplement: Supplementary file 1 [file biology-11-01520-s001.zip › Table S9.xlsx]

## Sheet: Sheet1
Orthologous relationships of AP2/ERF genes between almond and other four plant species
Prunus dulcis VS Arabidopsis thaliana		Prunus dulcis VS Oryza sativa		Prunus dulcis VS Malus domestica		Prunus dulcis VS Prunus persica
Prudul26A028263T1	AT1G77640.1	Prudul26A012219T1	Os01t0131600	Prudul26A026507T1	MD13G0118700	Prudul26A000474T1	ONI26053
Prudul26A014963T1	AT1G25560.1	Prudul26A010631T1	Os02t0594300	Prudul26A010631T1	MD13G0088900	Prudul26A006515T1	ONI26655
Prudul26A028263T1	AT1G21910.1	Prudul26A016786T1	Os02t0797100	Prudul26A014963T1	MD13G0040800	Prudul26A032194T1	ONI26656
Prudul26A010631T1	AT1G12980.1	Prudul26A012674T1	Os04t0648900	Prudul26A030616T1	MD13G0143600	Prudul26A022282T1	ONI26657
Prudul26A028263T1	AT1G44830.1	Prudul26A026507T1	Os04t0399800	Prudul26A016161T1	MD13G0151300	Prudul26A015963T1	ONI27417
Prudul26A005386T1	AT1G75490.1	Prudul26A030105T1	Os06t0604000	Prudul26A006515T1	MD13G0187200	Prudul26A029592T1	ONI27418
Prudul26A006515T1	AT3G23230.1	Prudul26A016161T1	Os07t0669500	Prudul26A032194T1	MD13G0187400	Prudul26A028343T1	ONI27721
Prudul26A032194T1	AT3G23230.1	Prudul26A032921T1	Os02t0655200	Prudul26A022282T1	MD13G0187500	Prudul26A030616T1	ONI28197
Prudul26A022282T1	AT3G23240.1	Prudul26A032921T1	Os04t0546800	Prudul26A015963T1	MD13G0218700	Prudul26A016161T1	ONI28360
Prudul26A014963T1	AT3G25730.1	Prudul26A000941T1	Os04t0572400	Prudul26A029592T1	MD13G0218800	Prudul26A026507T1	ONI29744
Prudul26A010146T1	AT4G32800.1	Prudul26A032795T1	Os04t0572200	Prudul26A016786T1	MD15G0032200	Prudul26A010631T1	ONI30339
Prudul26A006515T1	AT5G43410.1	Prudul26A026696T1	Os03t0176300	Prudul26A016375T1	MD15G0056200	Prudul26A014963T1	ONI31315
Prudul26A016161T1	AT5G18560.1	Prudul26A021957T1	Os06t0604000	Prudul26A012674T1	MD15G0068900	Prudul26A012219T1	ONI31397
Prudul26A029592T1	AT5G57390.1	Prudul26A002159T1	Os02t0655200	Prudul26A010146T1	MD15G0081400	Prudul26A005386T1	ONI32545
Prudul26A030105T1	AT5G11190.1	Prudul26A020569T1	Os02t0656600	Prudul26A030105T1	MD15G0109000	Prudul26A016786T1	ONI32874
Prudul26A008432T1	AT1G01250.1	Prudul26A024394T1	Os03t0117900	Prudul26A018389T1	MD15G0337800	Prudul26A016375T1	ONI33352
Prudul26A021115T1	AT2G40220.1	Prudul26A002241T1	Os04t0572400	Prudul26A003865T1	MD15G0338000	Prudul26A012674T1	ONI33554
Prudul26A025250T1	AT2G40340.1	Prudul26A024394T1	Os04t0572200	Prudul26A007397T1	MD15G0338500	Prudul26A010146T1	ONI33833
Prudul26A032173T1	AT2G46310.1	Prudul26A027422T2	Os04t0398000	Prudul26A005386T1	MD15G0016800	Prudul26A030105T1	ONI34400
Prudul26A003180T1	AT2G44840.1	Prudul26A000867T1	Os05t0121600	Prudul26A028263T1	MD15G0301900	Prudul26A028263T1	ONI34822
Prudul26A025250T1	AT3G11020.1	Prudul26A028902T1	Os07t0575000	Prudul26A032194T1	MD16G0188000	Prudul26A018389T1	ONI35607
Prudul26A000941T1	AT5G51990.1	Prudul26A003607T1	Os02t0764700	Prudul26A022282T1	MD16G0188300	Prudul26A003865T1	ONI35611
Prudul26A032795T1	AT5G52020.1	Prudul26A029414T1	Os06t0604000	Prudul26A010631T1	MD16G0090100	Prudul26A007397T1	ONI35616
Prudul26A021924T1	AT5G51190.1	Prudul26A000112T1	Os08t0454000	Prudul26A014963T1	MD16G0042500	Prudul26A000941T1	ONI25216
Prudul26A025250T1	AT5G05410.1	Prudul26A003607T1	Os09t0457900	Prudul26A012219T1	MD16G0038700	Prudul26A032795T1	ONI25217
Prudul26A021924T1	AT5G61600.1	Prudul26A030274T1	Os03t0341000	Prudul26A030616T1	MD16G0144700	Prudul26A011137T1	ONI22347
Prudul26A020423T1	AT1G80580.1			Prudul26A016161T1	MD16G0152400	Prudul26A003180T1	ONI22443
Prudul26A021957T1	AT1G15360.1			Prudul26A028343T1	MD16G0219300	Prudul26A031578T1	ONI22444
Prudul26A031706T1	AT1G53910.1			Prudul26A015963T1	MD16G0218200	Prudul26A007921T1	ONI22446
Prudul26A026696T1	AT1G72570.1			Prudul26A026507T1	MD16G0127200	Prudul26A031582T1	ONI22445
Prudul26A002650T1	AT1G28360.1			Prudul26A016786T1	MD08G0051000	Prudul26A032173T1	ONI23344
Prudul26A020030T1	AT3G20310.1			Prudul26A005386T1	MD08G0018500	Prudul26A008432T1	ONI23465
Prudul26A012280T1	AT1G49120.1			Prudul26A016375T1	MD08G0066800	Prudul26A016310T1	ONI24032
Prudul26A002241T1	AT1G12610.1			Prudul26A012674T1	MD08G0080800	Prudul26A021115T1	ONI24653
Prudul26A024394T1	AT1G12630.1			Prudul26A010146T1	MD08G0098000	Prudul26A025250T1	ONI24709
Prudul26A013083T1	AT1G64380.1			Prudul26A030105T1	MD08G0125600	Prudul26A032921T1	ONI24962
Prudul26A002159T1	AT4G17490.1			Prudul26A003865T1	MD08G0175700	Prudul26A021924T1	ONI24963
Prudul26A028119T1	AT4G17490.1			Prudul26A007397T1	MD08G0176400	Prudul26A014067T1	ONI24964
Prudul26A032611T1	AT4G23750.1			Prudul26A000941T1	MD01G0159400	Prudul26A028867T1	ONI21334
Prudul26A020569T1	AT4G16750.1			Prudul26A032795T1	MD01G0159600	Prudul26A026729T1	ONI18798
Prudul26A032611T1	AT4G11140.1			Prudul26A032173T1	MD01G0057700	Prudul26A023888T1	ONI19169
Prudul26A002159T1	AT5G47220.1			Prudul26A008432T1	MD01G0063900	Prudul26A019628T1	ONI19314
Prudul26A028119T1	AT5G47230.1			Prudul26A016310T1	MD01G0089500	Prudul26A004353T1	ONI14994
Prudul26A028687T1	AT2G28550.1			Prudul26A021115T1	MD01G0125200	Prudul26A031706T1	ONI15244
Prudul26A027944T1	AT2G38340.1			Prudul26A025250T1	MD01G0128100	Prudul26A026696T1	ONI15394
Prudul26A019965T1	AT3G50260.1			Prudul26A032921T1	MD01G0143500	Prudul26A031312T1	ONI15807
Prudul26A000649T1	AT4G39780.1			Prudul26A021924T1	MD01G0143600	Prudul26A021957T1	ONI16205
Prudul26A001718T2	AT4G37750.1			Prudul26A014067T1	MD01G0143700	Prudul26A020423T1	ONI16372
Prudul26A002579T1	AT5G18450.1			Prudul26A011137T1	MD02G0183600	Prudul26A003593T1	ONI16395
Prudul26A014809T1	AT2G41710.1			Prudul26A008432T1	MD07G0125000	Prudul26A020899T1	ONI16522
Prudul26A019984T1	AT2G36450.1			Prudul26A016310T1	MD07G0149900	Prudul26A000863T1	ONI17404
Prudul26A032144T1	AT3G57600.1			Prudul26A000941T1	MD07G0218900	Prudul26A016276T1	ONI18318
Prudul26A030274T1	AT2G47520.1			Prudul26A032795T1	MD07G0219100	Prudul26A027909T1	ONI18564
Prudul26A014155T1	AT2G31230.1			Prudul26A011137T1	MD07G0080800	Prudul26A030100T1	ONI12629
Prudul26A014155T1	AT3G23230.1			Prudul26A003180T1	MD07G0085900	Prudul26A020030T1	ONI13439
Prudul26A014155T1	AT3G23240.1			Prudul26A007921T1	MD07G0086600	Prudul26A002650T1	ONI10512
				Prudul26A021115T1	MD07G0184900	Prudul26A001208T1	ONI10514
				Prudul26A021924T1	MD07G0205800	Prudul26A011959T1	ONI10586
				Prudul26A014067T1	MD07G0205900	Prudul26A022170T1	ONI10587
				Prudul26A026729T1	MD17G0065200	Prudul26A002159T1	ONI06461
				Prudul26A019628T1	MD17G0041600	Prudul26A028119T1	ONI06463
				Prudul26A031312T1	MD17G0162400	Prudul26A020569T1	ONI06507
				Prudul26A021957T1	MD17G0178800	Prudul26A011451T1	ONI06935
				Prudul26A020423T1	MD17G0187500	Prudul26A002241T1	ONI06936
				Prudul26A003593T1	MD17G0188700	Prudul26A022611T1	ONI06937
				Prudul26A020899T1	MD17G0193800	Prudul26A003816T1	ONI06938
				Prudul26A016276T1	MD17G0094000	Prudul26A012803T1	ONI06939
				Prudul26A031706T1	MD17G0133200	Prudul26A001442T1	ONI06942
				Prudul26A027909T1	MD17G0077900	Prudul26A015305T1	ONI06943
				Prudul26A023888T1	MD17G0047000	Prudul26A024394T1	ONI06944
				Prudul26A004353T1	MD09G0139600	Prudul26A032611T1	ONI07340
				Prudul26A026696T1	MD09G0160300	Prudul26A013083T1	ONI07403
				Prudul26A031312T1	MD09G0180200	Prudul26A013433T1	ONI07732
				Prudul26A026729T1	MD09G0074500	Prudul26A027422T2	ONI07812
				Prudul26A023888T1	MD09G0050500	Prudul26A004156T1	ONI07813
				Prudul26A019628T1	MD09G0042600	Prudul26A017858T1	ONI09038
				Prudul26A020899T1	MD09G0197300	Prudul26A012280T1	ONI09137
				Prudul26A002650T1	MD10G0245700	Prudul26A011325T1	ONH99162
				Prudul26A001208T1	MD10G0245200	Prudul26A032587T1	ONH99285
				Prudul26A011959T1	MD10G0241400	Prudul26A028755T1	ONH99620
				Prudul26A022170T1	MD10G0241300	Prudul26A028687T2	ONI00480
				Prudul26A030100T1	MD11G0203400	Prudul26A000649T1	ONI02189
				Prudul26A020030T1	MD11G0168000	Prudul26A016711T1	ONI02514
				Prudul26A030100T1	MD03G0191400	Prudul26A001718T2	ONI02701
				Prudul26A020030T1	MD03G0159200	Prudul26A019965T1	ONI02967
				Prudul26A002650T1	MD05G0262400	Prudul26A020210T1	ONI02974
				Prudul26A001208T1	MD05G0262200	Prudul26A000867T1	ONI03164
				Prudul26A011959T1	MD05G0258400	Prudul26A027944T1	ONI03817
				Prudul26A022170T1	MD05G0258300	Prudul26A028902T1	ONH99005
				Prudul26A004156T1	MD14G0126900	Prudul26A015334T1	ONI04924
				Prudul26A017858T1	MD14G0190200	Prudul26A002579T1	ONI05058
				Prudul26A012280T1	MD14G0196800	Prudul26A016349T1	ONI05247
				Prudul26A032611T1	MD14G0103500	Prudul26A016960T1	ONH94223
				Prudul26A013083T1	MD14G0109600	Prudul26A014809T1	ONH95236
				Prudul26A002241T1	MD04G0060600	Prudul26A032144T1	ONH95371
				Prudul26A024394T1	MD04G0060500	Prudul26A012261T1	ONH95416
				Prudul26A002159T1	MD04G0052600	Prudul26A013165T1	ONH96245
				Prudul26A028119T1	MD04G0052800	Prudul26A019984T1	ONH96249
				Prudul26A020569T1	MD04G0054500	Prudul26A003607T1	ONH96514
				Prudul26A017858T1	MD06G0172900	Prudul26A000112T1	ONH97520
				Prudul26A012280T1	MD06G0179100	Prudul26A025694T1	ONH98000
				Prudul26A032611T1	MD06G0079900	Prudul26A029414T1	ONH98330
				Prudul26A013083T1	MD06G0084700	Prudul26A017720T1	ONH98666
				Prudul26A013433T1	MD06G0100400	Prudul26A001620T1	ONH91589
				Prudul26A027422T2	MD06G0104700	Prudul26A014155T1	ONH93306
				Prudul26A004156T1	MD06G0104800	Prudul26A007795T1	ONH93307
				Prudul26A002241T1	MD06G0055500	Prudul26A015423T1	ONH93308
				Prudul26A002159T1	MD06G0043600	Prudul26A022504T1	ONH93412
				Prudul26A028119T1	MD06G0043700	Prudul26A030274T1	ONH93983
				Prudul26A020569T1	MD06G0045100
				Prudul26A000649T1	MD01G0016100
				Prudul26A011325T1	MD11G0015000
				Prudul26A032587T1	MD11G0024400
				Prudul26A028755T1	MD11G0042100
				Prudul26A028687T2	MD11G0097300
				Prudul26A027944T1	MD12G0147900
				Prudul26A015334T1	MD12G0206100
				Prudul26A002579T1	MD12G0211100
				Prudul26A019965T1	MD15G0249600
				Prudul26A020210T1	MD15G0249400
				Prudul26A000649T1	MD15G0283300
				Prudul26A016711T1	MD15G0270100
				Prudul26A001718T2	MD02G0162300
				Prudul26A019965T1	MD02G0151200
				Prudul26A020210T1	MD02G0151000
				Prudul26A028687T2	MD03G0089900
				Prudul26A028902T1	MD03G0003600
				Prudul26A032587T1	MD03G0020500
				Prudul26A028755T1	MD03G0041400
				Prudul26A027944T1	MD04G0131400
				Prudul26A000867T1	MD04G0088100
				Prudul26A016349T1	MD04G0182300
				Prudul26A015334T1	MD04G0197200
				Prudul26A019984T1	MD12G0018100
				Prudul26A014809T1	MD12G0061200
				Prudul26A014809T1	MD12G0064400
				Prudul26A032144T1	MD12G0056900
				Prudul26A016960T1	MD12G0005600
				Prudul26A014809T1	MD14G0066500
				Prudul26A013165T1	MD14G0015800
				Prudul26A019984T1	MD14G0015600
				Prudul26A016960T1	MD14G0003100
				Prudul26A003607T1	MD15G0246300
				Prudul26A025694T2	MD15G0169400
				Prudul26A029414T1	MD15G0151900
				Prudul26A017720T1	MD15G0135900
				Prudul26A029414T1	MD02G0026800
				Prudul26A000112T1	MD02G0081300
				Prudul26A025694T2	MD02G0050500
				Prudul26A003607T1	MD02G0147300
				Prudul26A017720T1	MD02G0008100
				Prudul26A014155T1	MD10G0157200
				Prudul26A007795T1	MD10G0157300
				Prudul26A015423T1	MD10G0157400
				Prudul26A022504T1	MD10G0162100
				Prudul26A018651T1	MD10G0025600
				Prudul26A030274T1	MD11G0251500
				Prudul26A030274T1	MD03G0239400
				Prudul26A001620T1	MD05G0067100
				Prudul26A014155T1	MD05G0165700
				Prudul26A007795T1	MD05G0165800
				Prudul26A015423T1	MD05G0165900
				Prudul26A022504T1	MD05G0170800
				Prudul26A018651T1	MD05G0024900
